# Supplementary material for: Cotton Duplicated Genes Produced by Polyploidy Show Significantly Elevated and Unbalanced Evolutionary Rates, Overwhelmingly Perturbing Gene Tree Topology
Source: Front Genet. 2020 Apr 23;11:239. doi: 10.3389/fgene.2020.00239 (PMC7190988; doi:10.3389/fgene.2020.00239)
Supplement: Supplementary file 2 [file Data_Sheet_2.zip]

Archive with 5 entries (4 files):
- Data Sheet 2.zip/
- Data Sheet 2.zip/Table S1.XLSX
- Data Sheet 2.zip/Table S2.XLSX
- Data Sheet 2.zip/Table S3 - S4.DOCX
- Data Sheet 2.zip/Table S5.XLSX
