# Supplementary material for: Cotton Duplicated Genes Produced by Polyploidy Show Significantly Elevated and Unbalanced Evolutionary Rates, Overwhelmingly Perturbing Gene Tree Topology
Source: Front Genet. 2020 Apr 23;11:239. doi: 10.3389/fgene.2020.00239 (PMC7190988; doi:10.3389/fgene.2020.00239)
Supplement: Supplementary file 2 [file Data_Sheet_2.zip › Data Sheet 2.zip/Table S1.XLSX]

## Sheet: Sheet1
Table S1. Multiple genome alignment table of grape, cacao and cotton.
Vv01g0034	Tc02g3917	Gr13g0950	Gr05g1460	.	Gr08g1764	.
Vv01g0069	Tc02g3960	Gr13g0926	Gr05g1447	.	Gr08g1779	.
Vv01g0071	Tc02g3962	Gr13g0924	.	Gr09g3263	Gr08g1780	.
Vv01g0072	Tc02g3963	Gr13g0923	Gr05g1445	.	Gr08g1781	.
Vv01g0091	Tc02g3982	Gr13g0909	.	Gr09g3259	Gr08g1936	.
Vv01g0301	Tc02g4187	Gr13g0800	Gr05g1381	.	Gr08g1859	.
Vv01g0480	Tc02g3374	Gr02g1801	Gr05g1625	.	Gr08g1665	.
Vv01g0544	Tc02g3505	.	Gr05g1604	.	Gr08g2901	Gr12g1815
Vv01g0563	Tc02g3478	Gr02g1759	Gr05g1602	.	Gr08g1675	.
Vv01g0581	Tc02g3439	Gr02g1737	.	Gr09g3305	Gr08g2910	.
Vv01g0585	Tc02g3435	Gr02g1733	Gr05g1585	.	.	Gr12g1819
Vv01g0586	Tc02g3433	Gr02g1732	.	.	Gr08g1677	Gr12g1820
Vv01g0599	Tc02g3403	Gr02g1722	Gr05g1570	Gr09g3300	.	.
Vv01g0601	Tc02g3399	Gr02g1718	.	Gr09g3298	Gr08g1683	Gr12g1827
Vv01g0714	Tc02g3159	Gr02g1899	Gr05g1746	.	Gr08g1625	.
Vv01g0715	Tc02g3157	Gr02g1897	.	Gr09g3344	Gr08g1624	.
Vv01g0718	Tc02g3145	Gr02g1894	Gr05g1748	.	Gr08g1622	.
Vv01g0777	Tc02g3061	Gr02g1878	.	Gr09g3357	Gr08g1612	.
Vv01g0961	Tc02g4126	Gr13g0748	.	.	Gr08g1912	Gr12g1178
Vv01g1068	Tc02g3277	Gr13g0984	.	Gr09g3329	Gr08g1746	.
Vv01g1211	Tc02g2086	.	Gr05g1950	.	Gr08g1569	Gr12g1245
Vv02g0006	Tc03g3311	.	Gr03g1571	.	Gr08g2482	Gr06g2091
Vv02g0010	Tc03g3321	.	.	Gr07g0239	Gr08g2484	Gr06g2090
Vv02g0011	Tc03g3322	Gr04g1397	Gr03g1568	.	Gr08g2485	.
Vv02g0015	Tc03g3327	Gr04g1394	Gr03g1561	.	Gr08g2487	Gr06g2088
Vv02g0018	Tc03g3329	Gr04g1393	Gr03g1560	.	Gr08g2489	.
Vv02g0019	Tc03g3330	Gr04g1392	Gr03g1559	Gr07g1021	Gr08g2493	.
Vv02g0024	Tc03g3336	Gr04g1389	Gr03g1558	Gr07g0129	Gr08g2747	.
Vv02g0028	Tc03g3338	Gr04g1386	Gr03g1556	.	Gr08g2746	.
Vv02g0031	Tc03g3340	Gr04g1384	Gr03g1555	.	.	Gr06g2087
Vv02g0035	Tc03g3343	Gr04g1380	Gr03g1542	.	.	Gr06g2086
Vv02g0037	Tc03g3344	Gr04g1379	Gr03g0859	Gr07g0244	Gr08g2501	.
Vv02g0043	Tc03g3349	.	Gr03g0855	Gr07g0133	Gr08g2737	.
Vv02g0051	Tc03g3355	Gr04g1374	Gr03g0852	Gr07g0247	.	.
Vv02g0053	Tc03g3357	Gr04g1373	Gr03g0851	.	Gr08g2505	.
Vv02g0063	Tc03g3365	Gr04g1370	Gr03g0844	Gr07g0136	Gr08g2729	Gr06g2085
Vv02g0065	Tc03g3367	Gr04g1369	Gr03g0842	Gr07g0249	.	.
Vv02g0081	Tc03g3379	Gr04g1365	.	Gr07g1047	Gr08g2514	.
Vv02g0107	Tc03g3387	Gr04g1360	.	Gr07g1052	Gr08g2520	.
Vv02g0109	Tc03g3389	Gr04g1359	Gr03g0825	.	Gr08g2522	.
Vv02g0110	Tc03g3391	Gr04g1357	Gr03g0822	Gr07g1057	Gr08g2712	Gr06g2082
Vv02g0114	Tc03g3396	Gr04g1355	.	Gr07g1062	.	Gr06g2081
Vv02g0120	Tc03g3401	Gr04g1354	Gr03g0817	.	.	Gr06g2079
Vv02g0121	Tc03g3402	Gr04g1352	.	Gr07g1064	Gr08g2527	.
Vv02g0127	Tc03g3409	Gr04g1349	Gr03g0813	.	Gr08g2530	.
Vv02g0130	Tc03g3414	Gr04g1348	.	Gr07g1072	Gr08g2532	.
Vv02g0132	Tc03g3416	Gr04g1346	.	Gr07g0146	Gr08g2706	.
Vv02g0138	Tc03g3429	Gr04g1339	.	Gr07g0261	Gr08g2702	.
Vv02g0140	Tc03g3431	Gr04g1338	.	Gr07g0262	Gr08g2539	Gr06g2078
Vv02g0143	Tc03g3433	Gr04g1337	Gr03g0808	.	Gr08g2540	.
Vv02g0146	Tc03g3436	.	Gr03g0805	Gr07g0263	Gr08g2541	.
Vv02g0147	Tc03g3437	.	Gr03g0803	Gr07g0266	Gr08g2542	.
Vv02g0148	Tc03g3439	Gr04g1334	Gr03g0800	Gr07g0147	Gr08g2543	.
Vv02g0163	Tc03g3452	Gr04g1326	.	.	Gr08g2551	Gr06g2073
Vv02g0167	Tc03g3459	Gr04g1324	Gr03g0786	Gr07g1083	Gr08g2556	.
Vv02g0169	Tc03g3461	.	.	Gr07g0154	Gr08g2558	Gr06g2071
Vv02g0175	Tc03g3466	.	Gr03g0784	.	Gr08g2560	Gr06g2070
Vv02g0214	Tc03g3485	Gr04g1316	Gr03g1194	.	Gr08g2566	.
Vv02g0229	Tc03g1783	.	Gr03g0764	.	Gr08g2568	Gr06g2061
Vv02g0267	Tc03g2086	Gr04g1296	.	Gr07g1118	Gr08g2590	.
Vv02g0293	Tc03g2289	.	Gr03g1562	Gr07g0143	Gr08g2603	Gr06g2047
Vv02g0309	Tc03g2029	Gr04g1281	.	.	Gr08g2613	Gr06g2043
Vv02g0332	Tc03g3330	.	.	Gr07g1021	Gr08g2493	Gr06g2010
Vv02g0348	Tc03g3301	Gr04g2128	Gr03g1581	Gr07g1000	.	.
Vv02g0349	Tc03g3300	Gr04g1588	Gr03g1582	Gr07g0113	Gr08g2764	.
Vv02g0370	Tc03g3278	Gr04g1613	.	Gr07g0986	Gr08g2467	.
Vv02g0375	Tc03g3274	Gr04g2111	.	Gr07g0233	Gr08g2463	.
Vv02g0389	Tc03g3266	Gr04g2102	Gr03g1596	.	.	Gr06g2098
Vv02g0390	Tc03g3265	Gr04g1577	.	Gr07g0979	Gr08g2771	.
Vv02g0456	Tc03g3220	Gr04g2083	.	Gr07g0956	Gr08g2798	Gr06g2101
Vv02g0461	Tc03g3214	Gr04g2080	Gr03g1626	Gr07g0102	Gr08g2437	Gr06g1972
Vv02g0462	Tc03g3213	.	Gr03g1627	Gr07g0101	Gr08g2806	.
Vv02g0474	Tc03g3205	Gr04g2072	.	Gr07g0099	Gr08g2815	.
Vv02g0477	Tc03g3203	Gr04g2070	Gr03g1632	.	Gr08g2431	.
Vv02g0478	Tc03g3202	Gr04g2069	.	Gr07g0942	Gr08g2430	Gr06g1970
Vv02g0482	Tc03g3194	Gr04g2066	Gr03g1638	.	Gr08g2428	.
Vv02g0483	Tc03g3193	Gr04g2065	.	Gr07g0221	.	Gr06g2105
Vv02g0484	Tc03g3192	.	Gr03g1639	Gr07g0098	Gr08g2425	.
Vv02g0487	Tc03g3190	Gr04g2063	.	Gr07g0070	Gr08g2424	Gr06g2106
Vv02g0488	Tc03g3189	Gr04g2062	.	.	Gr08g2423	Gr06g2107
Vv02g0489	Tc03g3188	Gr04g2061	.	Gr07g0220	.	Gr06g2108
Vv02g0514	Tc03g3170	Gr04g2046	.	Gr07g0924	Gr08g2418	.
Vv02g0515	Tc03g3169	Gr04g2045	Gr03g1646	.	Gr08g2417	.
Vv02g0519	Tc03g3166	.	Gr03g1647	.	Gr08g2415	Gr06g1961
Vv02g0530	Tc03g3157	.	.	Gr07g0919	Gr08g2408	Gr06g2114
Vv02g0531	Tc03g3156	Gr04g1607	.	Gr07g0918	Gr08g2407	Gr06g2115
Vv02g0533	Tc03g3152	Gr04g2039	.	Gr07g0218	.	Gr06g2116
Vv02g0534	Tc03g3151	Gr04g1613	.	Gr07g0217	Gr08g2836	.
Vv02g0542	Tc03g3131	Gr04g1624	.	Gr07g0906	Gr08g2841	Gr06g1959
Vv02g0549	Tc03g3126	Gr04g2021	Gr03g1160	.	.	Gr06g1951
Vv02g0557	Tc03g3117	Gr04g2020	Gr03g1656	.	Gr08g2392	.
Vv02g0562	Tc03g3111	Gr04g2017	.	Gr07g0211	Gr08g2387	.
Vv02g0564	Tc03g3104	Gr04g2015	Gr03g1148	Gr07g0902	Gr08g2386	Gr06g2120
Vv02g0566	Tc03g3102	Gr04g2014	Gr03g1147	.	Gr08g2385	Gr06g2121
Vv02g0570	Tc03g3096	Gr04g1633	Gr03g1689	Gr07g0899	.	Gr06g2124
Vv02g0586	Tc03g3085	Gr04g1635	Gr03g1698	Gr07g0896	.	.
Vv02g0614	Tc03g3060	Gr04g1637	Gr03g1706	.	.	Gr06g2131
Vv02g0623	Tc03g3052	Gr04g1638	Gr03g1709	Gr07g0281	Gr08g2357	Gr06g2135
Vv02g0625	Tc03g3050	Gr04g1991	Gr03g1710	.	Gr08g2178	.
Vv02g0632	Tc03g3043	Gr04g1987	Gr03g1715	.	Gr08g2352	.
Vv02g0635	Tc03g3035	Gr04g1982	.	.	Gr08g2350	Gr06g2138
Vv02g0753	Tc03g2824	Gr04g1848	Gr03g1821	.	Gr08g2263	Gr06g2167
Vv02g0755	Tc03g2849	.	Gr03g1822	Gr07g0319	Gr08g2262	Gr06g2168
Vv02g0773	Tc03g3654	Gr04g1842	.	Gr07g0327	Gr08g2257	Gr06g2173
Vv02g0784	Tc03g3511	Gr04g1838	Gr03g1836	.	.	Gr06g2174
Vv02g0806	Tc03g3522	.	Gr03g1839	Gr07g0333	Gr08g2252	.
Vv02g0810	Tc03g3526	Gr04g1831	Gr03g1841	.	Gr08g2248	Gr06g2176
Vv02g0843	Tc03g3545	Gr04g1822	Gr03g1855	Gr07g0335	.	.
Vv02g0882	Tc03g3560	Gr04g1809	Gr03g1862	Gr07g0336	.	.
Vv03g0006	Tc02g0790	Gr13g0346	Gr05g2464	.	Gr08g0311	.
Vv03g0025	Tc02g0773	Gr13g0334	.	Gr02g0047	.	Gr12g1544
Vv03g0027	Tc02g0772	Gr13g0332	.	Gr02g0046	.	Gr12g1543
Vv03g0052	Tc02g0662	.	Gr05g2484	Gr02g0046	.	Gr12g1543
Vv03g0060	Tc02g0656	.	Gr05g2488	Gr02g0040	.	Gr12g1540
Vv03g0061	Tc02g0655	Gr13g0293	.	Gr02g0039	.	Gr12g1539
Vv03g0115	Tc02g0586	Gr02g1926	Gr05g2520	.	Gr08g0334	.
Vv03g0146	Tc02g0576	Gr02g1934	Gr05g2524	.	Gr08g0339	.
Vv03g0156	Tc02g0572	Gr02g1936	.	Gr02g0038	Gr08g0341	.
Vv03g0159	Tc02g0570	.	Gr05g2526	.	Gr08g0345	Gr12g1530
Vv03g0190	Tc02g0536	Gr02g1959	Gr05g2538	.	Gr08g0353	.
Vv03g0197	Tc02g0530	Gr02g1967	Gr05g2540	.	Gr08g0357	.
Vv03g0207	Tc02g0519	Gr02g1978	Gr05g2542	Gr02g0030	.	.
Vv03g0210	Tc02g0515	Gr02g1982	Gr05g2543	Gr02g0028	.	.
Vv03g0220	Tc02g0504	Gr02g1989	Gr05g2544	Gr02g0025	.	.
Vv03g0234	Tc02g0484	Gr02g1997	Gr05g2550	.	Gr08g0372	Gr12g1566
Vv03g0252	Tc02g0472	Gr02g2005	Gr05g2551	Gr02g0022	.	.
Vv03g0260	Tc02g0455	Gr02g2009	Gr05g2555	.	Gr08g0376	.
Vv03g0273	Tc02g0448	Gr02g2012	.	Gr02g0021	.	Gr12g1570
Vv03g0351	Tc02g0364	Gr02g2067	Gr05g2591	.	Gr08g0411	.
Vv03g0370	Tc02g1313	Gr13g0642	Gr05g2166	Gr02g0144	.	Gr12g1390
Vv03g0372	Tc02g1316	Gr13g0645	Gr05g2165	.	Gr08g0137	Gr12g1389
Vv03g0381	Tc02g1329	Gr13g0649	Gr05g2162	.	.	Gr12g1385
Vv03g0382	Tc02g1330	Gr13g0650	Gr05g2161	.	.	Gr12g1383
Vv03g0386	Tc02g1334	Gr13g0651	Gr05g2159	.	Gr08g0131	Gr12g1382
Vv03g0388	Tc02g1335	Gr13g0652	Gr05g2157	Gr02g0147	Gr08g0130	Gr12g1381
Vv03g0408	Tc02g1357	Gr13g0657	Gr05g2148	.	Gr08g0094	Gr12g1357
Vv03g0423	Tc02g0676	Gr13g0351	.	.	Gr08g0306	Gr12g1549
Vv03g0425	Tc02g0677	Gr13g0352	Gr05g2457	.	.	Gr12g1550
Vv03g0427	Tc02g0678	Gr13g0353	Gr05g2456	.	Gr08g0304	.
Vv03g0428	Tc02g0679	Gr13g0354	Gr05g2455	.	Gr08g0303	Gr12g1551
Vv03g0435	Tc02g0694	Gr13g0357	Gr05g2450	.	Gr08g0299	Gr12g1552
Vv03g0441	Tc02g0698	Gr13g0359	Gr05g2447	.	Gr08g0297	.
Vv03g0456	Tc02g0712	Gr13g0364	Gr05g2442	.	Gr08g0293	.
Vv03g0473	Tc02g0730	Gr13g0371	Gr05g2437	.	Gr08g0289	.
Vv03g0485	Tc02g0739	Gr13g0376	Gr05g2400	.	Gr08g0285	.
Vv03g0488	Tc02g0741	Gr13g0378	Gr05g2428	.	Gr08g0283	.
Vv03g0546	Tc02g0778	.	Gr05g2638	.	Gr08g0313	Gr12g1641
Vv03g0576	Tc02g0848	Gr13g0400	.	Gr02g0065	.	Gr12g1509
Vv03g0584	Tc02g0852	Gr13g0402	.	.	Gr08g0269	Gr12g1508
Vv03g0586	Tc02g0854	Gr13g0403	.	.	Gr08g0267	Gr12g1507
Vv03g0618	Tc02g0868	Gr13g0406	.	.	Gr08g0263	Gr12g1505
Vv03g0636	Tc02g0885	Gr13g0422	.	Gr02g0073	Gr08g0256	.
Vv03g0673	Tc02g0906	Gr02g1706	Gr05g2383	Gr02g0079	.	.
Vv03g0688	Tc02g0913	Gr13g0443	.	Gr02g0082	Gr08g0249	.
Vv03g0691	Tc02g0917	Gr13g0445	Gr05g2374	.	Gr08g0247	.
Vv03g0704	Tc02g0930	Gr13g0452	.	.	Gr08g0241	Gr12g1499
Vv03g0706	Tc02g0932	Gr13g0453	Gr05g2371	.	Gr08g0240	Gr12g1498
Vv03g0708	Tc02g0936	Gr13g0454	Gr05g2369	Gr02g0084	.	Gr12g1497
Vv03g0723	Tc02g0960	.	Gr05g2358	Gr02g0087	Gr08g0236	.
Vv03g0724	Tc02g0961	Gr13g0463	Gr05g2357	Gr02g0088	.	.
Vv03g0725	Tc02g0966	Gr13g0464	Gr05g2356	.	.	Gr12g1493
Vv03g0731	Tc02g0971	Gr13g0466	.	Gr02g0090	Gr08g0234	.
Vv03g0736	Tc02g0977	Gr13g0469	.	.	Gr08g0233	Gr12g1491
Vv03g0744	Tc02g0983	.	Gr05g2349	Gr02g0093	.	Gr12g1490
Vv03g0780	Tc02g1050	Gr13g0501	Gr05g2323	.	Gr08g0207	.
Vv03g0786	Tc02g1053	.	Gr05g2320	Gr02g0102	Gr08g0206	.
Vv03g0788	Tc02g1055	Gr13g0503	Gr05g2318	Gr02g0103	.	.
Vv03g0926	Tc02g0260	Gr02g2123	Gr05g2627	.	Gr08g0433	.
Vv04g0005	Tc09g0956	Gr13g2195	Gr01g0263	Gr04g2796	.	Gr11g0721
Vv04g0330	Tc01g1607	.	.	Gr04g2884	Gr09g0493	Gr11g0725
Vv04g0340	Tc01g4495	.	Gr01g0081	Gr04g2816	Gr09g0502	Gr10g1066
Vv04g0513	Tc09g0400	Gr13g2328	Gr01g0294	Gr04g2785	.	.
Vv04g0572	Tc01g4468	Gr13g2150	Gr01g0426	.	Gr09g0580	Gr10g1149
Vv04g0592	Tc09g0306	Gr13g2144	Gr01g0348	.	Gr09g0589	.
Vv04g0629	Tc09g3530	.	Gr01g0366	.	Gr09g0607	Gr10g1177
Vv04g0633	Tc01g0497	.	Gr01g0365	.	Gr09g0606	Gr10g1175
Vv04g0696	Tc01g2544	.	Gr01g0382	.	Gr09g0629	Gr10g1189
Vv04g1021	Tc01g0391	.	Gr08g0708	Gr07g2072	Gr03g0181	.
Vv04g1035	Tc01g0384	.	Gr08g0700	Gr07g2070	Gr03g0179	.
Vv04g1038	Tc01g0380	.	.	Gr07g2068	Gr03g0176	Gr11g1031
Vv04g1043	Tc01g0377	Gr07g0513	.	Gr07g2067	.	Gr11g1028
Vv04g1056	Tc01g0364	.	Gr08g0690	Gr07g2061	Gr03g0167	.
Vv04g1057	Tc01g0363	Gr07g0511	.	Gr07g2060	Gr03g0166	.
Vv04g1121	Tc01g0318	.	Gr08g0678	Gr07g2029	Gr03g0143	.
Vv04g1125	Tc01g0314	Gr07g0505	.	Gr07g2025	Gr03g0141	.
Vv04g1129	Tc01g0311	.	.	Gr07g2021	Gr03g0140	Gr11g1015
Vv04g1132	Tc01g0308	Gr07g0503	Gr08g0674	.	.	Gr11g1014
Vv04g1139	Tc01g0300	Gr07g0471	Gr08g0670	.	Gr03g0137	.
Vv04g1147	Tc01g0293	.	Gr08g0667	.	Gr03g0133	Gr11g1011
Vv04g1152	Tc01g0289	.	Gr08g0664	Gr07g2015	.	Gr11g1009
Vv04g1184	Tc01g0261	.	.	Gr07g2007	Gr03g0130	Gr11g1007
Vv04g1186	Tc01g0259	.	Gr08g0654	.	Gr03g0128	Gr11g1006
Vv04g1263	Tc01g0207	.	Gr08g0641	Gr07g1969	Gr03g0112	Gr11g0996
Vv04g1264	Tc01g0206	.	Gr08g0640	.	Gr03g0111	Gr11g0995
Vv04g1272	Tc01g0198	Gr07g0480	Gr08g0636	Gr07g1964	Gr03g0107	.
Vv04g1284	Tc01g0189	Gr07g0482	.	.	Gr03g0105	Gr11g0992
Vv04g1297	Tc01g0176	.	.	Gr07g1953	Gr03g0099	Gr11g0985
Vv04g1301	Tc01g0173	.	Gr08g0631	Gr07g1949	Gr03g0096	.
Vv04g1306	Tc01g0167	.	.	Gr07g1945	Gr03g0095	Gr11g0983
Vv04g1310	Tc01g0162	Gr07g0487	Gr08g0627	Gr07g1939	.	.
Vv04g1314	Tc01g0159	Gr07g0489	Gr08g0623	Gr07g1936	Gr03g0092	.
Vv05g0025	Tc04g3362	Gr06g2614	Gr05g0613	.	Gr11g1921	.
Vv05g0045	Tc04g3381	Gr06g2605	Gr05g0619	.	Gr11g1933	.
Vv05g0052	Tc04g3386	Gr06g2602	Gr05g0620	.	Gr11g1938	.
Vv05g0053	Tc04g3387	.	Gr05g0621	.	Gr11g1939	Gr02g0288
Vv05g0059	Tc04g3394	Gr06g2601	.	Gr06g0774	Gr11g1942	.
Vv05g0115	Tc04g3442	.	Gr05g0657	Gr06g0790	Gr11g1986	.
Vv05g0117	Tc04g3445	Gr06g2594	Gr05g0660	.	Gr11g1988	.
Vv05g0120	Tc04g3447	Gr06g2592	Gr05g0661	.	Gr11g1992	.
Vv05g0146	Tc04g3482	Gr06g2584	Gr05g0674	Gr06g0801	Gr11g2003	.
Vv05g0155	Tc04g3491	Gr06g2633	Gr05g0676	.	Gr11g2008	.
Vv05g0163	Tc04g3501	Gr06g2650	Gr05g0679	.	Gr11g2017	Gr02g0307
Vv05g0165	Tc04g3503	Gr06g2652	Gr05g0681	.	Gr11g2018	.
Vv05g0171	Tc04g3509	Gr06g2654	.	Gr06g0802	Gr11g2020	Gr02g0310
Vv05g0518	Tc04g2840	Gr06g2380	Gr05g0416	.	Gr11g1693	.
Vv05g0594	Tc04g2913	Gr06g2415	Gr05g0447	.	Gr11g1674	.
Vv05g0621	Tc04g2939	Gr06g2429	.	.	Gr11g1683	Gr02g0245
Vv05g0622	Tc04g2940	.	.	Gr06g0697	Gr11g1663	Gr02g0246
Vv05g0653	Tc04g0389	Gr06g2436	Gr05g0460	.	Gr11g1667	.
Vv05g0665	Tc04g2944	Gr06g2450	.	Gr06g0698	Gr11g1652	.
Vv05g0675	Tc04g2954	Gr06g2457	.	Gr06g0700	Gr11g1617	.
Vv05g0680	Tc04g2958	Gr06g2460	Gr05g0465	.	Gr11g1707	.
Vv05g0692	Tc04g2973	Gr06g2465	Gr05g0468	.	Gr11g1710	.
Vv05g0736	Tc04g3008	Gr06g2487	Gr05g0482	Gr06g0705	.	.
Vv05g0744	Tc04g3020	Gr06g2491	Gr05g0486	Gr06g0709	.	.
Vv05g0778	Tc04g3047	Gr06g2500	Gr05g0492	.	Gr11g1728	.
Vv05g0780	Tc04g3049	Gr06g2501	Gr05g0493	.	Gr11g1730	.
Vv05g0836	Tc04g3069	Gr06g2534	Gr05g0338	.	.	Gr02g0256
Vv05g0839	Tc04g3071	Gr06g2533	Gr05g0504	.	Gr11g1749	.
Vv05g0844	Tc04g3073	Gr06g2532	Gr05g0506	.	Gr11g1751	.
Vv05g0854	Tc04g3085	Gr06g2527	Gr05g0510	Gr06g0726	.	Gr02g0257
Vv05g0901	Tc04g3142	Gr06g2513	Gr05g0536	.	.	Gr02g0265
Vv05g0902	Tc04g3143	Gr06g2512	Gr05g0537	Gr06g0732	.	.
Vv05g0911	Tc04g3160	Gr06g2510	Gr05g0542	.	Gr11g1799	.
Vv05g0953	Tc04g3197	.	Gr05g0573	Gr06g0736	Gr11g1809	.
Vv05g0959	Tc04g2750	Gr06g2187	.	Gr06g0531	Gr11g1643	.
Vv05g1090	Tc04g2623	Gr06g2213	Gr05g0344	.	Gr11g1600	.
Vv05g1620	Tc04g2228	Gr06g2319	Gr05g0122	.	Gr11g1353	.
Vv05g1679	Tc04g2169	Gr06g2331	Gr05g0077	.	Gr11g1310	.
Vv06g0056	Tc09g0464	.	Gr01g0238	.	Gr09g0470	Gr03g1508
Vv06g0093	Tc09g2603	Gr13g2417	Gr04g0917	Gr04g0166	.	Gr10g1261
Vv06g0243	Tc09g4125	.	Gr01g1396	Gr04g0371	Gr09g0726	.
Vv06g0293	Tc09g4037	Gr13g2681	Gr01g1346	.	.	Gr06g1654
Vv06g0320	Tc09g4023	Gr13g2673	.	.	Gr09g1082	Gr03g1430
Vv06g0325	Tc09g4019	Gr13g2672	.	.	Gr09g1079	Gr03g1426
Vv06g0326	Tc09g4018	Gr13g2671	.	.	Gr09g1078	Gr06g1204
Vv06g0328	Tc09g4016	Gr13g2670	.	.	Gr09g1077	Gr03g1424
Vv06g0331	Tc09g4014	Gr13g2669	.	.	Gr09g1075	Gr03g1422
Vv06g0419	Tc09g3967	Gr13g2660	Gr01g1053	Gr04g0020	Gr09g1044	.
Vv06g0443	Tc09g3941	.	.	Gr04g0024	Gr09g1034	Gr03g1387
Vv06g0448	Tc09g3921	.	Gr01g1066	.	Gr09g1031	Gr03g1382
Vv06g0450	Tc09g3918	Gr13g2658	.	Gr04g0027	Gr09g1029	Gr03g1380
Vv06g0452	Tc09g3916	.	Gr01g1069	Gr04g0031	.	Gr03g1378
Vv06g0453	Tc09g3915	.	Gr01g1070	Gr04g0032	.	Gr03g1377
Vv06g0457	Tc09g3912	Gr13g2657	.	Gr04g0033	Gr09g1027	.
Vv06g0460	Tc09g3905	.	Gr01g1072	Gr04g0036	.	Gr03g1376
Vv06g0465	Tc09g3902	.	Gr01g1074	.	Gr09g1022	Gr03g1375
Vv06g0467	Tc09g3900	.	Gr01g1075	.	Gr09g1021	Gr03g1373
Vv06g0478	Tc09g3890	Gr13g2655	Gr01g1078	.	.	Gr03g1367
Vv06g0479	Tc09g3889	Gr13g2654	.	.	Gr09g1017	Gr03g1366
Vv06g0481	Tc09g3887	Gr13g2653	Gr01g1079	.	.	Gr03g1364
Vv06g0483	Tc09g3885	.	Gr01g1080	.	Gr09g1016	Gr03g1363
Vv06g0504	Tc09g3868	Gr13g2646	Gr01g1085	Gr04g0043	.	Gr03g1352
Vv06g0507	Tc09g3865	Gr13g2644	.	Gr04g0046	.	Gr03g1349
Vv06g0513	Tc09g3859	Gr13g2643	Gr01g1088	.	Gr09g1007	Gr03g1344
Vv06g0519	Tc09g3853	.	Gr01g1091	.	Gr09g1002	Gr03g1336
Vv06g0524	Tc09g3849	.	Gr01g1093	Gr04g0048	Gr09g1001	Gr03g1332
Vv06g0525	Tc09g3848	.	Gr01g1095	.	Gr09g1000	Gr03g1331
Vv06g0529	Tc09g3844	.	Gr01g1101	.	Gr09g0998	Gr03g1327
Vv06g0531	Tc09g3841	Gr13g2641	Gr01g1104	Gr04g0049	.	Gr03g1324
Vv06g0557	Tc09g3825	Gr13g2637	Gr01g1109	.	Gr09g0992	.
Vv06g0559	Tc09g3823	.	.	Gr04g0050	Gr09g0991	Gr03g1315
Vv06g0567	Tc09g3818	.	Gr01g1111	.	Gr09g0988	Gr03g1310
Vv06g0573	Tc09g3814	.	Gr01g1114	.	Gr09g0985	Gr03g1308
Vv06g0577	Tc09g3811	.	Gr01g1115	Gr04g0052	.	Gr03g1306
Vv06g0596	Tc09g3789	.	Gr01g1122	.	Gr09g0971	Gr03g1291
Vv06g0600	Tc09g3785	Gr13g2629	Gr01g1123	.	Gr09g0969	.
Vv06g0646	Tc09g3758	.	Gr01g1128	.	Gr09g0958	Gr03g1283
Vv06g0648	Tc09g3756	.	Gr01g1130	Gr04g0063	Gr09g0957	Gr03g1281
Vv06g0676	Tc09g3730	.	Gr01g1141	Gr04g0065	Gr09g0950	.
Vv06g0681	Tc09g3723	.	Gr01g1144	.	Gr09g0948	Gr03g1266
Vv06g0687	Tc09g3719	Gr13g2613	.	.	Gr09g0946	Gr03g1263
Vv06g0718	Tc09g3688	.	.	Gr04g0068	Gr09g0934	Gr03g1245
Vv06g0726	Tc09g3678	.	Gr01g1151	.	Gr09g0929	Gr03g1239
Vv06g0735	Tc09g3673	.	Gr01g1154	Gr04g0070	.	Gr03g1236
Vv06g0785	Tc09g3632	.	Gr01g1164	Gr04g0073	Gr09g0912	Gr06g1063
Vv06g0858	Tc09g0545	Gr13g2712	.	.	Gr09g1132	Gr03g1497
Vv06g1541	Tc09g3017	.	Gr01g1341	.	Gr09g0753	Gr06g1239
Vv06g1660	Tc09g3614	.	Gr01g1171	.	Gr09g0902	Gr06g1612
Vv06g1669	Tc09g3586	.	Gr01g1176	.	Gr09g0893	Gr06g1040
Vv06g1686	Tc09g3572	Gr13g2592	Gr01g1185	.	.	Gr06g1032
Vv06g1697	Tc09g3558	Gr13g2588	Gr01g1189	.	Gr09g0885	Gr06g1081
Vv06g1724	Tc09g3530	.	Gr01g1200	.	Gr09g0880	Gr06g1099
Vv06g1754	Tc09g3509	.	Gr01g1208	.	Gr09g0873	Gr06g1567
Vv07g0031	Tc01g3477	Gr07g1424	Gr01g2434	.	Gr04g0745	Gr04g2191
Vv07g0052	Tc01g3445	Gr07g1418	Gr01g2425	.	Gr04g0752	Gr04g2189
Vv07g0122	Tc01g3390	Gr07g1393	.	.	Gr04g0777	Gr04g2173
Vv07g0130	Tc01g3384	Gr07g1391	.	.	Gr04g0781	Gr04g2172
Vv07g0227	Tc01g3464	Gr07g1341	.	.	Gr04g0551	Gr04g2153
Vv07g0280	Tc01g3517	Gr07g1324	.	.	Gr04g0848	Gr04g1400
Vv07g0293	Tc01g3536	Gr07g1317	.	.	Gr04g0857	Gr04g1404
Vv07g0298	Tc01g3541	Gr07g1313	.	.	Gr04g0535	Gr04g1405
Vv07g0307	Tc01g3554	Gr07g1308	.	.	Gr04g0864	Gr04g1409
Vv07g0309	Tc01g3558	Gr07g1307	.	.	Gr04g0865	Gr04g1411
Vv07g0364	Tc01g3622	Gr07g1290	.	.	Gr04g0528	Gr04g1421
Vv07g0406	Tc01g3657	Gr07g1282	Gr08g1452	.	Gr04g0900	.
Vv07g0408	Tc01g3658	Gr07g1281	Gr08g0558	.	Gr04g0902	Gr04g1425
Vv07g0425	Tc01g3675	Gr07g1275	.	.	Gr04g0910	Gr04g2391
Vv07g0428	Tc01g3678	Gr07g1273	.	.	Gr04g0521	Gr04g2390
Vv07g0454	Tc01g3720	Gr07g1261	Gr08g0534	.	.	Gr04g1430
Vv07g0474	Tc01g3747	Gr07g1246	Gr08g0497	.	Gr04g0508	.
Vv07g0478	Tc01g3751	Gr07g1243	Gr08g1412	.	Gr04g0507	.
Vv07g0482	Tc01g3757	Gr07g1237	.	.	Gr04g0652	Gr04g1436
Vv07g0491	Tc01g3761	Gr07g1234	Gr08g1407	.	.	Gr04g1439
Vv07g0509	Tc01g3776	Gr07g1228	Gr08g1397	.	Gr04g0504	.
Vv07g0517	Tc01g3787	Gr07g1223	Gr08g1389	.	Gr04g0486	.
Vv07g0536	Tc01g3805	Gr07g1212	Gr08g1379	.	Gr04g0695	Gr04g1449
Vv07g0567	Tc01g3856	Gr07g1206	Gr08g1371	.	.	Gr04g1461
Vv07g0586	Tc01g3879	Gr07g1194	Gr08g1361	.	.	Gr04g1467
Vv07g0590	Tc01g3883	Gr07g1192	Gr08g1359	.	.	Gr04g1468
Vv07g0688	Tc01g4377	Gr07g1444	Gr08g1143	.	Gr04g0733	Gr04g2199
Vv07g0689	Tc01g4375	Gr07g1445	Gr08g1144	.	Gr04g0732	Gr04g2200
Vv07g0713	Tc01g4309	Gr07g1458	Gr08g1168	.	Gr04g0570	Gr04g2208
Vv07g0893	Tc01g0740	.	Gr08g0879	Gr07g2294	Gr03g0352	.
Vv07g0896	Tc01g0735	.	Gr08g0878	Gr07g2293	Gr03g0348	.
Vv07g0910	Tc01g0726	.	Gr08g0875	Gr07g2287	Gr03g0342	.
Vv07g0917	Tc01g0716	Gr07g0575	Gr08g0870	Gr07g2282	Gr03g0338	.
Vv07g0935	Tc01g0697	.	Gr08g0861	Gr07g2267	Gr03g0324	.
Vv07g0937	Tc01g0696	.	Gr08g0860	Gr07g2265	Gr03g0371	Gr11g1095
Vv07g0948	Tc01g0674	.	Gr08g0841	Gr07g2248	Gr03g0314	.
Vv07g0949	Tc01g0673	Gr07g0567	.	Gr07g2247	Gr03g0313	.
Vv07g0964	Tc01g0653	Gr07g0565	.	Gr07g2231	Gr03g0300	Gr11g1081
Vv07g0968	Tc01g0648	Gr07g0564	.	Gr07g2227	Gr03g0297	.
Vv07g0969	Tc01g0647	.	Gr08g0827	Gr07g2226	.	Gr11g1050
Vv07g0974	Tc01g0641	.	Gr08g0824	Gr07g2223	Gr03g0294	.
Vv07g0982	Tc01g0634	Gr07g0563	Gr08g0811	Gr07g2220	.	.
Vv07g0999	Tc01g0619	.	Gr08g0800	Gr07g2209	Gr03g0286	.
Vv07g1008	Tc01g0608	.	Gr08g0797	Gr07g2199	Gr03g0281	.
Vv07g1009	Tc01g0607	Gr07g0560	.	Gr07g1912	Gr03g0279	.
Vv07g1011	Tc01g0605	.	Gr08g0796	Gr07g2197	Gr03g0278	.
Vv07g1015	Tc01g0601	Gr07g0559	Gr08g0766	Gr07g2195	.	.
Vv07g1087	Tc01g0548	.	.	Gr07g2159	Gr03g0259	Gr11g1062
Vv07g1121	Tc01g0523	.	Gr08g0770	Gr07g2139	Gr03g0254	Gr11g1060
Vv07g1122	Tc01g0522	.	Gr08g0769	Gr07g2138	.	Gr11g1059
Vv07g1132	Tc01g0509	.	Gr08g0760	Gr07g2134	Gr03g0252	.
Vv07g1136	Tc01g0502	.	Gr08g0759	Gr07g2130	Gr03g0246	Gr11g1058
Vv07g1137	Tc01g0501	Gr07g0539	.	.	Gr03g0235	Gr11g1057
Vv07g1153	Tc01g0485	Gr07g0510	.	Gr07g2116	.	Gr11g1050
Vv07g1156	Tc01g0482	Gr07g0538	.	.	Gr03g0217	Gr11g1020
Vv08g0355	Tc05g0254	Gr06g1830	Gr02g2629	.	Gr12g1147	.
Vv08g0385	Tc05g0228	Gr06g1838	.	Gr02g1532	Gr12g1168	.
Vv08g0418	Tc05g0212	Gr06g1842	Gr02g2651	.	Gr12g1175	.
Vv08g0456	Tc05g0189	Gr06g1846	Gr02g2660	.	Gr12g1185	.
Vv08g0763	Tc05g0696	Gr06g1660	Gr02g2480	.	Gr09g4163	Gr07g3736
Vv08g0782	Tc05g0677	Gr06g1668	Gr02g2484	.	Gr09g4181	.
Vv08g0787	Tc05g0661	Gr06g1673	.	.	Gr09g4183	Gr07g3740
Vv08g0836	Tc05g0623	Gr06g1688	Gr02g2503	.	.	Gr07g3745
Vv08g0929	Tc05g0522	Gr06g1745	Gr02g2550	.	Gr12g1022	.
Vv08g0944	Tc05g0507	Gr06g1740	Gr02g2585	.	.	Gr07g3756
Vv08g0966	Tc05g0479	Gr06g1726	Gr02g2575	.	Gr12g1043	.
Vv08g0967	Tc05g0476	Gr06g1724	Gr02g2574	.	Gr12g1044	Gr07g3763
Vv08g0978	Tc05g0467	.	Gr02g2573	.	Gr12g1047	Gr07g3765
Vv08g1054	Tc05g0380	Gr06g1781	.	.	Gr12g1086	Gr07g3773
Vv08g1064	Tc05g0370	Gr06g1788	.	.	Gr12g1090	Gr07g3775
Vv08g1070	Tc05g0353	Gr06g1794	Gr02g2591	.	Gr12g1093	Gr07g3776
Vv08g1076	Tc05g0347	.	Gr02g2593	Gr02g1483	.	Gr07g3777
Vv08g1090	Tc05g0337	Gr06g1801	.	.	Gr12g1108	Gr07g3779
Vv08g1110	Tc05g0315	.	Gr02g2610	.	Gr12g1118	Gr07g3781
Vv08g1115	Tc05g0310	.	Gr02g2615	.	Gr12g1119	Gr07g3782
Vv08g1116	Tc05g0309	Gr06g1809	Gr02g2616	.	Gr12g1120	Gr07g3783
Vv08g1120	Tc05g0302	Gr06g1810	Gr02g2618	.	Gr12g1123	.
Vv08g1124	Tc05g0299	Gr06g1812	.	Gr02g1485	Gr12g1128	.
Vv08g1125	Tc05g0295	Gr06g1814	Gr02g2621	.	Gr12g1129	.
Vv08g1159	Tc05g1372	Gr06g1501	Gr02g2358	.	Gr09g3974	Gr07g3656
Vv08g1167	Tc05g1334	Gr06g1507	Gr02g2361	.	Gr09g3977	.
Vv08g1198	Tc05g1198	Gr06g1524	Gr02g2379	.	Gr09g3990	.
Vv08g1222	Tc05g1077	Gr06g1532	.	Gr02g1581	Gr09g4004	Gr07g3681
Vv08g1228	Tc05g1058	Gr06g1537	Gr02g2386	.	Gr09g4005	.
Vv08g1237	Tc05g1035	Gr06g1544	Gr02g2389	.	Gr09g4010	.
Vv08g1246	Tc05g1022	Gr06g1550	Gr02g2396	.	Gr09g4015	.
Vv08g1279	Tc05g0952	Gr06g1562	Gr02g2409	.	Gr09g4047	.
Vv08g1306	Tc05g0936	.	Gr02g2418	Gr02g1594	Gr09g4072	.
Vv08g1334	Tc05g0891	Gr06g1587	.	Gr02g1600	Gr09g4088	.
Vv08g1357	Tc05g0860	Gr06g1594	Gr02g2443	.	.	Gr07g3716
Vv08g1433	Tc05g0774	Gr06g1618	Gr02g2464	.	Gr09g4139	.
Vv08g1437	Tc05g0770	Gr06g1624	.	.	Gr09g4141	Gr07g3730
Vv08g1442	Tc05g0765	Gr06g1627	.	.	Gr09g4145	Gr07g3731
Vv09g0557	Tc06g0865	.	Gr10g2276	Gr09g1291	Gr11g0796	.
Vv10g0011	Tc06g1822	.	Gr10g1552	Gr09g1684	Gr11g0292	.
Vv10g0023	Tc06g1812	Gr06g0880	Gr10g1559	.	Gr11g0298	Gr10g2566
Vv10g0117	Tc06g1726	Gr06g0887	Gr10g1583	.	Gr11g0337	.
Vv10g0119	Tc06g1724	Gr06g0888	.	.	Gr11g0338	Gr10g2422
Vv10g0137	Tc06g1700	.	Gr10g1593	Gr09g1625	Gr11g0402	.
Vv10g0142	Tc06g1694	.	Gr10g1594	Gr09g1621	Gr11g0395	.
Vv10g0167	Tc06g1671	Gr06g0896	.	.	Gr11g0383	Gr10g2415
Vv10g0169	Tc06g1670	Gr06g0897	Gr10g1601	Gr09g1613	Gr11g0382	Gr10g2414
Vv10g0176	Tc06g1661	.	Gr10g1609	Gr09g1609	Gr11g0376	.
Vv10g0178	Tc06g1660	.	Gr10g1610	Gr09g1608	Gr11g0375	.
Vv10g0183	Tc06g1611	.	.	Gr09g1604	Gr11g0370	Gr10g2412
Vv10g0258	Tc06g1504	.	Gr10g1669	Gr09g1546	Gr11g0452	.
Vv10g0277	Tc06g1488	.	Gr10g1674	Gr09g1540	Gr11g0459	Gr10g2381
Vv10g0307	Tc06g1458	.	Gr10g1684	Gr09g1525	.	Gr10g2345
Vv10g0493	Tc06g0313	.	.	Gr09g1172	Gr11g0070	Gr10g1428
Vv11g0030	Tc09g0640	Gr13g2221	Gr01g0178	.	.	Gr10g0924
Vv11g0036	Tc09g0643	Gr13g2224	Gr01g0177	.	Gr09g0380	Gr10g0923
Vv11g0040	Tc09g0645	Gr13g2225	Gr01g0176	.	Gr09g0378	Gr10g0922
Vv11g0042	Tc09g0648	.	Gr01g0175	Gr04g2856	Gr09g0377	Gr10g0917
Vv11g0054	Tc09g0660	.	Gr01g0170	.	Gr09g0371	Gr10g0913
Vv11g0057	Tc09g0663	Gr13g2227	Gr01g0168	Gr04g2822	Gr09g0370	.
Vv11g0062	Tc09g0676	.	Gr01g0165	.	Gr09g0367	Gr10g0904
Vv11g0069	Tc09g0682	.	Gr01g0161	.	Gr09g0364	Gr10g0901
Vv11g0072	Tc09g0685	Gr13g2229	Gr01g0160	.	.	Gr10g0898
Vv11g0087	Tc09g0695	Gr13g2238	Gr01g0157	.	.	Gr10g0889
Vv11g0132	Tc09g0736	Gr13g2256	Gr01g0148	.	Gr09g0348	Gr10g0870
Vv11g0142	Tc09g0745	Gr13g2261	.	.	Gr09g0345	Gr10g0865
Vv11g0146	Tc09g0749	Gr13g2264	.	.	Gr09g0417	Gr10g0861
Vv11g0154	Tc09g0751	Gr13g2265	.	.	Gr09g0344	Gr10g0858
Vv11g0163	Tc09g0753	Gr13g2267	Gr01g0141	.	Gr09g0343	.
Vv11g0174	Tc09g0763	.	Gr01g0134	.	Gr09g0337	Gr10g0849
Vv11g0186	Tc09g0775	Gr13g2270	.	.	Gr09g0328	Gr10g0846
Vv11g0192	Tc09g0782	Gr13g2272	.	.	Gr09g0439	Gr10g0843
Vv11g0195	Tc09g0785	.	Gr01g0127	Gr04g2842	Gr09g0323	.
Vv11g0201	Tc09g0789	.	Gr01g0125	.	Gr09g0320	Gr10g0841
Vv11g0203	Tc09g0791	.	Gr01g0124	.	Gr09g0319	Gr10g0839
Vv11g0208	Tc09g0795	Gr13g2274	Gr01g0123	.	.	Gr10g0834
Vv11g0237	Tc09g0820	Gr13g2280	.	Gr04g2840	Gr09g0311	.
Vv11g0239	Tc09g0822	.	Gr01g0112	.	Gr09g0310	Gr10g0820
Vv11g0251	Tc09g0843	.	Gr01g0232	.	Gr09g0458	Gr10g0815
Vv11g0261	Tc09g0853	.	Gr01g0105	.	Gr09g0302	Gr10g0811
Vv11g0269	Tc09g0864	Gr13g2287	.	Gr04g2833	Gr09g0299	Gr10g0805
Vv11g0276	Tc09g0870	Gr13g2289	Gr01g0103	Gr04g2831	Gr09g0294	Gr10g0802
Vv11g0281	Tc09g0875	Gr13g2290	Gr01g0244	Gr04g2830	Gr09g0476	.
Vv11g0291	Tc09g0883	Gr13g2292	Gr01g0250	.	Gr09g0291	Gr10g0791
Vv11g0296	Tc09g0890	Gr13g2294	.	.	Gr09g0287	Gr10g0787
Vv11g0300	Tc09g0894	Gr13g2295	Gr01g0253	.	Gr09g0285	Gr10g0785
Vv11g0301	Tc09g0895	.	.	Gr04g2824	Gr09g0284	Gr10g0784
Vv11g0302	Tc09g0896	.	.	Gr04g2823	Gr09g0283	Gr10g0783
Vv11g0311	Tc09g0906	.	Gr01g0093	Gr04g2820	Gr09g0279	.
Vv11g0340	Tc09g0941	Gr13g2192	Gr01g0082	.	Gr09g0272	Gr10g0756
Vv11g0345	Tc09g0946	Gr13g2160	Gr01g0079	.	Gr09g0593	.
Vv11g0352	Tc09g0953	.	.	Gr04g2814	Gr09g0269	Gr10g0745
Vv11g0355	Tc09g0956	.	Gr01g0263	.	Gr09g0488	Gr10g0744
Vv11g0359	Tc09g0962	.	Gr01g0073	.	Gr09g0268	Gr10g0739
Vv11g0366	Tc09g0968	.	Gr01g0070	.	Gr09g0266	Gr10g0736
Vv11g0376	Tc09g0979	.	Gr01g0065	.	Gr09g0259	Gr10g0732
Vv11g0377	Tc09g0981	.	Gr01g0064	Gr04g2805	.	Gr10g0731
Vv11g0381	Tc09g0984	.	Gr01g0280	.	Gr09g0605	Gr10g0729
Vv11g0382	Tc09g0985	.	Gr01g0060	Gr04g2804	.	Gr10g0728
Vv11g0387	Tc09g0988	Gr13g2308	Gr01g0058	.	Gr09g0257	Gr10g0723
Vv11g0397	Tc09g0998	.	Gr01g0057	Gr04g2802	Gr09g0251	Gr10g0720
Vv11g0402	Tc09g1004	.	Gr01g0054	.	Gr09g0249	Gr10g0713
Vv11g0403	Tc09g1008	.	Gr01g0289	.	Gr09g0248	Gr10g0711
Vv11g0404	Tc09g1011	.	.	Gr04g2801	Gr09g0247	Gr10g0709
Vv11g0409	Tc09g1015	.	.	Gr04g2799	Gr09g0244	Gr10g0707
Vv11g0413	Tc09g1020	.	Gr01g0050	.	Gr09g0243	Gr10g0702
Vv11g0432	Tc09g1041	.	.	Gr04g2795	Gr09g0121	Gr10g0691
Vv11g0465	Tc09g1065	Gr13g2312	Gr01g0033	Gr04g2793	.	Gr10g0685
Vv11g0467	Tc09g1067	Gr13g2313	.	.	Gr09g0226	Gr10g0684
Vv11g0475	Tc09g1075	Gr13g2316	Gr01g0032	Gr04g2789	Gr09g0223	Gr10g0674
Vv11g0478	Tc09g1087	.	Gr01g0028	.	Gr09g0221	Gr10g0673
Vv11g0484	Tc09g1092	Gr13g2324	.	Gr04g2788	Gr09g0216	.
Vv11g0488	Tc09g1096	.	.	Gr04g2787	Gr09g0210	Gr10g0668
Vv11g0489	Tc09g1098	.	.	Gr04g2786	Gr09g0209	Gr10g0667
Vv11g0494	Tc09g1106	Gr13g2182	Gr01g0027	Gr04g2785	.	Gr10g0664
Vv11g0495	Tc09g1107	Gr13g2329	.	Gr04g2784	.	Gr10g0663
Vv11g0498	Tc09g1110	.	Gr01g0026	Gr04g2782	.	Gr10g0658
Vv11g0506	Tc09g1115	Gr13g2330	.	.	Gr09g0201	Gr10g0655
Vv11g0507	Tc09g1116	Gr13g2331	Gr01g0024	.	Gr09g0200	.
Vv11g0508	Tc09g1120	.	Gr01g0014	Gr04g2780	Gr09g0199	.
Vv11g0528	Tc09g1142	.	Gr01g0414	Gr04g2776	.	Gr10g0646
Vv11g0531	Tc09g1146	Gr13g2338	.	.	Gr09g0101	Gr10g0645
Vv11g0555	Tc09g1168	Gr13g2341	.	.	Gr09g0178	Gr10g0638
Vv11g0571	Tc09g1180	Gr13g2150	Gr01g0334	Gr04g2768	Gr09g0580	.
Vv11g0573	Tc09g1189	Gr13g2342	Gr01g0335	.	Gr09g0169	Gr10g0632
Vv11g0586	Tc09g1209	Gr13g2345	.	.	Gr09g0163	Gr10g0626
Vv11g0620	Tc09g1240	.	Gr04g1077	Gr04g2756	Gr09g0155	.
Vv11g0621	Tc09g1241	.	Gr01g0348	.	Gr09g0589	Gr10g0612
Vv11g0626	Tc09g1249	.	.	Gr04g2719	Gr09g0585	Gr10g0608
Vv11g0684	Tc09g1535	Gr13g2413	.	Gr04g2739	Gr09g0098	.
Vv11g0768	Tc09g1601	.	Gr04g1043	Gr04g2733	Gr09g0080	.
Vv12g0040	Tc01g0259	Gr07g0500	Gr08g0654	.	Gr03g0128	.
Vv12g0231	Tc01g0167	.	.	Gr07g1945	Gr03g0095	Gr11g0983
Vv12g0548	Tc01g1958	Gr07g1693	Gr01g2183	.	.	Gr01g0970
Vv12g0574	Tc01g1922	.	Gr01g2175	Gr01g1959	.	Gr01g0965
Vv12g0575	Tc01g1919	Gr07g1701	Gr01g2174	.	.	Gr01g0964
Vv12g0629	Tc01g1879	Gr07g1719	Gr01g2137	.	.	Gr01g0943
Vv12g0761	Tc01g2120	Gr07g1646	Gr01g2238	Gr01g1900	Gr04g0610	Gr01g0997
Vv12g0763	Tc01g2116	Gr07g1650	Gr01g2237	Gr01g1903	.	Gr01g0996
Vv12g0765	Tc01g2114	.	Gr01g2233	Gr01g1904	.	Gr01g0995
Vv12g0768	Tc01g4738	Gr07g1675	.	Gr01g1908	Gr04g0612	Gr01g0983
Vv12g0849	Tc01g1739	Gr07g1675	Gr01g2201	Gr01g1931	.	Gr01g0986
Vv12g0853	Tc01g4072	Gr07g1624	Gr08g1253	Gr01g1936	.	.
Vv13g0022	Tc10g0194	Gr13g0189	Gr11g2839	.	.	Gr12g0761
Vv13g0061	Tc10g0147	Gr13g0181	Gr11g2881	.	Gr10g1977	.
Vv13g0066	Tc10g0142	Gr13g0177	Gr11g2892	.	Gr10g1966	.
Vv13g0068	Tc10g0140	Gr13g0176	Gr11g2894	.	Gr10g1965	.
Vv13g0085	Tc10g0128	Gr13g0173	.	Gr09g3227	Gr10g1961	Gr12g0779
Vv13g0208	Tc10g2061	.	Gr11g2092	.	Gr10g2187	Gr12g0145
Vv13g0211	Tc10g2063	Gr13g0070	Gr11g2091	.	.	Gr12g0144
Vv13g0232	Tc10g2087	Gr13g0083	.	.	Gr10g2192	Gr12g0139
Vv13g0241	Tc10g2095	Gr13g0085	Gr11g2063	.	.	Gr12g0135
Vv13g0255	Tc10g0485	Gr13g0244	Gr11g2422	Gr09g3160	.	.
Vv13g0326	Tc10g0400	Gr13g0233	Gr11g2543	.	Gr10g2024	.
Vv13g0360	Tc10g0354	Gr13g0226	Gr11g2568	Gr09g3192	.	.
Vv13g0392	Tc10g0316	.	Gr11g2654	.	Gr10g2014	Gr12g0710
Vv13g0639	Tc10g0545	Gr13g0263	Gr11g2408	Gr09g3146	.	.
Vv13g0646	Tc10g0548	.	Gr11g2407	.	Gr10g2051	Gr12g0041
Vv13g0769	Tc10g0767	.	Gr11g2340	Gr09g3085	Gr10g2076	.
Vv14g0099	Tc04g3530	Gr13g1306	Gr07g3081	Gr13g2082	.	.
Vv14g0103	Tc04g3524	Gr13g1305	.	Gr13g2080	Gr11g2032	.
Vv14g0256	Tc04g0125	.	Gr07g2992	.	Gr06g0312	Gr12g0630
Vv14g0537	Tc04g2618	Gr13g1226	Gr07g2869	Gr13g2022	Gr11g1594	.
Vv14g0589	Tc05g0925	.	Gr07g2846	Gr07g1378	Gr07g3449	.
Vv14g1137	Tc04g0476	.	Gr01g2728	Gr07g0433	.	Gr12g0860
Vv14g1219	Tc04g0310	Gr11g0924	.	.	Gr06g0400	Gr12g0889
Vv14g1232	Tc04g0299	.	Gr01g2686	.	Gr06g0392	Gr12g0892
Vv14g1236	Tc04g0293	Gr11g0929	.	.	Gr06g0390	Gr12g0678
Vv14g1237	Tc04g0292	Gr11g0888	Gr01g2685	Gr07g0740	Gr06g0389	Gr12g0895
Vv14g1240	Tc04g0290	Gr11g0859	Gr01g2684	.	.	Gr12g0896
Vv14g1241	Tc04g0289	.	Gr01g2683	.	Gr06g0387	Gr12g0897
Vv14g1243	Tc04g0287	Gr11g0931	.	Gr07g0741	Gr06g0386	.
Vv14g1244	Tc04g0286	.	Gr01g2682	Gr07g0742	Gr06g0385	.
Vv14g1245	Tc04g0285	Gr11g0932	Gr01g2681	Gr07g0743	Gr06g0384	.
Vv14g1294	Tc04g0231	Gr11g0939	Gr01g2670	.	Gr06g0351	.
Vv14g1308	Tc04g0213	Gr11g0945	Gr01g2663	.	.	Gr12g0653
Vv14g1316	Tc04g0206	.	Gr01g2661	.	Gr06g0345	Gr12g0648
Vv14g1327	Tc04g0186	Gr11g0946	.	Gr07g0754	Gr06g0342	Gr12g0644
Vv14g1336	Tc04g0177	Gr11g0947	.	.	Gr06g0333	Gr12g0641
Vv14g1344	Tc04g0169	.	.	Gr07g0757	Gr06g0331	Gr12g0638
Vv14g1345	Tc04g0168	Gr11g0949	Gr01g2645	.	Gr06g0330	.
Vv14g1377	Tc04g0125	.	Gr01g2635	.	Gr06g0312	Gr12g0630
Vv14g1395	Tc04g0111	Gr11g0957	.	Gr07g0763	Gr06g0304	.
Vv14g1399	Tc04g0107	.	Gr01g2624	.	Gr06g0303	Gr12g0619
Vv14g1419	Tc04g0089	.	Gr01g2613	Gr07g0767	.	Gr12g0613
Vv14g1445	Tc04g0067	.	Gr01g2604	Gr07g0770	.	Gr12g0602
Vv14g1453	Tc04g0053	Gr11g0960	.	.	Gr06g0285	Gr12g0596
Vv14g1625	Tc04g1142	.	.	Gr07g0789	Gr06g0167	Gr12g0540
Vv14g1653	Tc04g1156	.	.	Gr07g0792	Gr06g0156	Gr12g0533
Vv14g1680	Tc04g1234	.	Gr01g2409	Gr07g0383	.	Gr12g0518
Vv14g1684	Tc04g1238	.	Gr01g2410	Gr07g0802	Gr06g0135	.
Vv14g1686	Tc04g1241	.	Gr01g2411	Gr07g0805	Gr06g0134	.
Vv14g1703	Tc04g1279	.	.	Gr07g0812	Gr06g0123	Gr12g0504
Vv14g1711	Tc04g1288	.	Gr01g2434	Gr07g0400	.	Gr12g0499
Vv14g1725	Tc04g1298	.	.	Gr07g0819	Gr06g0112	Gr12g0495
Vv15g0072	Tc01g4622	.	Gr08g1112	.	Gr04g0381	Gr04g1677
Vv15g0079	Tc01g4618	.	Gr08g1107	.	Gr04g0385	Gr04g1673
Vv15g0242	Tc01g4461	.	Gr08g1066	Gr01g1755	Gr04g0399	.
Vv15g0243	Tc01g4460	.	Gr08g1065	Gr01g1754	.	Gr04g1640
Vv15g0266	Tc01g4445	.	Gr08g1130	.	Gr04g0401	Gr04g1638
Vv15g0314	Tc01g4406	.	.	Gr01g1742	Gr04g0407	Gr04g1624
Vv16g0599	Tc03g2664	.	Gr03g1222	Gr07g0161	Gr08g2574	.
Vv16g0607	Tc03g2657	.	Gr03g1220	Gr07g1106	Gr08g2671	.
Vv17g0047	Tc03g2075	Gr01g0550	.	Gr07g0443	Gr08g2097	Gr06g2729
Vv17g0086	Tc03g2046	Gr01g0563	.	.	Gr08g2081	Gr06g2724
Vv17g0097	Tc03g2029	Gr01g0571	.	.	Gr08g2073	Gr06g2722
Vv17g0155	Tc03g1970	Gr01g0603	.	.	Gr08g2052	Gr06g2715
Vv17g0163	Tc03g1960	Gr01g0607	.	.	Gr08g2026	Gr06g2710
Vv17g0369	Tc03g2077	Gr01g0749	Gr06g0604	Gr07g0444	.	Gr06g1945
Vv17g0656	Tc03g1417	Gr01g0722	.	Gr07g0368	Gr08g1816	.
Vv17g1117	Tc03g1918	Gr01g0618	.	Gr07g0416	Gr08g2044	.
Vv18g0094	Tc08g0519	Gr02g1151	Gr05g1145	Gr09g1868	.	.
Vv18g0108	Tc08g0503	Gr02g1168	Gr05g1139	Gr09g1878	.	.
Vv18g0149	Tc08g0464	.	Gr05g1129	Gr09g1894	Gr09g2679	.
Vv18g0158	Tc08g0457	Gr02g1200	.	Gr09g1899	Gr09g2681	.
Vv18g0195	Tc08g0425	.	Gr05g1127	Gr09g1914	Gr09g2690	.
Vv18g0200	Tc08g0420	Gr02g1212	Gr05g1098	Gr09g1918	.	.
Vv18g0210	Tc08g0413	.	.	Gr09g1921	Gr09g2692	Gr10g0018
Vv18g0303	Tc08g0345	.	.	Gr09g2459	Gr09g2805	Gr10g0504
Vv18g0372	Tc08g1026	.	Gr05g0914	Gr09g2429	Gr09g2831	Gr10g0478
Vv18g0381	Tc08g1014	.	Gr05g0919	.	Gr09g2827	Gr10g0472
Vv18g0398	Tc08g0999	.	Gr05g0922	Gr09g2415	.	Gr10g0459
Vv18g0441	Tc08g0956	.	Gr05g0933	Gr09g2391	Gr09g2820	.
Vv18g0444	Tc08g0952	.	Gr05g0935	Gr09g2388	.	Gr10g0432
Vv18g0450	Tc08g0944	.	.	Gr09g2383	Gr09g2818	Gr10g0422
Vv18g0454	Tc08g0941	.	.	Gr09g2381	Gr09g2816	Gr10g0420
Vv18g0463	Tc08g0924	.	Gr05g0941	Gr09g2370	.	Gr10g0403
Vv18g0475	Tc08g0909	.	.	Gr09g2361	Gr09g2808	Gr10g0398
Vv18g0508	Tc08g0892	.	.	Gr09g2346	Gr09g2805	Gr10g0386
Vv18g0668	Tc08g0465	.	.	Gr09g2245	Gr09g2781	Gr10g0298
Vv18g0822	Tc08g0002	Gr02g1338	.	Gr09g2149	.	Gr10g0227
Vv18g0834	Tc08g0013	Gr02g1346	.	Gr09g2143	.	Gr10g0219
Vv18g0835	Tc08g0014	Gr02g1348	Gr05g1014	Gr09g2142	.	.
Vv18g0861	Tc08g0032	Gr02g1352	Gr05g1020	Gr09g2131	.	Gr10g0207
Vv18g0876	Tc08g0045	Gr02g1325	.	Gr09g2122	.	Gr10g0200
Vv18g0881	Tc08g0049	Gr02g1324	.	Gr09g2117	.	Gr10g0198
Vv18g0885	Tc08g0056	Gr02g1320	.	Gr09g2115	.	Gr10g0196
Vv18g0896	Tc08g0074	Gr02g1317	.	Gr09g2112	.	Gr10g0183
Vv18g0897	Tc08g0075	.	Gr05g1032	Gr09g2111	.	Gr10g0182
Vv18g0906	Tc08g0086	.	Gr05g1038	Gr09g2106	.	Gr10g0177
Vv18g0934	Tc08g0100	.	.	Gr09g2096	Gr09g2752	Gr10g0173
Vv18g0943	Tc08g0108	.	.	Gr09g2089	Gr09g2751	Gr10g0168
Vv18g0984	Tc08g0148	.	Gr05g1057	Gr09g2064	Gr09g2748	Gr10g0140
Vv18g0987	Tc08g0151	.	Gr05g1058	.	Gr09g2747	Gr10g0136
Vv18g1008	Tc08g0168	Gr02g1298	Gr05g1061	Gr09g2053	Gr09g2743	Gr10g0127
Vv18g1017	Tc08g0172	.	Gr05g1064	Gr09g2052	Gr09g2742	.
Vv18g1018	Tc08g0173	.	.	Gr09g2051	Gr09g2741	Gr10g0122
Vv18g1020	Tc08g0175	.	Gr05g1065	Gr09g2049	.	Gr10g0121
Vv18g1025	Tc08g0178	.	Gr05g1070	Gr09g2046	Gr09g2740	.
Vv18g1035	Tc08g0181	Gr02g1296	.	.	Gr09g2739	Gr10g0118
Vv18g1036	Tc08g0182	Gr02g1295	.	Gr09g2043	.	Gr10g0117
Vv18g1056	Tc08g0190	Gr02g1289	Gr05g1072	.	Gr09g2738	.
Vv18g1061	Tc08g0194	.	Gr05g1073	Gr09g2035	Gr09g2737	Gr10g0109
Vv18g1076	Tc08g0205	.	Gr05g1078	Gr09g2028	.	Gr10g0106
Vv18g1088	Tc08g0220	.	.	Gr09g2017	Gr09g2733	Gr10g0100
Vv18g1095	Tc08g0228	Gr02g1273	.	Gr09g2012	Gr09g2730	.
Vv18g1100	Tc08g0233	.	.	Gr09g2011	Gr09g2729	Gr10g0094
Vv18g1102	Tc08g0235	Gr02g1271	.	Gr09g2009	Gr09g2724	.
Vv18g1108	Tc08g0241	Gr02g1267	.	.	Gr09g2722	Gr10g0091
Vv18g1121	Tc08g0251	Gr02g1266	Gr05g1091	Gr09g2002	Gr09g2719	.
Vv18g1132	Tc08g0260	.	Gr05g1093	Gr09g1997	.	Gr10g0083
Vv18g1139	Tc08g0266	Gr02g1265	Gr05g1096	Gr09g1993	.	Gr10g0080
Vv18g1145	Tc08g0272	.	Gr05g1099	Gr09g1989	Gr09g2716	.
Vv18g1156	Tc08g0280	Gr02g1263	.	Gr09g1983	.	Gr10g0075
Vv18g1166	Tc08g0285	Gr02g1261	.	Gr09g1980	.	Gr10g0072
Vv18g1173	Tc08g0289	.	Gr05g1101	Gr09g1978	Gr09g2714	.
Vv18g1179	Tc08g0293	Gr02g1259	.	Gr09g1975	.	Gr10g0069
Vv18g1188	Tc08g0297	Gr02g1256	Gr05g1106	Gr09g1973	.	Gr10g0068
Vv18g1195	Tc08g0304	.	Gr05g1107	Gr09g1970	.	Gr10g0066
Vv18g1210	Tc08g0317	Gr02g1250	.	Gr09g1964	Gr09g2708	.
Vv18g1232	Tc08g0337	Gr02g1248	.	Gr09g1962	.	Gr10g0058
Vv18g1233	Tc08g0338	Gr02g1247	Gr05g1114	.	.	Gr10g0057
Vv18g1242	Tc08g0345	Gr02g1241	.	Gr09g1959	.	Gr10g0054
Vv18g1252	Tc08g0350	Gr02g1237	.	Gr09g1954	.	Gr10g0052
Vv18g1282	Tc08g0370	Gr02g1234	.	Gr09g1945	Gr09g2698	Gr10g0038
Vv18g1287	Tc08g0372	.	Gr05g1118	Gr09g1944	.	Gr10g0033
Vv18g1294	Tc08g0379	Gr02g1229	Gr05g1120	Gr09g1941	.	Gr10g0031
Vv18g1312	Tc08g0395	.	Gr05g1125	Gr09g1933	Gr09g2696	Gr10g0026
Vv18g1319	Tc08g0401	Gr02g1223	Gr05g1126	Gr09g1928	Gr09g2694	Gr10g0024
Vv19g0167	Tc07g1017	.	.	Gr02g0633	Gr09g3726	Gr04g0302
Vv19g0171	Tc07g1007	Gr13g1728	.	Gr02g0645	Gr09g3730	.
Vv19g0182	Tc07g0994	Gr13g1725	Gr07g3257	Gr02g0649	.	.
Vv19g0188	Tc07g0971	Gr13g1723	Gr07g3256	Gr02g0656	.	.
Vv19g0198	Tc07g0964	Gr13g1719	.	Gr02g0662	.	Gr04g0298
Vv19g0225	Tc07g0916	.	Gr07g3225	Gr02g0677	Gr09g3758	.
Vv19g0240	Tc07g0887	Gr13g1699	.	Gr02g0688	Gr09g3816	.
Vv19g0522	Tc07g0535	Gr13g1641	Gr07g3148	Gr02g0819	.	.
Vv19g0572	Tc07g0495	.	Gr07g3139	Gr02g0839	Gr09g4263	Gr04g0282
Vv19g0575	Tc07g0493	Gr13g1631	.	.	Gr09g4261	Gr04g0281
Vv19g0584	Tc07g0449	Gr13g1615	Gr07g3137	Gr02g0852	Gr09g4256	.
Vv19g0594	Tc07g0436	Gr13g1608	.	Gr02g0868	Gr09g4349	.
Vv19g0596	Tc07g0431	Gr13g1607	Gr07g3134	Gr02g0874	.	.
Vv19g0617	Tc07g0378	Gr13g1602	.	Gr02g0881	.	Gr04g0280
Vv19g0626	Tc07g0351	Gr13g1600	Gr07g3133	Gr02g0884	Gr09g4381	.
Vv19g0629	Tc07g0345	Gr13g1596	Gr07g3104	Gr02g0887	Gr09g4382	.
Vv19g0646	Tc07g0313	Gr13g1592	.	Gr02g0899	.	Gr04g0290
Vv19g0651	Tc07g0308	Gr13g1588	.	Gr02g0902	Gr09g4405	.
Vv19g0675	Tc07g0288	.	Gr07g1714	.	Gr09g4419	Gr04g0320
Vv19g0680	Tc07g0282	Gr13g1586	.	Gr02g0922	Gr09g4420	.
Vv19g0687	Tc07g0268	Gr13g1583	.	Gr02g0930	Gr09g4435	.
Vv19g0720	Tc07g0233	Gr13g1567	.	Gr02g0944	Gr09g4451	.
Vv19g0736	Tc07g0220	Gr13g1566	Gr07g3116	Gr02g0953	Gr09g4458	Gr04g0330
Vv19g0739	Tc07g0216	Gr13g1565	Gr07g3113	Gr02g0956	.	.
Vv19g0741	Tc07g0213	Gr13g1562	.	Gr02g0957	Gr09g4459	.
Vv19g0757	Tc07g0204	.	Gr07g1666	Gr02g0966	Gr09g4462	.
Vv19g0759	Tc07g0190	Gr13g1549	Gr07g3109	Gr02g0970	.	.
Vv19g0797	Tc07g0145	.	.	Gr02g0990	Gr09g4488	Gr04g0333
Vv19g0817	Tc07g0126	Gr13g1529	Gr07g1658	Gr02g1001	.	.
Vv19g0818	Tc07g0124	Gr13g1528	Gr07g1657	Gr02g1004	.	.
Vv19g0835	Tc07g0105	Gr13g1519	Gr07g3102	Gr02g1011	.	.
Vv19g0844	Tc07g0092	Gr13g1515	.	Gr02g1019	Gr09g4514	.
Vv19g0846	Tc07g0091	Gr13g1514	.	Gr02g1020	Gr09g4515	.
Vv19g0863	Tc07g0081	Gr13g1509	Gr07g1652	Gr02g1023	.	.
