# Supplementary material for: Cotton Duplicated Genes Produced by Polyploidy Show Significantly Elevated and Unbalanced Evolutionary Rates, Overwhelmingly Perturbing Gene Tree Topology
Source: Front Genet. 2020 Apr 23;11:239. doi: 10.3389/fgene.2020.00239 (PMC7190988; doi:10.3389/fgene.2020.00239)
Supplement: Supplementary file 2 [file Data_Sheet_2.zip › Data Sheet 2.zip/Table S2.XLSX]

## Sheet: site
Table S2. Gene trees constructed with five methods.
order	NEB		BEB
	expected tree	ML tree	expected tree	ML tree
1			29 (0.589)	29 (0.587)
2		133, 159 (0.545, 0.584)	133, 158, 159, 165, 188, 190 (0.742, 0.578, 0.769, 0.804, 0.726, 0.732)	133, 158, 159, 165, 188, 190 (0.791, 0.609, 0.807, 0.759, 0.747, 0.610)
3	216 (0.587)		106, 153, 193, 197, 216, 217 (0.553, 0.522, 0.641, 0.663, 0.750, 0.518)	106, 193, 197, 216, 217 (0.547, 0.658, 0.679, 0.685, 0.547)
4				184, 193 (0.593, 0.519)
5	6, 17, 18, 124, 126 (0.547, 0.809, 0.671, 0.918, 0.736)	6, 17, 18, 124, 126 (0.571, 0.813, 0.560, 0.944, 0.777)	17, 18, 124, 126 (0.633, 0.543, 0.791, 0.586)	17, 124, 126 (0.605, 0.808, 0.591)
6		31, 60, 69, 227, 234, 247, 262 (0.921, 0.651, 0.679, 0.581, 0.643, 0.791, 0.582)	31, 60, 69, 90, 227, 262 (0.643, 0.660, 0.584, 0.504, 0.579, 0.546)	31, 60, 69, 227, 234, 247, 262 (0.877, 0.635, 0.656, 0.556, 0.641, 0.777, 0.571)
7			127, 148 (0.551, 0.549)	127, 148 (0.562, 0.562)
8	105 (0.861)	105 (0.857)	104, 105 (0.684, 0.847)	104, 105 (0.675, 0.847)
9			318, 374, 442, 465 (0.503, 0.717, 0.639, 0.769)	374, 465 (0.696, 0.750)
10	98, 120, 123, 124, 129, 131, 133 (0.597, 0.609, 0.901, 0.835, 0.777, 0.503, 0.777)		98, 123, 124, 129, 133 (0.513, 0.790, 0.681, 0.629, 0.619)	98, 123, 124, 129, 133 (0.517, 0.711, 0.693, 0.533, 0.552)
11	80, 81 (0.580, 0.661)		80, 81, 83 (0.595, 0.661, 0.544)
12	4, 5, 62 (0.715, 0.970*, 0.962*)	4, 5, 62 (0.679, 0.958*, 0.954*)	5, 62 (0.786, 0.766)	5, 62 (0.725, 0.723)
13	165, 168, 170 (0.703, 0.549, 0.633)	165 (0.621)	165, 168, 170, 171, 194, 197 (0.746, 0.631, 0.696, 0.577, 0.526, 0.584)	165, 168, 170, 171, 194, 197 (0.692, 0.500, 0.601, 0.529, 0.516, 0.598)
The numbers indicate the sites of adaptive evolution, and the red fonts mark the difference between the two topologies. The number in the back brackets is the posterior probability.
