# Supplementary material for: Cotton Duplicated Genes Produced by Polyploidy Show Significantly Elevated and Unbalanced Evolutionary Rates, Overwhelmingly Perturbing Gene Tree Topology
Source: Front Genet. 2020 Apr 23;11:239. doi: 10.3389/fgene.2020.00239 (PMC7190988; doi:10.3389/fgene.2020.00239)
Supplement: Supplementary file 2 [file Data_Sheet_2.zip › Data Sheet 2.zip/Table S5.XLSX]

## Sheet: ClustalW
Table S5. The positively selected sites of MYB genes in expected tree and reconstructed tree.
order	ME		ML		MP		NJ		UPGMA
1	(Gr08g1764:0.10066072,Vv01g0034:0.28050547,(Gr13g0950:0.09007300,(Tc02g3917:0.07436433,Gr05g1460:0.09787153)0.5440:0.00634160)0.4450:0.00389532);	N	(Vv01g0034:0.29457408,Gr08g1764:0.08855386,((Tc02g3917:0.06854464,Gr05g1460:0.10363191)0.5050:0.01417802,Gr13g0950:0.09297594)0.5300:0.02439823);	N	((Vv01g0034:336.20833333,Gr08g1764:126.94166667)0.7460:55.40000000,(Tc02g3917:99.33333333,Gr05g1460:140.75000000)0.7560:41.22500000,Gr13g0950:113.14166667);	N	((Vv01g0034:0.27966490,Gr08g1764:0.10150129)0.4250:0.00389532,(Tc02g3917:0.07436433,Gr05g1460:0.09787153)0.5240:0.00634160,Gr13g0950:0.09007300);	N	(Vv01g0034:0.00000000,(((Tc02g3917:0.08235346,Gr13g0950:0.08235346)0.6860:0.01079504,Gr05g1460:0.09314850)0.6010:0.00496153,Gr08g1764:0.09811003)0.0000:0.27923013);	N
2	(Gr08g1779:0.06583800,(Tc02g3960:0.04386559,Gr05g1447:0.05551318)0.8420:0.01214389,(Vv01g0069:0.12457761,Gr13g0926:0.13548051)0.5030:0.00339337);	N	(Vv01g0069:0.13864932,(Tc02g3960:0.03701485,(Gr13g0926:0.15656519,Gr05g1447:0.04954204)0.3020:0.01966010)0.3610:0.02425134,Gr08g1779:0.06386776);	N	((Vv01g0069:156.50000000,Gr08g1779:84.41666667)0.4900:43.66666667,Tc02g3960:53.08333333,(Gr13g0926:184.58333333,Gr05g1447:69.50000000)0.4230:40.25000000);	N	(Vv01g0069:0.12480689,((Tc02g3960:0.04386559,Gr05g1447:0.05551318)0.8340:0.01214389,Gr08g1779:0.06583800)0.4990:0.00339337,Gr13g0926:0.13525123);	N	((Vv01g0069:0.09556958,((Tc02g3960:0.04968939,Gr05g1447:0.04968939)0.9490:0.01414625,Gr08g1779:0.06383564)1.0000:0.03173395)0.0000:0.00000000,Gr13g0926:0.12097649);	N
3	(Gr08g1780:0.24950582,Vv01g0071:0.37883734,((Tc02g3962:0.08365605,Gr13g0924:0.14390252)0.8600:0.02092638,Gr09g3263:0.15553643)0.7170:0.01342768);	N	(Vv01g0071:0.40890735,Gr08g1780:0.25819573,((Tc02g3962:0.08308504,Gr13g0924:0.14892585)0.6820:0.02154106,Gr09g3263:0.17298511)0.3460:0.02223432);	N	(Vv01g0071:375.03333333,((Tc02g3962:122.69871795,Gr13g0924:176.81538462)0.8270:81.35320513,Gr09g3263:181.91346154)0.5000:118.45128205,Gr08g1780:266.73461538);	N	(Vv01g0071:0.37817169,Gr08g1780:0.25017148,((Tc02g3962:0.08365605,Gr13g0924:0.14390252)0.8470:0.02092638,Gr09g3263:0.15553643)0.7280:0.01342768);	N	(Vv01g0071:0.00000000,(((Tc02g3962:0.11377929,Gr13g0924:0.11377929)0.9990:0.03134177,Gr09g3263:0.14512105)1.0000:0.05717033,Gr08g1780:0.20229138)0.0000:0.35523012);	N
4	(Gr08g1781:0.12539794,Gr13g0923:0.09140177,(Tc02g3963:0.05617202,(Vv01g0072:0.32738015,Gr05g1445:0.10669061)0.9300:0.02274893)0.8500:0.01153024);	N	((Vv01g0072:0.34637514,Gr05g1445:0.09223899)0.9000:0.04855815,Tc02g3963:0.05351317,(Gr13g0923:0.09354116,Gr08g1781:0.12685410)0.6670:0.01668718);	N	(((Vv01g0072:219.70952381,Gr05g1445:75.57619048)0.9780:53.50476190,Tc02g3963:42.03333333)0.7550:28.73809524,Gr13g0923:77.30238095,Gr08g1781:100.13571429);	N	(Vv01g0072:0.32738015,Gr05g1445:0.10669061,(Tc02g3963:0.05617202,(Gr13g0923:0.09181391,Gr08g1781:0.12498579)0.8440:0.01153024)0.9260:0.02274893);	N	(Vv01g0072:0.00000000,(((Tc02g3963:0.08037630,Gr13g0923:0.08037630)0.8520:0.02168652,Gr08g1781:0.10206283)0.5400:0.01199564,Gr05g1445:0.11405847)0.0000:0.33106408);	N
5	(Gr08g1936:1.43328443,Gr13g0909:0.07803654,((Tc02g3982:0.05633417,Gr09g3259:0.10809664)0.3940:0.01611791,Vv01g0091:0.31245117)0.5750:0.04106974);	N	(Vv01g0091:0.26772554,Gr08g1936:1.57923747,(Tc02g3982:0.03705929,(Gr13g0909:0.12215531,Gr09g3259:0.11459696)0.3270:0.01542073)0.7530:0.08840271);	N	(Vv01g0091:359.84578755,((Tc02g3982:158.35183150,Gr13g0909:329.10183150)0.5700:129.22399267,Gr09g3259:247.36410256)1.0000:335.81245421,Gr08g1936:280.30000000);	N	(Vv01g0091:0.31245117,(Tc02g3982:0.05658660,Gr09g3259:0.10784422)0.4150:0.01611791,(Gr13g0909:0.07803654,Gr08g1936:1.43328443)0.5750:0.04106974);	N	((Vv01g0091:0.21481594,((Tc02g3982:0.08221541,Gr09g3259:0.08221541)0.6860:0.01756209,Gr13g0909:0.09977749)1.0000:0.11503845)0.0000:0.00000000,Gr08g1936:1.39605938);	N
6	(Gr08g1859:0.07037610,Tc02g4187:0.04498091,(Vv01g0301:0.36303109,(Gr13g0800:0.13014112,Gr05g1381:0.11378470)0.7690:0.01362296)0.6020:0.00712730);	N	(Vv01g0301:0.40143577,((Gr13g0800:0.13691340,Gr05g1381:0.11663838)0.6910:0.02865498,Tc02g4187:0.04225598)0.3510:0.00000133,Gr08g1859:0.07706966);	N	((Vv01g0301:266.39166667,Gr08g1859:59.30833333)0.7430:37.60833333,Tc02g4187:39.73333333,(Gr13g0800:115.62500000,Gr05g1381:102.12500000)0.7690:41.20833333);	N	(Vv01g0301:0.36303109,(Tc02g4187:0.04601446,Gr08g1859:0.06934255)0.6020:0.00712730,(Gr13g0800:0.13014112,Gr05g1381:0.11378470)0.7600:0.01362296);	N	(Vv01g0301:0.00000000,(((Tc02g4187:0.05767850,Gr08g1859:0.05767850)0.9990:0.03932050,Gr05g1381:0.09699901)0.7910:0.01258374,Gr13g0800:0.10958275)0.0000:0.35364418);	N
7	(Gr08g1665:0.17191374,Vv01g0480:0.18073493,((Tc02g3374:0.08688779,Gr05g1625:0.09899007)0.7320:0.01502191,Gr02g1801:0.16313856)0.6700:0.02649754);	N	((Vv01g0480:0.20564155,Gr08g1665:0.18174260)0.6510:0.04197031,Gr02g1801:0.17907010,(Tc02g3374:0.08161042,Gr05g1625:0.10465548)0.6270:0.03333022);	N	((Vv01g0480:53.19532967,Gr08g1665:69.55833333)0.7820:49.96199634,(Tc02g3374:51.57847985,Gr05g1625:58.57847985)0.7720:35.77225275,Gr02g1801:83.35512821);	N	(((Vv01g0480:0.18073493,Gr08g1665:0.17191374)0.6840:0.02649754,Gr02g1801:0.16313856)0.7200:0.01502191,Gr05g1625:0.09839833,Tc02g3374:0.08747953);	N	(Vv01g0480:0.00000000,(((Tc02g3374:0.09293893,Gr05g1625:0.09293893)0.9990:0.04261077,Gr02g1801:0.13554970)0.8100:0.02683265,Gr08g1665:0.16238235)0.0000:0.17596923);	N
8	(Gr12g1815:0.20996983,(Vv01g0544:0.27843795,Gr08g2901:0.28798395)0.9470:0.07267794,(Tc02g3505:0.06689246,Gr05g1604:0.23087036)0.5290:0.01099988);	N	((Vv01g0544:0.28394777,Gr08g2901:0.28436607)0.9860:0.11963109,Gr12g1815:0.22884639,(Tc02g3505:0.04613212,Gr05g1604:0.25751746)0.4930:0.02658380);	N	((Vv01g0544:91.62500000,Gr08g2901:98.52500000)0.9560:52.44166667,(Tc02g3505:37.32500000,Gr05g1604:93.07500000)0.8880:35.35833333,Gr12g1815:71.65000000);	N	((Vv01g0544:0.27843795,Gr08g2901:0.28798395)0.9270:0.07267794,Gr12g1815:0.20996983,(Tc02g3505:0.06869773,Gr05g1604:0.22906510)0.5290:0.01099988);	N	((Vv01g0544:0.26384668,((Tc02g3505:0.14754162,Gr12g1815:0.14754162)0.5330:0.03805384,Gr05g1604:0.18559546)0.9960:0.07825123)0.0000:0.00000000,Gr08g2901:0.28068831);	N
9	(Gr08g1675:0.12800301,Vv01g0563:0.38068628,(Tc02g3478:0.08289506,(Gr02g1759:0.11171244,Gr05g1602:0.09344044)0.3670:0.00385579)0.6620:0.01883854);	N	(Vv01g0563:0.42181662,Gr08g1675:0.12724006,(Tc02g3478:0.08997116,(Gr02g1759:0.11687517,Gr05g1602:0.10397305)0.4530:0.01634038)0.3370:0.03662399);	N	((Vv01g0563:174.41410256,Tc02g3478:46.95576923)0.3410:32.25641026,(Gr02g1759:59.33589744,Gr05g1602:59.79166667)0.3770:24.86089744,Gr08g1675:73.38525641);	Y	(Vv01g0563:0.38068628,Gr08g1675:0.12800301,(Tc02g3478:0.08289506,(Gr02g1759:0.11279206,Gr05g1602:0.09236082)0.3730:0.00385579)0.6510:0.01883854);	N	(Vv01g0563:0.00000000,(((Tc02g3478:0.08793640,Gr05g1602:0.08793640)0.8840:0.01404726,Gr02g1759:0.10198366)0.9450:0.02073037,Gr08g1675:0.12271403)0.0000:0.37804179);	N
10	(Gr08g2910:0.47860789,Vv01g0581:0.17247193,((Tc02g3439:0.06400760,Gr02g1737:0.16573404)0.4290:0.00338337,Gr09g3305:0.16144977)1.0000:0.10140941);	N	(Vv01g0581:0.14142235,Gr08g2910:0.51108454,(Tc02g3439:0.03532310,(Gr02g1737:0.16442701,Gr09g3305:0.16718622)0.7740:0.03590916)1.0000:0.15130266);	N	((Vv01g0581:159.29166667,Gr08g2910:336.12500000)1.0000:131.06666667,Tc02g3439:57.94166667,(Gr02g1737:141.60000000,Gr09g3305:142.91666667)0.4870:47.05833333);	N	((Vv01g0581:0.17247193,Gr08g2910:0.47860789)1.0000:0.10140941,Gr09g3305:0.16144977,(Tc02g3439:0.06489651,Gr02g1737:0.16484513)0.4350:0.00338337);	N	((Vv01g0581:0.20326703,((Tc02g3439:0.11487082,Gr02g1737:0.11487082)0.5540:0.02498116,Gr09g3305:0.13985198)1.0000:0.06341505)0.0000:0.00000000,Gr08g2910:0.49400544);	N
11	(Gr12g1819:0.16701317,Gr05g1585:0.10531909,((Tc02g3435:0.05313513,Gr02g1733:0.09816447)0.9130:0.02310858,Vv01g0585:0.31123400)0.4950:0.00798723);	N	(Vv01g0585:0.32031333,Gr12g1819:0.17527880,((Tc02g3435:0.04615352,Gr02g1733:0.10721609)0.7350:0.04214264,Gr05g1585:0.10892882)0.3090:0.02753327);	N	(Vv01g0585:178.87756410,((Tc02g3435:45.31410256,Gr02g1733:76.56410256)0.7970:42.39807692,Gr05g1585:74.38525641)0.5550:59.08589744,Gr12g1819:105.37500000);	N	(Vv01g0585:0.31123400,(Tc02g3435:0.05313513,Gr02g1733:0.09816447)0.9210:0.02310858,(Gr05g1585:0.10720089,Gr12g1819:0.16513137)0.5250:0.00798723);	N	(Vv01g0585:0.00000000,(((Tc02g3435:0.07564980,Gr02g1733:0.07564980)0.9920:0.02850075,Gr05g1585:0.10415055)1.0000:0.03374562,Gr12g1819:0.13789617)0.0000:0.29479370);	N
12	(Gr12g1820:0.14330784,Vv01g0586:0.27927002,((Tc02g3433:0.08175128,Gr02g1732:0.13871263)0.6580:0.01333618,Gr08g1677:0.16604519)0.3940:0.00351425);	N	(Vv01g0586:0.29144157,((Tc02g3433:0.08460666,Gr02g1732:0.15073187)0.4960:0.02061099,Gr12g1820:0.15148367)0.4380:0.02657023,Gr08g1677:0.15938750);	N	((Vv01g0586:127.70833333,Gr08g1677:78.52500000)0.4760:31.23333333,(Tc02g3433:47.87500000,Gr02g1732:73.04166667)0.2860:27.64166667,Gr12g1820:68.97500000);	N	(Vv01g0586:0.27831599,Gr12g1820:0.14426186,((Tc02g3433:0.08175128,Gr02g1732:0.13871263)0.6530:0.01333618,Gr08g1677:0.16604519)0.3970:0.00351425);	N	(Vv01g0586:0.00000000,(((Tc02g3433:0.11023195,Gr02g1732:0.11023195)0.7600:0.02400913,Gr12g1820:0.13424108)0.7830:0.01507725,Gr08g1677:0.14931834)0.0000:0.27170969);	N
13	(Gr09g3300:0.18048474,Gr05g1570:0.07176025,(Tc02g3403:0.05721400,(Vv01g0599:0.23794024,Gr02g1722:0.08359168)0.6370:0.01048746)0.3350:0.00102359);	N	(Vv01g0599:0.26814925,Gr02g1722:0.08029185,(Tc02g3403:0.05285556,(Gr05g1570:0.08246347,Gr09g3300:0.18885403)0.2690:0.01014803)0.5120:0.01954479);	N	(Vv01g0599:206.22371795,(Tc02g3403:48.44679487,(Gr02g1722:81.07628205,Gr05g1570:79.08333333)0.4600:26.13461538)0.8360:52.08653846,Gr09g3300:139.94871795);	N	(Vv01g0599:0.23794024,Gr02g1722:0.08359168,(Tc02g3403:0.05721400,(Gr05g1570:0.07143025,Gr09g3300:0.18081474)0.3230:0.00102359)0.6380:0.01048746);	N	(Vv01g0599:0.00000000,(((Tc02g3403:0.06433892,Gr05g1570:0.06433892)0.8850:0.01332710,Gr02g1722:0.07766602)1.0000:0.05156178,Gr09g3300:0.12922780)0.0000:0.21535250);	N
14	(Gr12g1827:0.06355422,(Vv01g0601:0.19759525,Gr09g3298:0.06233672)0.6500:0.00352650,((Tc02g3399:0.03166142,Gr02g1718:0.03867202)0.3190:0.00038967,Gr08g1683:0.04937635)0.4620:0.00287541);	N	(((Vv01g0601:0.20585283,Gr09g3298:0.05913661)0.5580:0.00838517,Gr12g1827:0.06619495)0.4960:0.00251582,Gr08g1683:0.05114749,(Tc02g3399:0.03087658,Gr02g1718:0.03976070)0.4640:0.00597537);	N	(((Vv01g0601:310.61111111,Gr09g3298:97.86111111)0.5040:34.77777778,(Tc02g3399:56.27777778,Gr02g1718:69.52777778)0.4110:13.36111111)0.2020:13.19444444,Gr08g1683:86.52777778,Gr12g1827:111.86111111);	N	(((Vv01g0601:0.19759525,Gr09g3298:0.06233672)0.6600:0.00352650,Gr12g1827:0.06355422)0.5040:0.00269145,Gr08g1683:0.04882446,(Tc02g3399:0.03154728,Gr02g1718:0.03878617)0.3430:0.00094155);	N	(Vv01g0601:0.00000000,((((Tc02g3399:0.03516672,Gr02g1718:0.03516672)0.9430:0.00729965,Gr08g1683:0.04246637)0.9820:0.01082997,Gr12g1827:0.05329634)0.6530:0.00371897,Gr09g3298:0.05701531)0.0000:0.19440240);	N
15	(Gr08g1625:0.10467145,Gr02g1899:0.10995116,((Vv01g0714:0.18958889,Gr05g1746:0.06978297)0.7270:0.00912763,Tc02g3159:0.06240099)0.5010:0.00323445);	N	(Vv01g0714:0.20731052,Gr05g1746:0.06142175,(Tc02g3159:0.05996178,(Gr02g1899:0.11053078,Gr08g1625:0.10684792)0.4570:0.01405019)0.6290:0.02885151);	N	(((Vv01g0714:192.29166667,Gr05g1746:76.29166667)0.5050:43.00000000,Tc02g3159:58.70833333)0.3120:31.95833333,Gr02g1899:116.75000000,Gr08g1625:113.00000000);	N	((Vv01g0714:0.18958889,Gr05g1746:0.06978297)0.7290:0.00912763,Tc02g3159:0.06240099,(Gr02g1899:0.10966956,Gr08g1625:0.10495305)0.5020:0.00323445);	N	(Vv01g0714:0.00000000,(((Tc02g3159:0.07242849,Gr05g1746:0.07242849)0.9760:0.01675690,Gr08g1625:0.08918538)0.6140:0.00733827,Gr02g1899:0.09652366)0.0000:0.18822983);	N
16	(Gr08g1624:0.04576507,Gr02g1897:0.03813581,((Vv01g0715:0.12485458,Tc02g3157:0.02594075)0.5280:0.00237379,Gr09g3344:0.04994232)0.6190:0.00303849);	Y	(Vv01g0715:0.13047403,Tc02g3157:0.02124598,((Gr02g1897:0.03800721,Gr08g1624:0.04669511)0.5760:0.00695600,Gr09g3344:0.05366813)0.5500:0.00808245);	Y	(((Vv01g0715:177.70833333,Gr09g3344:75.20833333)0.3810:19.95833333,Tc02g3157:35.50000000)0.5910:18.79166667,Gr02g1897:56.54166667,Gr08g1624:72.29166667);	N	(Vv01g0715:0.12484383,Tc02g3157:0.02595150,((Gr02g1897:0.03813581,Gr08g1624:0.04576507)0.6030:0.00303849,Gr09g3344:0.04994232)0.5210:0.00237379);	Y	(Vv01g0715:0.00000000,(((Tc02g3157:0.03374208,Gr02g1897:0.03374208)0.8780:0.00700307,Gr08g1624:0.04074516)0.6390:0.00394857,Gr09g3344:0.04469372)0.0000:0.12340642);	N
17	(Gr08g1622:0.05126516,Gr02g1894:0.08135912,(Tc02g3145:0.02871389,(Vv01g0718:0.16193606,Gr05g1748:0.05271535)0.6060:0.00475957)0.5440:0.00301737);	N	(Vv01g0718:0.16620663,Gr05g1748:0.05321980,(Tc02g3145:0.02930053,(Gr02g1894:0.08235845,Gr08g1622:0.05047433)0.5410:0.00972936)0.4750:0.00913742);	N	(((Vv01g0718:177.58333333,Gr05g1748:63.33333333)0.6000:22.33333333,Tc02g3145:31.50000000)0.6840:17.83333333,Gr02g1894:94.58333333,Gr08g1622:61.83333333);	N	(Vv01g0718:0.16193606,Gr05g1748:0.05271535,(Tc02g3145:0.02871389,(Gr02g1894:0.08149391,Gr08g1622:0.05113036)0.5320:0.00301737)0.5980:0.00475957);	N	(Vv01g0718:0.00000000,(((Tc02g3145:0.04122862,Gr08g1622:0.04122862)0.7480:0.00934923,Gr05g1748:0.05057785)0.9930:0.01337884,Gr02g1894:0.06395669)0.0000:0.15657111);	N
18	(Gr08g1612:0.05309746,Gr09g3357:0.07174042,((Tc02g3061:0.02838856,Gr02g1878:0.04569532)0.9450:0.00951487,Vv01g0777:0.17093114)0.5390:0.00554075);	N	(Vv01g0777:0.18179438,(Tc02g3061:0.02812399,Gr02g1878:0.04601559)0.8840:0.00780158,(Gr09g3357:0.07363221,Gr08g1612:0.05561471)0.5440:0.01309414);	N	(Vv01g0777:169.37500000,((Tc02g3061:33.25000000,Gr02g1878:49.75000000)0.8630:21.12500000,Gr09g3357:77.12500000)0.5740:22.00000000,Gr08g1612:56.37500000);	N	(Vv01g0777:0.17093114,(Tc02g3061:0.02838856,Gr02g1878:0.04569532)0.9450:0.00951487,(Gr09g3357:0.07327286,Gr08g1612:0.05156502)0.5450:0.00554075);	N	(Vv01g0777:0.00000000,(((Tc02g3061:0.03704194,Gr02g1878:0.03704194)0.9950:0.01708800,Gr08g1612:0.05412994)0.8760:0.00693407,Gr09g3357:0.06106401)0.0000:0.16712537);	N
19	(Gr12g1178:1.27664307,Gr13g0748:1.83729049,((Tc02g4126:0.03969777,Vv01g0961:0.37801186)0.8190:0.26305650,Gr08g1912:0.17207181)0.9670:0.87315069);	Y	(Vv01g0961:0.19237495,((Gr13g0748:1.82067459,Gr12g1178:1.14388060)0.9420:0.97301313,Gr08g1912:0.12070684)0.8370:0.33253242,Tc02g4126:0.23491734);	N	((Vv01g0961:275.64597070,Tc02g4126:308.79478022)1.0000:281.75769231,(Gr13g0748:628.46355311,Gr12g1178:404.45595238)1.0000:510.48141026,Gr08g1912:338.40064103);	Y	(Vv01g0961:0.32847920,Tc02g4126:0.08923042,((Gr13g0748:1.83729049,Gr12g1178:1.27664307)0.9660:0.87315069,Gr08g1912:0.17207181)0.8250:0.26305650);	Y	((((Vv01g0961:0.20885481,Tc02g4126:0.20885481)1.0000:0.11313675,Gr08g1912:0.32199156)1.0000:0.93888773,Gr12g1178:1.26087929)0.0000:0.00000000,Gr13g0748:1.82940860);	Y
20	(Gr08g1746:0.02900243,(Tc02g3277:0.03344505,Gr09g3329:0.09527280)1.0000:2.20908716,(Vv01g1068:0.29318381,Gr13g0984:0.07954457)0.8890:0.10492665);	N	((Gr13g0984:0.08397120,Vv01g1068:0.29896313)0.1340:0.00000010,(Tc02g3277:0.08293883,Gr09g3329:0.04537265)1.0000:2.35525980,Gr08g1746:0.13848086);	N	(Vv01g1068:440.88333333,(Tc02g3277:153.37500000,Gr09g3329:182.25833333)1.0000:1240.30833333,(Gr13g0984:273.85833333,Gr08g1746:301.04166667)1.0000:345.27500000);	N	(Vv01g1068:0.29187630,((Tc02g3277:0.03344505,Gr09g3329:0.09527280)1.0000:2.20908716,Gr08g1746:0.02900243)0.9060:0.10492665,Gr13g0984:0.08085208);	N	((Vv01g1068:0.19865281,(Gr13g0984:0.10935184,Gr08g1746:0.10935184)1.0000:0.08930096)1.0000:0.00000000,(Tc02g3277:0.06435892,Gr09g3329:0.06435892)1.0000:2.21429572);	N
21	(Gr12g1245:0.10954952,(Vv01g1211:0.22012915,Gr08g1569:0.02613151)0.9350:0.02600916,(Tc02g2086:0.03271052,Gr05g1950:0.07334240)0.7390:0.01018458);	N	(Vv01g1211:0.27443274,Gr05g1950:0.07156492,(Tc02g2086:0.03083167,(Gr08g1569:0.06090056,Gr12g1245:0.12105313)0.2480:0.01540141)0.2020:0.00794330);	N	((Vv01g1211:66.22500000,Gr08g1569:15.28333333)0.5340:19.74166667,(Tc02g2086:11.58333333,Gr05g1950:26.70833333)0.4970:12.14166667,Gr12g1245:34.31666667);	N	((Vv01g1211:0.22012915,Gr08g1569:0.02613151)0.9390:0.02600916,Gr12g1245:0.10954952,(Tc02g2086:0.03244262,Gr05g1950:0.07361029)0.7330:0.01018458);	N	(Vv01g1211:0.00000000,(((Tc02g2086:0.04818923,Gr08g1569:0.04818923)0.6850:0.01219374,Gr05g1950:0.06038297)0.9470:0.02395991,Gr12g1245:0.08434288)0.0000:0.22081891);	N
22	(Gr06g2091:0.06988399,(Vv02g0006:0.24121102,Gr03g1571:0.09573408)0.9020:0.01857787,(Tc03g3311:0.04298567,Gr08g2482:0.05990343)0.4380:0.00177224);	N	((Vv02g0006:0.25528515,Gr03g1571:0.10484681)0.5390:0.02761928,Gr06g2091:0.07376314,(Tc03g3311:0.04356143,Gr08g2482:0.06062946)0.3810:0.00530638);	N	((Vv02g0006:122.83333333,Gr03g1571:52.05000000)0.6470:30.59166667,(Tc03g3311:27.79166667,Gr06g2091:45.37500000)0.4530:12.20000000,Gr08g2482:32.15833333);	N	((Vv02g0006:0.24121102,Gr03g1571:0.09573408)0.9040:0.01857787,Gr06g2091:0.06988399,(Tc03g3311:0.04300189,Gr08g2482:0.05988721)0.4270:0.00177224);	N	(Vv02g0006:0.00000000,(((Tc03g3311:0.05144455,Gr08g2482:0.05144455)0.7860:0.01010584,Gr06g2091:0.06155039)1.0000:0.02499185,Gr03g1571:0.08654224)0.0000:0.23661509);	N
23	(Gr06g2090:0.15144400,Tc03g3321:0.12891011,(Vv02g0010:0.36597072,(Gr07g0239:0.22157355,Gr08g2484:0.35391900)1.0000:0.43034020)0.9980:0.11003789);	N	(Vv02g0010:0.49878861,Tc03g3321:0.11102328,((Gr07g0239:0.28677843,Gr08g2484:0.33109540)1.0000:0.62582782,Gr06g2090:0.12746260)0.3970:0.04566794);	Y	(Vv02g0010:194.31025641,(Tc03g3321:123.12362637,Gr06g2090:130.57362637)0.9590:150.14450549,(Gr07g0239:182.31666667,Gr08g2484:230.99065934)1.0000:223.54065934);	N	(Vv02g0010:0.36597072,(Tc03g3321:0.12767020,Gr06g2090:0.15268391)1.0000:0.11003789,(Gr07g0239:0.22157355,Gr08g2484:0.35391900)1.0000:0.43034020);	N	((Vv02g0010:0.30809283,(Tc03g3321:0.14017705,Gr06g2090:0.14017705)1.0000:0.16791578)1.0000:0.00000000,(Gr07g0239:0.28774627,Gr08g2484:0.28774627)1.0000:0.41104757);	N
24	(Gr08g2485:0.06878024,Gr04g1397:0.07010445,(Tc03g3322:0.05988046,(Vv02g0011:0.22086434,Gr03g1568:0.21256943)1.0000:0.06060887)0.8330:0.01062203);	N	(Vv02g0011:0.29523021,Gr03g1568:0.26809499,(Tc03g3322:0.04383330,(Gr04g1397:0.07600339,Gr08g2485:0.06843842)0.7680:0.03287753)0.6120:0.03607822);	N	(((Vv02g0011:97.73333333,Gr03g1568:110.19423077)0.5220:75.09423077,Tc03g3322:36.04358974)0.4260:25.68141026,Gr04g1397:50.64743590,Gr08g2485:45.60576923);	N	(Vv02g0011:0.22086434,Gr03g1568:0.21256943,(Tc03g3322:0.05988046,(Gr04g1397:0.07059758,Gr08g2485:0.06828711)0.8460:0.01062203)1.0000:0.06060887);	N	(Vv02g0011:0.00000000,(((Tc03g3322:0.06865510,Gr08g2485:0.06865510)0.4320:0.00171094,Gr04g1397:0.07036604)1.0000:0.10289131,Gr03g1568:0.17325735)0.0000:0.20120830);	N
25	(Gr06g2088:0.10469601,(Vv02g0015:0.23794649,Gr03g1561:0.10084041)0.8240:0.01083036,((Tc03g3327:0.04432051,Gr04g1394:0.10444205)0.6500:0.00697096,Gr08g2487:0.07571979)0.6530:0.00657823);	N	((Gr08g2487:0.07189485,Vv02g0015:0.27029474)0.1280:0.01644526,(Gr06g2088:0.10786902,Gr03g1561:0.11178197)0.4680:0.02571320,(Tc03g3327:0.04081159,Gr04g1394:0.12298297)0.4880:0.00978387);	N	(((Vv02g0015:309.26255411,Gr03g1561:147.04047619)0.6230:79.21861472,Gr06g2088:166.70443723)0.3630:57.24101732,Tc03g3327:82.49264069,(Gr04g1394:159.99826840,Gr08g2487:120.02240260)0.2520:52.01958874);	N	(((Vv02g0015:0.23794649,Gr03g1561:0.10084041)0.7930:0.01083036,Gr06g2088:0.10469601)0.6550:0.00670815,Gr08g2487:0.07610957,(Tc03g3327:0.04760534,Gr04g1394:0.10115722)0.6530:0.00658118);	N	(Vv02g0015:0.00000000,((((Tc03g3327:0.06666330,Gr08g2487:0.06666330)0.9010:0.01573170,Gr04g1394:0.08239500)0.8390:0.01297949,Gr06g2088:0.09537450)0.7260:0.00581776,Gr03g1561:0.10119225)0.0000:0.23815760);	N
26	(Gr08g2489:0.10878438,Gr03g1560:0.16059268,(Gr04g1393:0.13316523,(Vv02g0018:0.23787001,Tc03g3329:0.08006398)0.8770:0.01257926)1.0000:0.05386909);	Y	(Vv02g0018:0.27407115,Tc03g3329:0.06543715,(Gr04g1393:0.13547527,(Gr03g1560:0.19059079,Gr08g2489:0.10299183)1.0000:0.06766678)0.8320:0.02786779);	Y	((Vv02g0018:238.63333333,(Tc03g3329:164.26547619,Gr04g1393:226.01547619)0.8680:84.37023810)0.9930:114.67023810,Gr03g1560:259.34166667,Gr08g2489:176.70357143);	N	(Vv02g0018:0.23814414,(Gr04g1393:0.13316523,(Gr03g1560:0.16059268,Gr08g2489:0.10878438)1.0000:0.05386909)0.8750:0.01257926,Tc03g3329:0.07978985);	N	(Vv02g0018:0.00000000,((Tc03g3329:0.11235598,Gr04g1393:0.11235598)0.9090:0.03851201,(Gr03g1560:0.13468853,Gr08g2489:0.13468853)0.5170:0.01617946)0.0000:0.24402258);	N
27	(Gr08g2493:0.09088047,((Vv02g0019:0.18028985,Gr07g1021:0.29828728)1.0000:0.10923532,Gr03g1559:0.12875587)0.9030:0.01473870,(Tc03g3330:0.07177056,Gr04g1392:0.09648825)0.3900:0.00090633);	N	((Vv02g0019:0.17228967,Gr07g1021:0.33957904)1.0000:0.15932784,Gr03g1559:0.13429267,(Tc03g3330:0.06571386,(Gr08g2493:0.09479408,Gr04g1392:0.09803117)0.2090:0.02221385)0.6670:0.03152615);	N	((((Vv02g0019:233.64523810,Gr07g1021:349.27481962)1.0000:204.28297258,Gr03g1559:155.50719836)0.7410:86.90838883,Gr04g1392:114.50985403)0.3910:51.85879676,Tc03g3330:107.23562271,Gr08g2493:134.77710900);	N	(((Vv02g0019:0.18028985,Gr07g1021:0.29828728)1.0000:0.10923532,Gr03g1559:0.12875587)0.9180:0.01469294,Gr08g2493:0.09074318,(Tc03g3330:0.07252688,Gr04g1392:0.09573193)0.3960:0.00104361);	N	((Vv02g0019:0.19900308,(((Tc03g3330:0.08184701,Gr08g2493:0.08184701)0.6390:0.00725229,Gr04g1392:0.08909930)1.0000:0.02613998,Gr03g1559:0.11523927)1.0000:0.08376380)0.0000:0.00000000,Gr07g1021:0.30951522);	N
28	(Gr08g2747:0.11654143,Gr07g0129:0.10475279,(Vv02g0024:0.16408852,((Tc03g3336:0.06084615,Gr04g1389:0.06141302)0.7500:0.00912412,Gr03g1558:0.07277602)1.0000:0.08990575)1.0000:0.22703565);	N	((Vv02g0024:0.15473630,(Gr07g0129:0.11038832,Gr08g2747:0.11607119)1.0000:0.27668990)1.0000:0.13832687,Gr03g1558:0.08389809,(Tc03g3336:0.05791686,Gr04g1389:0.06784119)0.3100:0.01068506);	N	((Vv02g0024:190.72350150,((Tc03g3336:73.27162837,Gr03g1558:109.12886003)0.5420:44.84334554,Gr04g1389:67.22150627)1.0000:155.04187757)1.0000:250.70369630,Gr07g0129:143.48676046,Gr08g2747:154.57882395);	N	((Vv02g0024:0.16408852,(Gr07g0129:0.10475279,Gr08g2747:0.11654143)1.0000:0.22703565)1.0000:0.09105226,Gr03g1558:0.07621555,(Tc03g3336:0.05870952,Gr04g1389:0.06354965)0.5940:0.00568459);	N	((Vv02g0024:0.16254437,((Tc03g3336:0.06112959,Gr04g1389:0.06112959)0.8670:0.01038528,Gr03g1558:0.07151486)1.0000:0.09102951)1.0000:0.00000000,(Gr07g0129:0.11064711,Gr08g2747:0.11064711)1.0000:0.22626357);	N
29	(Gr08g2746:0.11833798,Vv02g0028:0.08736980,((Tc03g3338:0.05263855,Gr04g1386:0.06002212)0.7150:0.00505455,Gr03g1556:0.07278159)1.0000:0.06617858);	N	((Vv02g0028:0.09107515,Gr08g2746:0.12243935)1.0000:0.08947160,Gr03g1556:0.06561308,(Tc03g3338:0.05230325,Gr04g1386:0.06250097)0.7230:0.02142811);	N	((Vv02g0028:127.87500000,Gr08g2746:203.84294872)1.0000:160.46794872,(Tc03g3338:104.78205128,Gr04g1386:117.11538462)0.8600:64.25320513,Gr03g1556:115.66346154);	N	((Vv02g0028:0.08736980,Gr08g2746:0.11833798)1.0000:0.06617858,Gr03g1556:0.07278159,(Tc03g3338:0.05261072,Gr04g1386:0.06004995)0.7230:0.00505455);	N	((Vv02g0028:0.10285389,Gr08g2746:0.10285389)1.0000:0.00000000,((Tc03g3338:0.05633033,Gr04g1386:0.05633033)0.9820:0.01075290,Gr03g1556:0.06708324)1.0000:0.06427913);	N
30	(Gr06g2087:0.06914635,Vv02g0031:0.20271482,(Gr03g1555:0.71842471,(Gr04g1384:0.03421759,Tc03g3340:0.03963112)0.2050:0.00175362)0.2380:0.00077044);	N	((Gr06g2087:0.06002108,Vv02g0031:0.21476176)0.1640:0.01577997,Gr03g1555:0.74109193,(Tc03g3340:0.04244105,Gr04g1384:0.03280514)0.2730:0.00000000);	N	(((Vv02g0031:72.40128205,Gr03g1555:201.01666667)0.9550:37.78461538,Tc03g3340:16.62179487)0.4720:9.69487179,Gr04g1384:17.61538462,Gr06g2087:34.86538462);	N	(Vv02g0031:0.20235776,Tc03g3340:0.03960179,((Gr04g1384:0.03455323,Gr06g2087:0.06928005)0.1740:0.00058911,Gr03g1555:0.71843508)0.2250:0.00187273);	Y	((Vv02g0031:0.12605651,((Tc03g3340:0.03692436,Gr04g1384:0.03692436)0.9820:0.01733517,Gr06g2087:0.05425953)1.0000:0.07179699)0.0000:0.00000000,Gr03g1555:0.68005769);	N
31	(Gr06g2086:0.12659832,Tc03g3343:0.04478537,((Vv02g0035:0.21609612,Gr03g1542:1.61284438)0.4820:0.06648666,Gr04g1380:0.07631004)0.6450:0.07374787);	N	((Tc03g3343:0.05710015,Vv02g0035:0.31968834)0.1960:0.03983681,(Gr04g1380:0.05139402,Gr03g1542:1.72949648)0.1920:0.10380347,Gr06g2086:0.08740352);	Y	(((Vv02g0035:58.65109890,Gr03g1542:199.45109890)0.9840:66.57106227,Gr04g1380:34.82179487)0.8300:32.81080586,Tc03g3343:27.66666667,Gr06g2086:42.02747253);	N	(Vv02g0035:0.23620048,Gr03g1542:1.59274003,((Tc03g3343:0.04478537,Gr06g2086:0.12659832)0.6380:0.07374787,Gr04g1380:0.07631004)0.4850:0.06648666);	N	((Vv02g0035:0.20715630,((Tc03g3343:0.08569185,Gr06g2086:0.08569185)0.9770:0.03218303,Gr04g1380:0.11787488)1.0000:0.08928143)0.0000:0.00000000,Gr03g1542:1.60837447);	N
32	(Gr08g2501:0.07464227,(Gr03g0859:0.08939221,Gr07g0244:0.13376546)0.9460:0.01666376,(Vv02g0037:0.27491526,(Tc03g3344:0.07886503,Gr04g1379:0.07436633)0.9710:0.01626370)0.5740:0.00541193);	N	(Vv02g0037:0.30351040,(Tc03g3344:0.08184564,Gr04g1379:0.07334175)0.7710:0.01878615,((Gr03g0859:0.08477315,Gr07g0244:0.14553306)0.7970:0.03631689,Gr08g2501:0.07165502)0.5950:0.02000193);	N	((Vv02g0037:306.40963203,Gr07g0244:154.25883838)0.4450:63.67225830,((Tc03g3344:105.70923521,Gr04g1379:95.48304473)0.8540:52.37067100,Gr08g2501:86.90927128)0.5890:56.01388889,Gr03g0859:105.17316017);	N	(Vv02g0037:0.27592014,(Tc03g3344:0.07888503,Gr04g1379:0.07434634)0.9640:0.01525882,((Gr03g0859:0.08939221,Gr07g0244:0.13376546)0.9420:0.01565888,Gr08g2501:0.07564715)0.5660:0.00574689);	N	(Vv02g0037:0.00000000,((((Tc03g3344:0.07661568,Gr04g1379:0.07661568)0.8670:0.00851127,Gr08g2501:0.08512695)0.8240:0.01269904,Gr03g0859:0.09782599)0.9830:0.02135732,Gr07g0244:0.11918330)0.0000:0.26235635);	N
33	(Gr08g2737:0.23092970,Gr07g0133:0.20789756,(Vv02g0043:0.26759339,(Tc03g3349:0.20612445,Gr03g0855:0.13088659)1.0000:0.24603604)1.0000:0.29669742);	N	(Vv02g0043:0.28348773,(Gr07g0133:0.20358906,Gr08g2737:0.24148106)1.0000:0.37612632,(Tc03g3349:0.18718087,Gr03g0855:0.16062892)1.0000:0.28894312);	N	((Vv02g0043:139.24358974,(Tc03g3349:139.71327839,Gr03g0855:120.69166667)1.0000:162.97994505)1.0000:194.35045788,Gr07g0133:175.61053114,Gr08g2737:187.41053114);	N	(Vv02g0043:0.26759339,(Gr07g0133:0.20789756,Gr08g2737:0.23092970)1.0000:0.29669742,(Tc03g3349:0.20393878,Gr03g0855:0.13307227)1.0000:0.24603604);	N	((Vv02g0043:0.34106748,(Tc03g3349:0.16850552,Gr03g0855:0.16850552)1.0000:0.17256195)1.0000:0.00000000,(Gr07g0133:0.21941363,Gr08g2737:0.21941363)1.0000:0.32118878);	N
34	(Gr07g0247:0.15173076,Gr03g0852:0.11558224,(Gr04g1374:0.12384722,(Tc03g3355:0.07879200,Vv02g0051:0.30480397)0.8580:0.02001882)0.7810:0.02182303);	Y	(Vv02g0051:0.32564294,Tc03g3355:0.07562289,(Gr04g1374:0.12496542,(Gr03g0852:0.11542355,Gr07g0247:0.17156641)0.6290:0.04428502)0.6840:0.03387146);	Y	((Vv02g0051:146.96309524,Tc03g3355:50.42142857)0.5480:35.26904762,Gr04g1374:60.37500000,(Gr03g0852:60.66666667,Gr07g0247:90.82738095)0.6430:39.47738095);	Y	(Vv02g0051:0.30690134,Tc03g3355:0.07669463,(Gr04g1374:0.12384722,(Gr03g0852:0.11558224,Gr07g0247:0.15173076)0.7810:0.02182303)0.8420:0.02001882);	Y	(Vv02g0051:0.00000000,(((Tc03g3355:0.10713427,Gr04g1374:0.10713427)0.8980:0.01774116,Gr03g0852:0.12487543)0.7740:0.01569707,Gr07g0247:0.14057250)0.0000:0.30764516);	N
35	(Gr08g2505:0.06457877,Gr03g0851:0.06704634,(Gr04g1373:0.07795483,(Tc03g3357:0.06706586,Vv02g0053:0.22618826)0.6170:0.00592508)0.7060:0.00646426);	Y	(Vv02g0053:0.24930736,Gr04g1373:0.07539890,(Tc03g3357:0.08194021,(Gr03g0851:0.06713616,Gr08g2505:0.06856733)0.5160:0.01197259)0.1890:0.00831783);	N	((Vv02g0053:522.13214286,Gr08g2505:159.88214286)0.6240:64.64047619,Tc03g3357:134.79166667,(Gr04g1373:202.29285714,Gr03g0851:175.16190476)0.3460:50.09880952);	N	(Vv02g0053:0.22733315,Tc03g3357:0.06592097,(Gr04g1373:0.07795483,(Gr03g0851:0.06704634,Gr08g2505:0.06457877)0.6800:0.00646426)0.6120:0.00592508);	Y	(Vv02g0053:0.00000000,((Tc03g3357:0.07318311,Gr04g1373:0.07318311)0.4290:0.00126419,(Gr03g0851:0.06581256,Gr08g2505:0.06581256)0.9280:0.00863474)0.0000:0.22857836);	N
36	(Gr06g2085:0.15376861,Gr03g0844:0.23028446,(Gr04g1370:0.07297021,(Tc03g3365:0.04336914,(Vv02g0063:0.15020714,(Gr07g0136:0.17753125,Gr08g2729:0.15173609)1.0000:0.18048868)1.0000:0.09595873)0.9910:0.02873720)1.0000:0.13194329);	N	(Vv02g0063:0.15346237,(Gr07g0136:0.16691480,Gr08g2729:0.16476662)1.0000:0.20233623,(Tc03g3365:0.04719924,((Gr03g0844:0.28053925,Gr06g2085:0.19003692)1.0000:0.12427260,Gr04g1370:0.07951695)0.2830:0.02615230)1.0000:0.10780063);	N	(Vv02g0063:94.79310967,((Tc03g3365:42.26616162,Gr04g1370:64.46767677)0.5410:23.55548341,(Gr03g0844:136.34119769,Gr06g2085:102.55606061)0.9960:91.62503608)1.0000:66.07954545,(Gr07g0136:105.31713564,Gr08g2729:103.15847763)1.0000:109.84011544);	N	(Vv02g0063:0.15013351,(Gr07g0136:0.17753125,Gr08g2729:0.15173609)1.0000:0.18056231,(Tc03g3365:0.04616765,(Gr04g1370:0.07402028,(Gr03g0844:0.23369660,Gr06g2085:0.15035647)1.0000:0.13089323)0.9920:0.02760122)1.0000:0.09538922);	N	(((Vv02g0063:0.15865064,(Tc03g3365:0.07586334,Gr04g1370:0.07586334)1.0000:0.08278729)0.7580:0.07301052,(Gr03g0844:0.19202654,Gr06g2085:0.19202654)0.6930:0.03963462)1.0000:0.00000000,(Gr07g0136:0.16463367,Gr08g2729:0.16463367)1.0000:0.22573406);	N
37	(Gr07g0249:0.07328927,(Vv02g0065:0.34137245,Gr03g0842:0.08163346)0.8400:0.01458582,(Tc03g3367:0.04191903,Gr04g1369:0.06569706)0.6740:0.00680846);	N	((Vv02g0065:0.35618719,Gr03g0842:0.07028035)0.8580:0.02809016,Gr07g0249:0.07548214,(Tc03g3367:0.03697798,Gr04g1369:0.07123232)0.7170:0.01129391);	N	((Vv02g0065:266.37500000,Gr03g0842:70.45833333)0.8680:38.33333333,(Tc03g3367:38.00000000,Gr04g1369:65.66666667)0.7370:22.54166667,Gr07g0249:62.62500000);	N	((Vv02g0065:0.34137245,Gr03g0842:0.08163346)0.8400:0.01458582,Gr07g0249:0.07328927,(Tc03g3367:0.04100571,Gr04g1369:0.06661038)0.6610:0.00680846);	N	(Vv02g0065:0.00000000,(((Tc03g3367:0.05380804,Gr04g1369:0.05380804)0.8130:0.01314485,Gr07g0249:0.06695289)0.9650:0.01357713,Gr03g0842:0.08053002)0.0000:0.34082074);	N
38	(Gr08g2514:0.07762553,(Vv02g0081:0.17957175,Gr07g1047:0.37330424)1.0000:0.16780539,(Tc03g3379:0.02962882,Gr04g1365:0.09071385)1.0000:0.03217511);	N	(Vv02g0081:0.18170537,Gr07g1047:0.39057766,((Tc03g3379:0.03253598,Gr04g1365:0.09065009)0.9910:0.03760859,Gr08g2514:0.08086065)1.0000:0.19171106);	N	((Vv02g0081:299.45000000,Gr07g1047:469.73461538)1.0000:282.97628205,(Tc03g3379:74.75705128,Gr04g1365:146.57371795)0.9850:93.69487179,Gr08g2514:139.81346154);	N	((Vv02g0081:0.17957175,Gr07g1047:0.37330424)1.0000:0.16780539,Gr08g2514:0.07762553,(Tc03g3379:0.03073847,Gr04g1365:0.08960421)1.0000:0.03217511);	N	((Vv02g0081:0.21740831,((Tc03g3379:0.06017134,Gr04g1365:0.06017134)0.9790:0.02481465,Gr08g2514:0.08498599)1.0000:0.13242232)0.0000:0.00000000,Gr07g1047:0.39222252);	N
39	(Gr08g2520:0.06902692,(Vv02g0107:0.13452780,Gr07g1052:0.22944352)1.0000:0.08012853,(Tc03g3387:0.04042975,Gr04g1360:0.06895541)0.8670:0.01387896);	N	(Vv02g0107:0.12728486,Gr07g1052:0.24206350,(Tc03g3387:0.03252719,(Gr08g2520:0.08258810,Gr04g1360:0.06466693)0.5090:0.01778032)0.9970:0.10464294);	N	((Vv02g0107:107.57142857,Gr07g1052:157.07142857)1.0000:79.70238095,(Tc03g3387:38.61904762,Gr04g1360:55.25000000)0.8090:26.70238095,Gr08g2520:51.08333333);	N	((Vv02g0107:0.13452780,Gr07g1052:0.22944352)1.0000:0.08012853,Gr08g2520:0.06902692,(Tc03g3387:0.04232399,Gr04g1360:0.06706117)0.8660:0.01387896);	N	((Vv02g0107:0.14168983,((Tc03g3387:0.05469258,Gr04g1360:0.05469258)0.9410:0.01410665,Gr08g2520:0.06879923)1.0000:0.07289060)0.0000:0.00000000,Gr07g1052:0.23302454);	N
40	(Gr08g2522:0.19712358,Vv02g0109:0.07693494,((Tc03g3389:0.02010873,Gr03g0825:0.03098966)0.8390:0.00701913,Gr04g1359:0.04026581)0.9650:0.02321924);	N	((Vv02g0109:0.08576136,Gr08g2522:0.19845488)0.6970:0.02069308,Gr04g1359:0.04354559,(Tc03g3389:0.02048723,Gr03g0825:0.03264275)0.6590:0.00612058);	N	((Vv02g0109:30.20833333,Gr08g2522:57.20833333)0.8800:15.83333333,(Tc03g3389:8.91666667,Gr03g0825:13.66666667)0.6730:5.29166667,Gr04g1359:16.87500000);	N	(((Vv02g0109:0.07693494,Gr08g2522:0.19712358)0.9610:0.02321924,Gr04g1359:0.04026581)0.8260:0.00701913,Gr03g0825:0.03088921,Tc03g3389:0.02020919);	N	((Vv02g0109:0.06764417,((Tc03g3389:0.02554920,Gr03g0825:0.02554920)0.8910:0.01086787,Gr04g1359:0.03641707)1.0000:0.03122710)0.0000:0.00000000,Gr08g2522:0.19247819);	N
41	(Gr06g2082:0.10685492,(Tc03g3391:0.08215390,Gr04g1357:0.10668174)0.9920:0.03166419,((Vv02g0110:0.34630410,(Gr07g1057:0.52755888,Gr08g2712:0.46166995)0.6560:0.02716970)1.0000:0.24130672,Gr03g0822:0.11988559)0.8560:0.02298425);	N	(Vv02g0110:0.33189020,(Gr07g1057:0.51983714,Gr08g2712:0.48069414)0.8110:0.09100373,((Gr03g0822:0.14996113,(Tc03g3391:0.06935885,Gr04g1357:0.12297777)0.9620:0.03205905)0.5670:0.04530593,Gr06g2082:0.08626439)1.0000:0.31064530);	N	(Vv02g0110:220.64191919,(((Tc03g3391:69.52500000,Gr04g1357:103.35793651)0.9230:48.86028139,Gr03g0822:111.53030303)0.6130:57.29188312,Gr06g2082:80.20487013)1.0000:192.38841991,(Gr07g1057:270.22983405,Gr08g2712:281.59152237)0.8340:138.37803030);	N	(Vv02g0110:0.34630410,(Gr07g1057:0.52755888,Gr08g2712:0.46166995)0.6600:0.02716970,(((Tc03g3391:0.07690777,Gr04g1357:0.11192787)0.9910:0.02726277,Gr06g2082:0.11125635)0.8290:0.02262302,Gr03g0822:0.12539605)1.0000:0.23853882);	N	(((Vv02g0110:0.36228757,(((Tc03g3391:0.09441782,Gr04g1357:0.09441782)0.9140:0.02205065,Gr06g2082:0.11646847)0.9070:0.01480294,Gr03g0822:0.13127141)1.0000:0.23101616)0.9970:0.06807108,Gr08g2712:0.43035865)0.0000:0.00000000,Gr07g1057:0.50668469);	N
42	(Gr06g2081:0.15180836,Tc03g3396:0.06819618,((Vv02g0114:0.15098974,Gr07g1062:0.34433214)1.0000:0.13473050,Gr04g1355:0.15935622)0.9960:0.02755983);	N	(Vv02g0114:0.15406966,Gr07g1062:0.36057744,((Tc03g3396:0.05477054,Gr06g2081:0.16665831)0.8680:0.03455403,Gr04g1355:0.16621088)1.0000:0.17253796);	N	(((Vv02g0114:274.29294872,Gr07g1062:459.17756410)1.0000:275.85384615,Gr04g1355:242.82371795)0.9890:125.54294872,Tc03g3396:138.86282051,Gr06g2081:279.44615385);	N	(Vv02g0114:0.15098974,Gr07g1062:0.34433214,((Tc03g3396:0.06750159,Gr06g2081:0.15250295)0.9960:0.02755983,Gr04g1355:0.15935622)1.0000:0.13473050);	N	((Vv02g0114:0.21527352,((Tc03g3396:0.11000227,Gr06g2081:0.11000227)0.9870:0.03845689,Gr04g1355:0.14845916)1.0000:0.06681436)0.0000:0.00000000,Gr07g1062:0.37647404);	N
43	(Gr06g2079:0.08402019,(Vv02g0120:0.43398576,Gr04g1354:0.82485325)1.0000:0.23158742,(Gr03g0817:0.08019940,Tc03g3401:0.07616703)0.7210:0.01925602);	N	(Vv02g0120:0.39667107,Gr04g1354:0.82983863,((Tc03g3401:0.05809209,Gr06g2079:0.10393979)0.6040:0.01933512,Gr03g0817:0.08201790)1.0000:0.25758001);	N	((Vv02g0120:870.59487179,Gr04g1354:798.03525641)1.0000:753.23397436,(Tc03g3401:173.71346154,Gr03g0817:203.61538462)0.5540:125.80128205,Gr06g2079:331.00576923);	N	(((Vv02g0120:0.43398576,Gr04g1354:0.82485325)1.0000:0.23158742,Gr06g2079:0.08402019)0.7260:0.01925602,Tc03g3401:0.07213791,Gr03g0817:0.08422852);	N	((Vv02g0120:0.37926970,((Tc03g3401:0.07818322,Gr03g0817:0.07818322)0.7630:0.01254650,Gr06g2079:0.09072971)1.0000:0.28853999)0.0000:0.00000000,Gr04g1354:0.79749522);	N
44	(Gr08g2527:0.04818798,Tc03g3402:0.03434487,((Vv02g0121:0.07819988,Gr07g1064:0.12361492)1.0000:0.06065910,Gr04g1352:0.04264689)0.8180:0.00609024);	N	((Vv02g0121:0.07277160,Gr07g1064:0.13614448)1.0000:0.07355236,Gr04g1352:0.04307225,(Tc03g3402:0.03313126,Gr08g2527:0.04982085)0.6630:0.00964379);	N	(((Vv02g0121:76.41666667,Gr07g1064:119.16666667)1.0000:71.66666667,Gr04g1352:38.50000000)0.7900:17.66666667,Tc03g3402:33.91666667,Gr08g2527:49.66666667);	N	((Vv02g0121:0.07819988,Gr07g1064:0.12361492)1.0000:0.06065910,(Tc03g3402:0.03476612,Gr08g2527:0.04776672)0.8330:0.00609024,Gr04g1352:0.04264689);	N	((Vv02g0121:0.09232286,((Tc03g3402:0.04126642,Gr08g2527:0.04126642)0.5720:0.00373535,Gr04g1352:0.04500178)1.0000:0.04732108)0.0000:0.00000000,Gr07g1064:0.13067641);	N
45	(Gr08g2530:0.13583605,Gr03g0813:0.21992250,(Gr04g1349:0.13001990,(Vv02g0127:0.44459423,Tc03g3409:0.05897689)0.9270:0.05516485)0.8320:0.03035546);	Y	(Vv02g0127:0.45652630,(Gr03g0813:0.22576616,Gr08g2530:0.16604025)0.9310:0.08167916,(Tc03g3409:0.11027705,Gr04g1349:0.16564876)0.3890:0.00000000);	N	((Vv02g0127:137.00000000,Tc03g3409:45.83333333)0.7000:41.95833333,Gr04g1349:50.40833333,(Gr03g0813:63.84166667,Gr08g2530:48.42500000)0.5200:31.53333333);	Y	(Vv02g0127:0.44459423,Tc03g3409:0.05897689,(Gr04g1349:0.13001990,(Gr03g0813:0.21959714,Gr08g2530:0.13616141)0.8320:0.03035546)0.9260:0.05516485);	Y	(Vv02g0127:0.00000000,(((Tc03g3409:0.13826132,Gr04g1349:0.13826132)0.5210:0.00751295,Gr08g2530:0.14577428)0.9050:0.03115283,Gr03g0813:0.17692711)0.0000:0.46040732);	N
46	(Gr08g2532:0.15856074,Gr04g1348:0.12073764,(Tc03g3414:0.15236644,(Vv02g0130:0.21604245,Gr07g1072:0.34616718)1.0000:0.05856788)1.0000:0.07317207);	N	((Vv02g0130:0.20870583,Gr07g1072:0.38104600)0.9950:0.09367701,(Gr04g1348:0.12023928,Gr08g2532:0.16606298)1.0000:0.08599983,Tc03g3414:0.15920121);	N	(((Vv02g0130:157.89789377,Gr07g1072:218.42380952)0.9950:107.65503663,Tc03g3414:127.44871795)1.0000:88.73580586,Gr04g1348:114.39853480,Gr08g2532:136.44020147);	N	(Vv02g0130:0.21799440,Gr07g1072:0.34421523,(Tc03g3414:0.15236644,(Gr04g1348:0.12073764,Gr08g2532:0.15856074)1.0000:0.07317207)1.0000:0.05856788);	N	((Vv02g0130:0.23363999,(Tc03g3414:0.18259385,(Gr04g1348:0.13964919,Gr08g2532:0.13964919)0.9960:0.04294466)0.9960:0.05104614)0.0000:0.00000000,Gr07g1072:0.35496595);	N
47	(Gr08g2706:0.26495557,Gr07g0146:0.34527606,(Vv02g0132:0.22654772,(Tc03g3416:0.08018156,Gr04g1346:0.09339616)1.0000:0.11328549)1.0000:0.34878152);	N	(Vv02g0132:0.22128958,(Gr07g0146:0.34753277,Gr08g2706:0.29406012)1.0000:0.40467051,(Tc03g3416:0.07570802,Gr04g1346:0.09959106)0.9970:0.12743731);	N	((Vv02g0132:156.68333333,(Tc03g3416:83.19166667,Gr04g1346:89.27500000)1.0000:130.99166667)1.0000:212.74166667,Gr07g0146:224.49166667,Gr08g2706:196.62500000);	N	(Vv02g0132:0.22654772,(Gr07g0146:0.34527606,Gr08g2706:0.26495557)1.0000:0.34878152,(Tc03g3416:0.07865342,Gr04g1346:0.09492431)1.0000:0.11328549);	N	((Vv02g0132:0.21331104,(Tc03g3416:0.08678886,Gr04g1346:0.08678886)1.0000:0.12652217)1.0000:0.00000000,(Gr07g0146:0.30511582,Gr08g2706:0.30511582)1.0000:0.34436929);	N
48	(Gr08g2702:0.22951080,Vv02g0138:0.10248368,((Tc03g3429:0.03645165,Gr07g0261:0.06225526)0.4720:0.00663748,Gr04g1339:0.42064387)0.9800:0.07623885);	N	((Vv02g0138:0.11223384,Gr08g2702:0.24309237)0.9900:0.08120940,Gr04g1339:0.42116825,(Tc03g3429:0.03862473,Gr07g0261:0.06099764)0.7760:0.00881372);	N	((Vv02g0138:55.79166667,Gr08g2702:98.84166667)0.9610:33.46666667,(Tc03g3429:22.66666667,Gr07g0261:31.83333333)0.9930:30.32500000,Gr04g1339:60.07500000);	N	(Vv02g0138:0.10248368,Gr08g2702:0.22951080,((Tc03g3429:0.03427438,Gr07g0261:0.06443253)0.4640:0.00663748,Gr04g1339:0.42064387)0.9770:0.07623885);	N	(((Vv02g0138:0.11856810,(Tc03g3429:0.04935345,Gr07g0261:0.04935345)1.0000:0.06921465)1.0000:0.05653693,Gr08g2702:0.17510503)0.0000:0.00000000,Gr04g1339:0.39465235);	N
49	(Gr06g2078:0.10745446,Vv02g0140:0.35380424,((Tc03g3431:0.09337507,Gr04g1338:0.11638367)0.5680:0.00915212,(Gr07g0262:0.15877190,Gr08g2539:0.11565631)0.4830:0.00742505)0.4400:0.00736593);	N	(Vv02g0140:0.39195626,Gr08g2539:0.10578600,((Tc03g3431:0.08908704,Gr04g1338:0.13223906)0.6260:0.02466132,(Gr07g0262:0.15824486,Gr06g2078:0.11434757)0.3390:0.02018012)0.2590:0.01922408);	N	((Vv02g0140:217.58160173,Gr06g2078:76.63160173)0.3820:46.59545455,((Tc03g3431:74.04653680,Gr04g1338:95.82727273)0.5990:37.75714286,Gr08g2539:85.97034632)0.1810:31.46883117,Gr07g0262:104.12121212);	N	(Vv02g0140:0.35380424,Gr06g2078:0.10745446,((Tc03g3431:0.09337507,Gr04g1338:0.11638367)0.5650:0.00915212,(Gr07g0262:0.15876076,Gr08g2539:0.11566744)0.4500:0.00742505)0.4350:0.00736593);	N	(Vv02g0140:0.00000000,((((Tc03g3431:0.10487937,Gr04g1338:0.10487937)0.5290:0.01172081,Gr06g2078:0.11660018)0.3580:0.00262178,Gr08g2539:0.11922196)0.9340:0.01877819,Gr07g0262:0.13800015)0.0000:0.34665599);	N
50	(Gr08g2540:0.06085131,Vv02g0143:0.19475446,(Tc03g3433:0.04370457,(Gr04g1337:0.05566683,Gr03g0808:0.09402760)0.4490:0.00224720)0.4690:0.00305323);	N	(Tc03g3433:0.03979998,(Vv02g0143:0.20903255,Gr08g2540:0.05343116)0.4530:0.01614513,(Gr04g1337:0.05278332,Gr03g0808:0.09814740)0.4880:0.01186193);	N	((Vv02g0143:308.16666667,Gr08g2540:97.08333333)0.7210:45.83333333,Tc03g3433:63.16666667,(Gr04g1337:96.16666667,Gr03g0808:160.91666667)0.5430:33.66666667);	N	(Vv02g0143:0.19475446,Gr08g2540:0.06085131,(Tc03g3433:0.04370457,(Gr04g1337:0.05587487,Gr03g0808:0.09381955)0.4370:0.00224720)0.4690:0.00305323);	N	(Vv02g0143:0.00000000,(((Tc03g3433:0.05122538,Gr04g1337:0.05122538)0.5880:0.00584577,Gr08g2540:0.05707115)1.0000:0.01795619,Gr03g0808:0.07502734)0.0000:0.18670322);	N
51	(Gr08g2541:0.16559104,Vv02g0146:0.16718144,(Tc03g3436:0.04943567,(Gr03g0805:0.06610734,Gr07g0263:0.08004588)0.5120:0.00445830)0.5260:0.00407928);	N	(Vv02g0146:0.17460109,Gr08g2541:0.17085004,(Tc03g3436:0.04808940,(Gr03g0805:0.06707649,Gr07g0263:0.08056214)0.5220:0.01379604)0.3220:0.01040195);	N	((Vv02g0146:234.30833333,Gr08g2541:181.12500000)0.5280:90.55833333,Tc03g3436:84.48333333,(Gr03g0805:123.37500000,Gr07g0263:142.54166667)0.5040:40.60833333);	N	(Vv02g0146:0.16804409,(Tc03g3436:0.04943567,(Gr03g0805:0.06610734,Gr07g0263:0.08004588)0.5210:0.00445830)0.5120:0.00407928,Gr08g2541:0.16472839);	N	(Vv02g0146:0.00000000,(((Tc03g3436:0.06114666,Gr03g0805:0.06114666)0.8370:0.00830360,Gr07g0263:0.06945027)1.0000:0.04946915,Gr08g2541:0.11891941)0.0000:0.14384562);	N
52	(Gr08g2542:0.09263039,Gr07g0266:0.10434289,(Gr03g0803:0.12003187,(Vv02g0147:0.40563093,Tc03g3437:0.08986259)0.9620:0.02664602)0.7720:0.01245128);	Y	((Vv02g0147:0.42362359,Tc03g3437:0.08660374)0.9550:0.04153705,Gr03g0803:0.12405326,(Gr07g0266:0.11072898,Gr08g2542:0.08820258)0.8720:0.02152316);	Y	((Vv02g0147:323.89166667,Tc03g3437:111.00961538)0.7140:69.97628205,Gr03g0803:123.27179487,(Gr07g0266:127.42371795,Gr08g2542:104.92371795)0.6500:46.50320513);	Y	(Vv02g0147:0.40563093,Tc03g3437:0.08986259,(Gr03g0803:0.12003187,(Gr07g0266:0.10619097,Gr08g2542:0.09078231)0.7780:0.01245128)0.9460:0.02664602);	Y	(Vv02g0147:0.00000000,((Tc03g3437:0.11204063,(Gr07g0266:0.09848664,Gr08g2542:0.09848664)0.8300:0.01355399)0.6390:0.00549448,Gr03g0803:0.11753511)0.0000:0.41602292);	N
53	(Gr08g2543:0.38193891,(((Vv02g0148:0.36979507,Gr07g0147:0.39750566)0.6980:0.04332280,Gr04g1334:0.31702299)1.0000:0.21224827,Tc03g3439:0.31194156)0.4030:0.00887354,Gr03g0800:0.45145633);	N	(((Gr07g0147:0.44009356,Vv02g0148:0.34000038)0.7470:0.08727820,Gr04g1334:0.30181468)1.0000:0.24802433,Gr08g2543:0.34320313,(Tc03g3439:0.30861596,Gr03g0800:0.46596975)0.5430:0.05554528);	N	(((Vv02g0148:261.79785215,Gr07g0147:289.76430236)0.6010:142.26679987,Gr04g1334:227.42150072)1.0000:189.10104340,Tc03g3439:221.84129204,(Gr03g0800:262.07953158,Gr08g2543:168.33050283)0.6850:140.39717505);	N	((((Vv02g0148:0.36979507,Gr07g0147:0.39750566)0.6900:0.04332280,Gr04g1334:0.31702299)1.0000:0.21138695,Gr08g2543:0.38305878)0.4810:0.01145750,Gr03g0800:0.44805054,Tc03g3439:0.31164353);	N	(((Vv02g0148:0.34441441,Gr04g1334:0.34441441)0.9450:0.04720165,Gr07g0147:0.39161606)1.0000:0.00000000,((Tc03g3439:0.35766569,Gr08g2543:0.35766569)0.8110:0.04060664,Gr03g0800:0.39827233)1.0000:0.20037763);	N
54	(Gr06g2073:0.04941430,(Vv02g0163:0.14660201,Gr04g1326:0.04752306)0.8550:0.00818843,(Tc03g3452:0.03282473,Gr08g2551:0.05676209)0.6480:0.00315396);	N	(((Vv02g0163:0.15576193,Gr04g1326:0.04051111)0.8320:0.01687744,Gr06g2073:0.05281817)0.6110:0.00939034,Gr08g2551:0.06072205,Tc03g3452:0.03000869);	N	((Vv02g0163:235.50000000,Gr04g1326:76.00000000)0.8970:41.12500000,Tc03g3452:49.37500000,(Gr08g2551:97.95833333,Gr06g2073:89.20833333)0.4890:23.83333333);	N	((Vv02g0163:0.14660201,Gr04g1326:0.04752306)0.8690:0.00818843,Gr06g2073:0.04941430,(Tc03g3452:0.03301288,Gr08g2551:0.05657395)0.6570:0.00315396);	N	(Vv02g0163:0.00000000,(((Tc03g3452:0.04307278,Gr06g2073:0.04307278)0.6050:0.00585778,Gr04g1326:0.04893056)0.5200:0.00355042,Gr08g2551:0.05248098)0.0000:0.14847038);	N
55	(Gr08g2556:0.10175735,Gr04g1324:0.09911033,(Tc03g3459:0.05558739,((Vv02g0167:0.17321715,Gr07g1083:0.28049489)1.0000:0.07882369,Gr03g0786:0.08000118)0.6910:0.00619191)0.7970:0.00845063);	N	((Vv02g0167:0.17617801,Gr07g1083:0.29788396)1.0000:0.10221853,Gr03g0786:0.09075275,(Tc03g3459:0.05166948,(Gr04g1324:0.09543113,Gr08g2556:0.10816874)0.8580:0.02138600)0.3140:0.01272245);	N	((((Vv02g0167:223.36176046,Gr07g1083:339.50461760)1.0000:165.96529582,Gr03g0786:120.19292929)0.5850:59.91190476,Tc03g3459:77.96118326)0.8390:51.62561328,Gr04g1324:147.78715729,Gr08g2556:160.68953824);	N	(Vv02g0167:0.17321715,Gr07g1083:0.28049489,((Tc03g3459:0.05628194,(Gr04g1324:0.09813411,Gr08g2556:0.10273357)0.7900:0.00775609)0.7180:0.00642343,Gr03g0786:0.08069572)1.0000:0.07812915);	N	((Vv02g0167:0.17251208,(((Tc03g3459:0.07274236,Gr03g0786:0.07274236)0.8630:0.01455589,Gr04g1324:0.08729825)0.7560:0.00721330,Gr08g2556:0.09451155)1.0000:0.07800053)0.0000:0.00000000,Gr07g1083:0.28007185);	N
56	(Gr06g2071:0.22420466,Gr07g0154:0.21995597,(Vv02g0169:0.14446400,(Tc03g3461:0.07424339,Gr08g2558:0.10379558)0.9940:0.08052141)1.0000:0.09050534);	N	((Vv02g0169:0.13502190,(Gr07g0154:0.22702942,Gr06g2071:0.23778968)1.0000:0.14883713)1.0000:0.10507964,Gr08g2558:0.13291698,Tc03g3461:0.04364179);	N	(Vv02g0169:75.15833333,(Tc03g3461:33.05000000,Gr08g2558:64.16666667)0.9970:62.34166667,(Gr07g0154:113.87500000,Gr06g2071:117.95833333)1.0000:79.45000000);	N	(Vv02g0169:0.14446400,(Gr07g0154:0.21995597,Gr06g2071:0.22420466)1.0000:0.09050534,(Tc03g3461:0.06557912,Gr08g2558:0.11245985)0.9980:0.08052141);	N	((Vv02g0169:0.15700245,(Tc03g3461:0.08901949,Gr08g2558:0.08901949)1.0000:0.06798296)1.0000:0.00000000,(Gr07g0154:0.22208032,Gr06g2071:0.22208032)1.0000:0.09468482);	N
57	(Gr06g2070:0.09270124,Gr03g0784:0.09809941,(Vv02g0175:0.39373170,(Tc03g3466:0.05515203,Gr08g2560:0.07354381)0.4810:0.00464300)0.4910:0.00545839);	N	(Vv02g0175:0.42617116,Gr06g2070:0.07962725,((Tc03g3466:0.05147928,Gr08g2560:0.07699968)0.6130:0.01864268,Gr03g0784:0.09820995)0.5110:0.01898042);	N	(Vv02g0175:269.72628205,((Tc03g3466:47.44871795,Gr08g2560:62.36538462)0.3700:23.45320513,Gr03g0784:73.44679487)0.5670:37.68461538,Gr06g2070:65.87500000);	N	(Vv02g0175:0.39373170,(Gr03g0784:0.09809941,Gr06g2070:0.09270124)0.4850:0.00545839,(Tc03g3466:0.05551271,Gr08g2560:0.07318314)0.4790:0.00464300);	N	(Vv02g0175:0.00000000,(((Tc03g3466:0.06434792,Gr08g2560:0.06434792)0.9520:0.02046530,Gr06g2070:0.08481322)0.4990:0.00367782,Gr03g0784:0.08849105)0.0000:0.39016546);	N
58	(Gr08g2566:0.07756674,Gr04g1316:0.09769111,(Tc03g3485:0.07133694,(Vv02g0214:0.19937842,Gr03g1194:0.78801727)1.0000:0.12535064)0.9350:0.02622526);	N	(Vv02g0214:0.17371820,Gr03g1194:0.82825692,(Tc03g3485:0.06976099,(Gr04g1316:0.10679874,Gr08g2566:0.07661005)0.6770:0.03623808)0.9990:0.17935790);	N	(((Vv02g0214:130.31666667,Gr03g1194:307.90000000)1.0000:109.26666667,Gr04g1316:57.25000000)0.5270:31.73333333,Tc03g3485:62.43333333,Gr08g2566:58.10000000);	N	(Vv02g0214:0.19937842,Gr03g1194:0.78801727,(Tc03g3485:0.07133694,(Gr04g1316:0.09842376,Gr08g2566:0.07683409)0.9410:0.02622526)1.0000:0.12535064);	N	((Vv02g0214:0.21220541,((Tc03g3485:0.08609918,Gr08g2566:0.08609918)0.5710:0.00726126,Gr04g1316:0.09336044)1.0000:0.11884498)0.0000:0.00000000,Gr03g1194:0.79443077);	N
59	(Gr06g2061:0.22510414,Tc03g1783:0.93748207,((Vv02g0229:0.09076941,Gr08g2568:0.17372482)0.6800:0.02913522,Gr03g0764:0.15590169)0.9210:0.07020653);	N	((Vv02g0229:0.14629967,Gr08g2568:0.16029821)0.5980:0.03140808,(Tc03g1783:0.96876675,Gr06g2061:0.23513147)0.9230:0.11521722,Gr03g0764:0.17945118);	N	(((Vv02g0229:75.16666667,Gr08g2568:98.32793040)0.6840:62.36126374,Gr03g0764:99.21410256)0.9270:106.82280220,Tc03g1783:327.30778388,Gr06g2061:143.79945055);	N	(Vv02g0229:0.09643851,Gr08g2568:0.16805572,((Tc03g1783:0.93748207,Gr06g2061:0.22510414)0.9210:0.07020653,Gr03g0764:0.15590169)0.6920:0.02913522);	N	((((Vv02g0229:0.13224711,Gr08g2568:0.13224711)0.9190:0.02639489,Gr03g0764:0.15864201)1.0000:0.06879105,Gr06g2061:0.22743306)0.0000:0.00000000,Tc03g1783:0.93864653);	N
60	(Gr08g2590:0.13103345,Gr04g1296:0.16537319,((Tc03g2086:1.40230857,Gr07g1118:0.29006302)0.8190:0.07610030,Vv02g0267:0.26304721)0.9990:0.16892996);	N	(Vv02g0267:0.25855404,(Tc03g2086:1.48968883,Gr07g1118:0.25029548)0.7150:0.12909672,(Gr04g1296:0.15087688,Gr08g2590:0.14923381)0.9490:0.20960213);	N	(Vv02g0267:261.05384615,(Tc03g2086:666.09056777,Gr07g1118:295.99404762)0.8930:205.00228938,(Gr04g1296:179.03543956,Gr08g2590:182.15100733)1.0000:215.67280220);	N	(Vv02g0267:0.26304721,(Tc03g2086:1.40655012,Gr07g1118:0.28582146)0.8250:0.07610030,(Gr04g1296:0.16537319,Gr08g2590:0.13103345)1.0000:0.16892996);	N	(((Vv02g0267:0.29009025,(Gr04g1296:0.14820332,Gr08g2590:0.14820332)1.0000:0.14188693)0.8210:0.04254371,Gr07g1118:0.33263395)0.0000:0.00000000,Tc03g2086:1.42359404);	N
61	(Gr06g2047:0.11794143,Gr08g2603:0.08150783,(((Tc03g2289:0.05328526,Gr07g0143:0.06571159)1.0000:0.11048217,Gr03g1562:0.19198033)1.0000:0.51313518,Vv02g0293:0.12754984)0.8050:0.02411618);	N	(Vv02g0293:0.10017496,((Tc03g2289:0.03897200,Gr07g0143:0.08171298)0.9970:0.12558122,Gr03g1562:0.19204995)1.0000:0.60559230,(Gr08g2603:0.06698485,Gr06g2047:0.13657122)0.8100:0.05976763);	N	((Vv02g0293:113.94819625,((Tc03g2289:49.41161616,Gr07g0143:68.48520924)1.0000:121.84126984,Gr03g1562:158.00606061)1.0000:303.66803752)0.9530:77.56688312,Gr08g2603:86.28636364,Gr06g2047:129.78636364);	N	(Vv02g0293:0.12880573,((Tc03g2289:0.05328526,Gr07g0143:0.06571159)1.0000:0.11048217,Gr03g1562:0.19198033)1.0000:0.51355381,(Gr08g2603:0.07706035,Gr06g2047:0.12238892)0.7660:0.02286029);	N	((Vv02g0293:0.12569533,(Gr08g2603:0.09972463,Gr06g2047:0.09972463)0.8830:0.02597070)1.0000:0.00000000,((Tc03g2289:0.05949842,Gr07g0143:0.05949842)1.0000:0.12148204,Gr03g1562:0.18098046)1.0000:0.50885039);	N
62	(Gr06g2043:0.18527127,(Tc03g2029:1.13105459,Gr08g2613:0.08350768)0.4410:0.02673514,(Vv02g0309:0.22836663,Gr04g1281:0.10116228)0.3140:0.01042482);	N	((Vv02g0309:0.19675672,Tc03g2029:1.18594147)0.6480:0.05765288,Gr06g2043:0.18037961,(Gr04g1281:0.08329973,Gr08g2613:0.11324707)0.4660:0.04105213);	Y	((Vv02g0309:81.33333333,Tc03g2029:266.29166667)0.7370:58.87500000,Gr04g1281:39.16666667,(Gr08g2613:49.37500000,Gr06g2043:83.66666667)0.4190:26.29166667);	Y	(Vv02g0309:0.22918080,((Tc03g2029:1.13105459,Gr08g2613:0.08350768)0.4360:0.02673514,Gr06g2043:0.18527127)0.3240:0.01042482,Gr04g1281:0.10034811);	N	((Vv02g0309:0.19001983,((Gr04g1281:0.09615226,Gr08g2613:0.09615226)1.0000:0.04994894,Gr06g2043:0.14610120)0.9900:0.04391863)0.0000:0.00000000,Tc03g2029:1.11587550);	N
63	(Gr06g2010:1.61722811,Vv02g0332:0.41846210,((Tc03g3330:0.06223304,Gr08g2493:0.10094421)0.9940:0.16044878,Gr07g1021:0.24250905)0.9440:0.26872032);	N	(Vv02g0332:0.38039103,Gr06g2010:1.71133140,((Tc03g3330:0.06175848,Gr08g2493:0.10325782)0.9760:0.22526806,Gr07g1021:0.21897224)0.9160:0.31929019);	N	((Vv02g0332:392.81923077,Gr06g2010:592.89038462)1.0000:313.74871795,(Tc03g3330:113.46410256,Gr08g2493:138.63782051)1.0000:253.21923077,Gr07g1021:277.22051282);	N	(Vv02g0332:0.41846210,Gr06g2010:1.61722811,((Tc03g3330:0.06501322,Gr08g2493:0.09816403)0.9920:0.16044878,Gr07g1021:0.24250905)0.9490:0.26872032);	N	((Vv02g0332:0.46468852,((Tc03g3330:0.08158863,Gr08g2493:0.08158863)1.0000:0.16068460,Gr07g1021:0.24227323)1.0000:0.22241529)0.0000:0.00000000,Gr06g2010:1.64034132);	N
64	(Gr07g1000:0.11373183,Vv02g0348:0.10027207,(Tc03g3301:0.03876140,(Gr04g2128:0.05152525,Gr03g1581:0.03965603)0.5400:0.00349854)1.0000:0.04453619);	N	(Vv02g0348:0.09730417,Gr07g1000:0.11984441,(Tc03g3301:0.02951429,(Gr04g2128:0.05691595,Gr03g1581:0.03661364)0.6800:0.01637469)1.0000:0.06188728);	N	((Vv02g0348:74.83333333,Gr07g1000:88.58333333)1.0000:48.50000000,Tc03g3301:25.91666667,(Gr04g2128:44.41666667,Gr03g1581:30.91666667)0.5590:15.83333333);	N	(Vv02g0348:0.10027207,Gr07g1000:0.11373183,(Tc03g3301:0.03876140,(Gr04g2128:0.05221225,Gr03g1581:0.03896902)0.5380:0.00349854)1.0000:0.04453619);	N	((Vv02g0348:0.09522742,((Tc03g3301:0.03958397,Gr03g1581:0.03958397)0.8440:0.00734464,Gr04g2128:0.04692862)1.0000:0.04829880)0.0000:0.00000000,Gr07g1000:0.11120950);	N
65	(Gr08g2764:0.06909597,Gr07g0113:0.05809240,(Gr04g1588:0.18935828,(Vv02g0349:0.12688076,(Tc03g3300:0.04824557,Gr03g1582:0.05189860)0.9830:0.04641343)0.5800:0.03418881)1.0000:1.01617871);	N	(Vv02g0349:0.09214614,Gr04g1588:0.23281146,(Tc03g3300:0.03651918,((Gr07g0113:0.02653058,Gr08g2764:0.10160795)1.0000:1.21821512,Gr03g1582:0.02766497)0.1630:0.03684258)0.3500:0.09055626);	N	((Vv02g0349:135.89621212,(Tc03g3300:66.65303030,Gr03g1582:91.41969697)1.0000:131.73712121)0.9810:144.73787879,Gr04g1588:183.11439394,(Gr07g0113:76.66060606,Gr08g2764:70.47272727)1.0000:469.30833333);	N	(Vv02g0349:0.11932127,(Tc03g3300:0.04613338,Gr03g1582:0.05401079)0.9870:0.05397292,(Gr04g1588:0.18179879,(Gr07g0113:0.05809240,Gr08g2764:0.06909597)1.0000:1.02373820)0.6520:0.03166898);	N	(((Vv02g0349:0.11168314,(Tc03g3300:0.05007208,Gr03g1582:0.05007208)1.0000:0.06161105)1.0000:0.05339904,Gr04g1588:0.16508218)1.0000:0.00000000,(Gr07g0113:0.06359418,Gr08g2764:0.06359418)1.0000:1.00404066);	N
66	(Gr08g2467:0.07766922,Tc03g3278:0.06401134,(Vv02g0370:0.13580206,(Gr04g1613:0.63131250,Gr07g0986:0.32693767)0.5300:0.03457441)1.0000:0.20805304);	N	(Vv02g0370:0.13149506,(Tc03g3278:0.06341038,Gr08g2467:0.07906595)0.9990:0.23746397,(Gr04g1613:0.69403455,Gr07g0986:0.30741473)0.5580:0.07967353);	N	(Vv02g0370:70.00000000,(Tc03g3278:68.56547619,Gr08g2467:71.31547619)1.0000:142.53690476,(Gr04g1613:330.84404762,Gr07g0986:216.61785714)0.5220:127.12023810);	N	(Vv02g0370:0.13580206,(Tc03g3278:0.06401134,Gr08g2467:0.07766922)1.0000:0.20805304,(Gr04g1613:0.64153379,Gr07g0986:0.31671638)0.5300:0.03457441);	N	(((Vv02g0370:0.20734769,(Tc03g3278:0.07084028,Gr08g2467:0.07084028)1.0000:0.13650741)0.8400:0.08900647,Gr07g0986:0.29635416)0.0000:0.00000000,Gr04g1613:0.61602074);	N
67	(Gr08g2463:0.07290820,Gr07g0233:0.11492359,(Tc03g3274:0.07887897,(Vv02g0375:0.22501299,Gr04g2111:0.14347078)0.3910:0.00505838)0.5080:0.00828380);	N	(Vv02g0375:0.24555056,Gr04g2111:0.14039431,(Tc03g3274:0.07691977,(Gr07g0233:0.12505393,Gr08g2463:0.06785187)0.3970:0.01531027)0.2690:0.02124444);	N	(((Vv02g0375:137.50000000,Gr07g0233:72.65000000)0.5160:26.56666667,Gr04g2111:90.51666667)0.5370:19.43333333,Tc03g3274:52.66666667,Gr08g2463:51.66666667);	N	(Vv02g0375:0.22348036,(Tc03g3274:0.07887897,(Gr07g0233:0.11492359,Gr08g2463:0.07290820)0.5160:0.00828380)0.3970:0.00505838,Gr04g2111:0.14500341);	N	(Vv02g0375:0.00000000,(((Tc03g3274:0.07576908,Gr08g2463:0.07576908)0.9820:0.02384366,Gr07g0233:0.09961274)0.9340:0.02186490,Gr04g2111:0.12147764)0.0000:0.21401642);	N
68	(Gr06g2098:0.10314755,Vv02g0389:0.21853533,((Tc03g3266:0.04909808,Gr04g2102:0.07983881)0.4880:0.00528323,Gr03g1596:0.11318905)0.4580:0.00297839);	N	(Vv02g0389:0.22739385,Gr06g2098:0.10287160,(Tc03g3266:0.04454929,(Gr03g1596:0.12177556,Gr04g2102:0.07365098)0.5280:0.01665776)0.4420:0.01887334);	N	(Vv02g0389:347.41666667,(Tc03g3266:76.83333333,(Gr04g2102:133.66666667,Gr03g1596:205.66666667)0.5930:48.75000000)0.6350:64.00000000,Gr06g2098:173.66666667);	N	(Vv02g0389:0.21807832,Gr06g2098:0.10360456,((Tc03g3266:0.04909808,Gr04g2102:0.07983881)0.4750:0.00528323,Gr03g1596:0.11318905)0.4480:0.00297839);	N	(Vv02g0389:0.00000000,(((Tc03g3266:0.06446845,Gr04g2102:0.06446845)0.9970:0.02301335,Gr06g2098:0.08748179)0.7740:0.01035562,Gr03g1596:0.09783742)0.0000:0.21189170);	N
69	(Gr08g2771:0.27566857,(Gr04g1577:0.27183177,Gr07g0979:0.33568316)0.9680:0.04856858,(Tc03g3265:0.20146088,Vv02g0390:0.21348321)0.8110:0.02333460);	Y	((Vv02g0390:0.22553560,Tc03g3265:0.19505658)0.9380:0.06107915,Gr08g2771:0.27567762,(Gr04g1577:0.28212048,Gr07g0979:0.35137543)0.9790:0.09160648);	Y	((Vv02g0390:196.08333333,Tc03g3265:209.93360806)0.9020:135.68360806,(Gr04g1577:313.09734432,Gr07g0979:346.87234432)0.9940:177.31437729,Gr08g2771:271.01538462);	Y	(Vv02g0390:0.21623867,Tc03g3265:0.19870542,((Gr04g1577:0.27183177,Gr07g0979:0.33568316)0.9720:0.04856858,Gr08g2771:0.27566857)0.8230:0.02333460);	Y	((((Vv02g0390:0.20747205,Tc03g3265:0.20747205)0.9970:0.04576556,Gr08g2771:0.25323761)0.9040:0.02984288,Gr04g1577:0.28308049)0.0000:0.00000000,Gr07g0979:0.34130752);	Y
70	(Gr06g2101:0.09081489,(Vv02g0456:0.16138674,(Gr07g0956:0.27757348,Gr08g2798:0.23337777)0.8930:0.03996762)1.0000:0.10399511,(Tc03g3220:0.06343199,Gr04g2083:0.07565691)0.8600:0.01486721);	N	((Vv02g0456:0.16641907,(Gr07g0956:0.27274601,Gr08g2798:0.24568839)0.7540:0.07807662)1.0000:0.12841226,Gr06g2101:0.08626589,(Tc03g3220:0.05846404,Gr04g2083:0.08396472)0.7430:0.02667210);	N	(Vv02g0456:112.81439394,((Tc03g3220:48.66414141,Gr04g2083:65.10858586)0.7520:32.08712121,Gr06g2101:63.60732323)1.0000:89.34343434,(Gr07g0956:165.44949495,Gr08g2798:158.35606061)0.8020:75.56944444);	N	((Vv02g0456:0.16138674,(Gr07g0956:0.27757348,Gr08g2798:0.23337777)0.8900:0.03996762)1.0000:0.10451474,Gr06g2101:0.09237378,(Tc03g3220:0.06144495,Gr04g2083:0.07764395)0.8020:0.01330832);	N	(((Vv02g0456:0.17596396,((Tc03g3220:0.06954445,Gr04g2083:0.06954445)0.9160:0.01806882,Gr06g2101:0.08761327)1.0000:0.08835069)0.9970:0.05233502,Gr08g2798:0.22829898)0.0000:0.00000000,Gr07g0956:0.27452621);	N
71	(Gr06g1972:0.21734647,Gr07g0102:0.24617522,(Vv02g0461:0.15969535,(((Tc03g3214:0.10276425,Gr04g2080:0.12858670)0.8760:0.01904153,Gr08g2437:0.14340955)0.9990:0.06095126,Gr03g1626:0.09752085)1.0000:0.10583012)1.0000:0.17581957);	N	((Vv02g0461:0.19672113,(Gr07g0102:0.24599104,Gr06g1972:0.23832084)1.0000:0.28132505)0.9980:0.14281654,Gr03g1626:0.14186264,((Gr04g2080:0.14446190,Tc03g3214:0.10251376)0.4710:0.04367452,Gr08g2437:0.14830958)0.9920:0.08645005);	N	((Vv02g0461:84.03679654,(Gr07g0102:123.48931993,Gr06g1972:123.20528694)1.0000:110.19007640)0.9980:73.68758722,((Tc03g3214:64.48640461,Gr04g2080:80.71942104)0.7130:46.29331075,Gr08g2437:76.05102089)0.9930:60.31828430,Gr03g1626:62.52249140);	N	(((Vv02g0461:0.15969535,(Gr07g0102:0.24617522,Gr06g1972:0.21734647)1.0000:0.17581957)0.9990:0.11116667,Gr03g1626:0.10819395)0.9990:0.05014431,Gr08g2437:0.14300801,(Tc03g3214:0.10273335,Gr04g2080:0.12861760)0.9040:0.01944307);	N	((Vv02g0461:0.21941501,(((Tc03g3214:0.11567548,Gr04g2080:0.11567548)0.9170:0.02338780,Gr08g2437:0.13906328)0.6610:0.00898003,Gr03g1626:0.14804331)1.0000:0.07137169)1.0000:0.00000000,(Gr07g0102:0.23176085,Gr06g1972:0.23176085)1.0000:0.21165136);	N
72	(Gr08g2806:0.17716730,Gr07g0101:0.15318858,(Vv02g0462:0.29719463,(Tc03g3213:0.14145333,Gr03g1627:0.17737515)1.0000:0.10531245)1.0000:0.23445329);	N	((Vv02g0462:0.31619378,(Gr07g0101:0.15195191,Gr08g2806:0.18518894)1.0000:0.31775832)0.9890:0.15204268,Gr03g1627:0.20055831,Tc03g3213:0.12497446);	N	((Vv02g0462:134.60833333,(Tc03g3213:84.76309524,Gr03g1627:90.40833333)0.9980:94.97142857)1.0000:120.84642857,Gr07g0101:91.69285714,Gr08g2806:89.70952381);	N	(Vv02g0462:0.29719463,(Gr07g0101:0.15318858,Gr08g2806:0.17716730)1.0000:0.23445329,(Tc03g3213:0.14208443,Gr03g1627:0.17674406)1.0000:0.10531245);	N	((Vv02g0462:0.28096066,(Tc03g3213:0.15941424,Gr03g1627:0.15941424)1.0000:0.12154642)1.0000:0.00000000,(Gr07g0101:0.16517794,Gr08g2806:0.16517794)1.0000:0.22904197);	N
73	(Gr08g2815:0.20205677,Gr07g0099:0.21789091,(Vv02g0474:0.16958165,(Tc03g3205:0.08776611,Gr04g2072:0.06865464)1.0000:0.08422461)1.0000:0.18229628);	N	((Vv02g0474:0.16271382,(Gr07g0099:0.21901213,Gr08g2815:0.21166216)1.0000:0.23279975)1.0000:0.11007315,Gr04g2072:0.08189857,Tc03g3205:0.07657650);	N	((Vv02g0474:214.49358974,(Tc03g3205:122.45485348,Gr04g2072:123.82747253)1.0000:171.88470696)1.0000:265.33855311,Gr07g0099:295.69862637,Gr08g2815:276.30219780);	N	(Vv02g0474:0.16958165,(Gr07g0099:0.21789091,Gr08g2815:0.20205677)1.0000:0.18229628,(Tc03g3205:0.08459791,Gr04g2072:0.07182284)1.0000:0.08422461);	N	((Vv02g0474:0.16600832,(Tc03g3205:0.07821038,Gr04g2072:0.07821038)1.0000:0.08779794)1.0000:0.00000000,(Gr07g0099:0.20997384,Gr08g2815:0.20997384)1.0000:0.18110517);	N
74	(Gr08g2431:0.05530793,Gr04g2070:0.06124123,((Tc03g3203:0.03016462,Gr03g1632:0.06786021)0.3800:0.00232556,Vv02g0477:0.14389243)0.3810:0.00235991);	N	(Vv02g0477:0.15891839,(Gr03g1632:0.06896399,Gr08g2431:0.05713573)0.3290:0.01001945,(Tc03g3203:0.02558571,Gr04g2070:0.06977591)0.1580:0.00000000);	N	(((Vv02g0477:175.25000000,Gr03g1632:84.41666667)0.4550:22.33333333,Tc03g3203:31.50000000)0.3890:25.16666667,Gr04g2070:65.66666667,Gr08g2431:65.66666667);	N	(Vv02g0477:0.14389243,(Tc03g3203:0.02958378,Gr03g1632:0.06844105)0.4070:0.00232556,(Gr04g2070:0.06124123,Gr08g2431:0.05530793)0.3880:0.00235991);	N	(Vv02g0477:0.00000000,(((Tc03g3203:0.04635423,Gr08g2431:0.04635423)0.4710:0.00674912,Gr04g2070:0.05310335)0.5860:0.00645365,Gr03g1632:0.05955700)0.0000:0.14032167);	N
75	(Gr06g1970:0.45968905,Gr07g0942:0.32497252,(Vv02g0478:0.29238326,((Tc03g3202:0.08983405,Gr08g2430:0.13885234)0.9300:0.02885268,Gr04g2069:0.07467251)1.0000:0.24050856)0.9200:0.05625297);	N	(Vv02g0478:0.27652576,(Gr07g0942:0.34782931,Gr06g1970:0.46805758)0.9630:0.13907881,((Gr08g2430:0.15781505,Tc03g3202:0.07863054)0.4160:0.03700667,Gr04g2069:0.08364188)1.0000:0.32774361);	N	(Vv02g0478:228.29511045,((Tc03g3202:84.36587302,Gr04g2069:100.75158730)0.8240:70.71559829,Gr08g2430:115.05311633)1.0000:218.91394439,(Gr07g0942:226.40346598,Gr06g1970:276.82123155)0.9360:159.68007271);	N	(Vv02g0478:0.29238326,(Gr07g0942:0.32497252,Gr06g1970:0.45968905)0.9140:0.05625297,((Tc03g3202:0.08584841,Gr08g2430:0.14283799)0.9420:0.02854279,Gr04g2069:0.07498241)1.0000:0.24061186);	N	(((Vv02g0478:0.32662329,((Tc03g3202:0.09118506,Gr04g2069:0.09118506)0.9930:0.02932820,Gr08g2430:0.12051327)1.0000:0.20611002)0.8800:0.03586110,Gr07g0942:0.36248439)0.0000:0.00000000,Gr06g1970:0.48219618);	N
76	(Gr08g2428:0.11795123,Vv02g0482:0.17112650,((Gr04g2066:0.06265858,Gr03g1638:0.07720658)0.6300:0.00586911,Tc03g3194:0.03790747)0.5850:0.00598710);	N	(Vv02g0482:0.18804239,Gr08g2428:0.11187267,(Tc03g3194:0.02691889,(Gr04g2066:0.06096255,Gr03g1638:0.08239077)0.6820:0.02106894)0.4820:0.01985126);	N	(Vv02g0482:131.25000000,(Tc03g3194:24.00000000,(Gr04g2066:51.16666667,Gr03g1638:65.16666667)0.6810:22.83333333)0.7350:30.16666667,Gr08g2428:82.41666667);	N	((Vv02g0482:0.17112650,Gr08g2428:0.11795123)0.5710:0.00598710,Tc03g3194:0.03790747,(Gr04g2066:0.06223072,Gr03g1638:0.07763444)0.6110:0.00586911);	N	(Vv02g0482:0.00000000,(((Tc03g3194:0.05236185,Gr04g2066:0.05236185)0.9160:0.01327810,Gr03g1638:0.06563994)0.9990:0.02791436,Gr08g2428:0.09355431)0.0000:0.15892803);	N
77	(Gr06g2105:0.10251208,Gr07g0221:0.11527208,(Tc03g3193:0.05689777,(Vv02g0483:0.27847871,Gr04g2065:0.07535800)0.5900:0.00677333)0.9110:0.01196745);	N	(Vv02g0483:0.31426717,(Gr07g0221:0.12184262,Gr06g2105:0.10532817)0.8420:0.01940961,(Tc03g3193:0.05318671,Gr04g2065:0.07979541)0.2750:0.01077513);	N	((Vv02g0483:450.60000000,Gr04g2065:124.43333333)0.5830:76.31666667,Tc03g3193:98.15000000,(Gr07g0221:217.25000000,Gr06g2105:190.83333333)0.6480:79.41666667);	N	(Vv02g0483:0.28031339,Gr04g2065:0.07352333,(Tc03g3193:0.05689777,(Gr07g0221:0.11527208,Gr06g2105:0.10251208)0.9140:0.01196745)0.5790:0.00677333);	N	(Vv02g0483:0.00000000,(((Tc03g3193:0.06584520,Gr04g2065:0.06584520)1.0000:0.02676352,Gr06g2105:0.09260873)0.8910:0.01008864,Gr07g0221:0.10269737)0.0000:0.27435505);	N
78	(Gr08g2425:0.28236841,Tc03g3192:0.06792655,((Vv02g0484:0.19752732,Gr07g0098:0.37012232)1.0000:0.11078527,Gr03g1639:0.13174065)0.5520:0.01753056);	N	(Vv02g0484:0.20360451,Gr07g0098:0.37296739,(Tc03g3192:0.07225099,(Gr03g1639:0.14739686,Gr08g2425:0.25645307)0.4090:0.02692960)0.9970:0.12839482);	N	(((Vv02g0484:103.10943223,Gr07g0098:148.15705128)1.0000:68.51391941,Gr03g1639:68.26346154)0.6660:28.52866300,Tc03g3192:53.35604396,Gr08g2425:91.07142857);	N	(Vv02g0484:0.19752732,Gr07g0098:0.37012232,((Tc03g3192:0.07267379,Gr08g2425:0.27762116)0.5590:0.01753056,Gr03g1639:0.13174065)1.0000:0.11078527);	N	((Vv02g0484:0.24033908,((Tc03g3192:0.11809337,Gr03g1639:0.11809337)1.0000:0.07264303,Gr08g2425:0.19073640)0.8070:0.04960268)0.0000:0.00000000,Gr07g0098:0.39152820);	N
79	(Gr06g2106:0.06561203,Gr08g2424:0.04205349,(Vv02g0487:0.13760442,(Tc03g3190:0.04798430,(Gr04g2063:0.03840626,Gr07g0070:1.95832318)0.5920:0.06440806)0.1940:0.00283172)0.3520:0.01132361);	N	((Gr07g0070:1.99492062,Gr04g2063:0.01656105)0.2450:0.08875114,Vv02g0487:0.15688771,(Tc03g3190:0.05237500,(Gr08g2424:0.05434668,Gr06g2106:0.05843300)0.6510:0.01120769)0.7290:0.01388750);	N	((((Vv02g0487:107.05079365,Gr07g0070:682.35396825)0.5690:185.87698413,Gr04g2063:97.25000000)0.8140:79.64285714,Tc03g3190:62.06349206)0.5440:34.33730159,Gr08g2424:71.90476190,Gr06g2106:77.51984127);	N	(Vv02g0487:0.13799784,(Gr08g2424:0.04565266,Gr06g2106:0.06201286)0.3800:0.01093020,(Tc03g3190:0.04837772,(Gr04g2063:0.03840626,Gr07g0070:1.95832318)0.5950:0.06401464)0.1890:0.00296286);	N	((Vv02g0487:0.10614097,((Tc03g3190:0.05746164,(Gr08g2424:0.05383276,Gr06g2106:0.05383276)0.6720:0.00362888)1.0000:0.02296610,Gr04g2063:0.08042774)0.9940:0.02571323)0.0000:0.00000000,Gr07g0070:1.97626924);	N
80	(Gr06g2107:0.10713083,(Vv02g0488:0.29970989,Gr08g2423:0.10389202)0.6620:0.00942467,(Gr04g2062:0.10441366,Tc03g3189:0.04335607)0.5620:0.00888261);	N	(Vv02g0488:0.31459022,(Gr08g2423:0.11198265,(Tc03g3189:0.04327290,Gr04g2062:0.10600034)0.5200:0.01477407)0.2880:0.01996933,Gr06g2107:0.10571785);	N	(((Vv02g0488:210.66666667,Gr08g2423:79.91666667)0.5430:37.16666667,Tc03g3189:36.25000000)0.3200:26.66666667,Gr04g2062:75.91666667,Gr06g2107:90.41666667);	N	(((Vv02g0488:0.29970989,Gr08g2423:0.10389202)0.6740:0.00942467,Gr06g2107:0.10713083)0.5630:0.00888261,Tc03g3189:0.04580249,Gr04g2062:0.10196724);	N	(Vv02g0488:0.00000000,(((Tc03g3189:0.07388486,Gr04g2062:0.07388486)0.7790:0.02106429,Gr06g2107:0.09494915)0.5410:0.00715349,Gr08g2423:0.10210264)0.0000:0.29881520);	N
81	(Gr06g2108:0.10432247,Tc03g3188:0.06866087,((Vv02g0489:0.21995353,Gr04g2061:0.09166378)0.3910:0.00242747,Gr07g0220:0.13087609)0.6070:0.00860483);	N	(Vv02g0489:0.22501273,Gr07g0220:0.13584893,(Tc03g3188:0.07201776,(Gr04g2061:0.10471332,Gr06g2108:0.10509464)0.2360:0.01272146)0.3070:0.01606727);	N	(((Vv02g0489:140.30952381,Gr07g0220:87.05952381)0.5460:27.94642857,Gr04g2061:62.62500000)0.3290:24.07142857,Tc03g3188:53.69642857,Gr06g2108:74.29166667);	N	(Vv02g0489:0.22032163,((Tc03g3188:0.06866087,Gr06g2108:0.10432247)0.5880:0.00860483,Gr07g0220:0.13087609)0.3780:0.00242747,Gr04g2061:0.09129568);	N	(Vv02g0489:0.00000000,(((Tc03g3188:0.08615458,Gr04g2061:0.08615458)0.5280:0.00897595,Gr06g2108:0.09513053)0.9340:0.01744282,Gr07g0220:0.11257335)0.0000:0.21238400);	N
82	(Gr08g2418:0.14329310,Gr04g2046:0.13238875,(Tc03g3170:0.07384164,(Vv02g0514:0.20631422,Gr07g0924:0.52794848)1.0000:0.13164385)0.5940:0.01564866);	N	(Vv02g0514:0.22825260,Gr07g0924:0.58799851,((Tc03g3170:0.09014638,Gr04g2046:0.12454751)0.6730:0.05212072,Gr08g2418:0.12107744)0.9890:0.16261984);	N	((Vv02g0514:113.28452381,Gr07g0924:228.37619048)0.9990:120.74642857,(Tc03g3170:59.25000000,Gr04g2046:75.84642857)0.7470:51.50476190,Gr08g2418:78.99166667);	N	(Vv02g0514:0.20631422,Gr07g0924:0.52794848,(Tc03g3170:0.07384164,(Gr04g2046:0.12818033,Gr08g2418:0.14750153)0.5940:0.01564866)1.0000:0.13164385);	N	((Vv02g0514:0.23244917,((Tc03g3170:0.10252267,Gr04g2046:0.10252267)0.9840:0.02880207,Gr08g2418:0.13132474)1.0000:0.10112443)0.0000:0.00000000,Gr07g0924:0.54101596);	N
83	(Gr08g2417:0.07513859,Vv02g0515:0.22780104,((Tc03g3169:0.03972990,Gr04g2045:0.04851784)0.9480:0.01292659,Gr03g1646:0.10084323)0.6920:0.01031927);	N	((Vv02g0515:0.24792637,Gr08g2417:0.06372367)0.7360:0.03294818,Gr03g1646:0.10978007,(Tc03g3169:0.03997778,Gr04g2045:0.05033184)0.6360:0.01082386);	N	(Vv02g0515:195.12500000,((Tc03g3169:40.16666667,Gr04g2045:50.16666667)0.8640:26.45833333,Gr03g1646:89.54166667)0.6780:41.16666667,Gr08g2417:71.37500000);	N	(Vv02g0515:0.22589220,Gr08g2417:0.07704743,((Tc03g3169:0.03972990,Gr04g2045:0.04851784)0.9520:0.01292659,Gr03g1646:0.10084323)0.6870:0.01031927);	N	(Vv02g0515:0.00000000,(((Tc03g3169:0.04412387,Gr04g2045:0.04412387)1.0000:0.02522145,Gr08g2417:0.06934532)0.9230:0.01560866,Gr03g1646:0.08495397)0.0000:0.22310721);	N
84	(Gr06g1961:0.66478815,Vv02g0519:0.20017440,((Tc03g3166:0.09581935,Gr08g2415:0.07808647)0.9890:0.03776705,Gr03g1647:0.13870877)1.0000:0.11374546);	N	((Vv02g0519:0.19123248,Gr06g1961:0.71716299)1.0000:0.15940153,Gr03g1647:0.15826670,(Tc03g3166:0.08937255,Gr08g2415:0.09054166)0.5970:0.03047635);	N	((Vv02g0519:244.27628205,Gr06g1961:498.29761905)1.0000:204.83580586,(Tc03g3166:136.21895604,Gr08g2415:117.15347985)0.9280:105.32939560,Gr03g1647:163.88846154);	N	(Vv02g0519:0.20017440,Gr06g1961:0.66478815,((Tc03g3166:0.09357736,Gr08g2415:0.08032846)0.9860:0.03776705,Gr03g1647:0.13870877)1.0000:0.11374546);	N	((Vv02g0519:0.22165138,((Tc03g3166:0.08695291,Gr08g2415:0.08695291)1.0000:0.04476146,Gr03g1647:0.13171437)1.0000:0.08993701)0.0000:0.00000000,Gr06g1961:0.67552664);	N
85	(Gr06g2114:0.05582640,Tc03g3157:0.03586754,((Vv02g0530:0.07148162,Gr07g0919:0.22285063)1.0000:0.07964178,Gr08g2408:0.05683998)0.7230:0.00549557);	N	(Vv02g0530:0.08006914,Gr07g0919:0.24623600,((Tc03g3157:0.03034026,Gr06g2114:0.06210852)0.7630:0.01347618,Gr08g2408:0.05288590)1.0000:0.09437849);	N	((Vv02g0530:208.13461538,Gr07g0919:472.30833333)1.0000:237.10961538,(Tc03g3157:84.67371795,Gr06g2114:152.79871795)0.9720:59.63653846,Gr08g2408:123.33846154);	N	(Vv02g0530:0.07148162,Gr07g0919:0.22285063,((Tc03g3157:0.03474446,Gr06g2114:0.05694949)0.7050:0.00549557,Gr08g2408:0.05683998)1.0000:0.07964178);	N	((Vv02g0530:0.10214921,((Tc03g3157:0.04584697,Gr06g2114:0.04584697)0.6200:0.00824429,Gr08g2408:0.05409126)1.0000:0.04805795)0.0000:0.00000000,Gr07g0919:0.23818442);	N
86	(Gr06g2115:0.11014699,(Vv02g0531:0.14226099,(Gr04g1607:0.06282204,Gr07g0918:0.08440655)1.0000:0.21841764)1.0000:0.08627278,(Tc03g3156:0.05200497,Gr08g2407:0.10276678)1.0000:0.03813119);	N	((Vv02g0531:0.13593458,(Gr04g1607:0.06162512,Gr07g0918:0.08765057)1.0000:0.26722101)1.0000:0.13194671,Gr06g2115:0.12309372,(Tc03g3156:0.04908942,Gr08g2407:0.11073445)0.8680:0.04374987);	N	((Vv02g0531:107.57523310,(Gr04g1607:61.90551948,Gr07g0918:70.19213564)1.0000:162.11296759)1.0000:98.17174770,(Tc03g3156:49.99267677,Gr08g2407:83.46315074)0.8530:53.75506993,Gr06g2115:84.83149906);	N	((Vv02g0531:0.14226099,(Gr04g1607:0.06282204,Gr07g0918:0.08440655)1.0000:0.21841764)1.0000:0.08702460,Gr06g2115:0.11240244,(Tc03g3156:0.05159162,Gr08g2407:0.10318013)1.0000:0.03587574);	N	((Vv02g0531:0.17113040,((Tc03g3156:0.07738588,Gr08g2407:0.07738588)0.9970:0.03544615,Gr06g2115:0.11283203)1.0000:0.05829838)1.0000:0.00000000,(Gr04g1607:0.07361429,Gr07g0918:0.07361429)1.0000:0.23285234);	N
87	(Gr06g2116:0.11892304,Gr07g0218:0.11533517,(Gr04g2039:0.05839030,(Tc03g3152:0.03949279,Vv02g0533:0.20591164)0.5070:0.00464522)0.5450:0.00668970);	Y	(Vv02g0533:0.21725222,Tc03g3152:0.03206331,(Gr04g2039:0.06195668,(Gr07g0218:0.12145887,Gr06g2116:0.11667120)0.6190:0.01804222)0.5860:0.01350500);	Y	((Vv02g0533:225.04166667,Gr04g2039:70.70833333)0.6730:26.45833333,Tc03g3152:40.91666667,(Gr07g0218:134.12500000,Gr06g2116:130.79166667)0.7290:38.95833333);	N	(Vv02g0533:0.20579427,Tc03g3152:0.03961016,(Gr04g2039:0.05839030,(Gr07g0218:0.11533517,Gr06g2116:0.11892304)0.5580:0.00668970)0.5210:0.00464522);	Y	(Vv02g0533:0.00000000,(((Tc03g3152:0.05149890,Gr04g2039:0.05149890)1.0000:0.03479071,Gr06g2116:0.08628961)0.6280:0.01187074,Gr07g0218:0.09816035)0.0000:0.19761538);	N
88	(Gr08g2836:0.41750018,Gr04g1613:0.26704512,((Tc03g3151:0.09107969,Gr07g0217:0.08450162)1.0000:0.09316401,Vv02g0534:0.08083228)1.0000:0.11225458);	N	(Vv02g0534:0.10060151,(Tc03g3151:0.07250363,Gr07g0217:0.10706494)0.9870:0.10644876,(Gr04g1613:0.27212364,Gr08g2836:0.45169286)1.0000:0.17844385);	N	(Vv02g0534:79.35000000,(Tc03g3151:84.92619048,Gr07g0217:83.14761905)0.9990:97.29285714,(Gr04g1613:197.10952381,Gr08g2836:267.51428571)1.0000:136.65952381);	N	(Vv02g0534:0.08083228,(Tc03g3151:0.08380231,Gr07g0217:0.09177900)1.0000:0.09316401,(Gr04g1613:0.26704512,Gr08g2836:0.41750018)1.0000:0.11225458);	N	(((Vv02g0534:0.13089347,(Tc03g3151:0.08779065,Gr07g0217:0.08779065)0.9980:0.04310282)1.0000:0.13254665,Gr04g1613:0.26344012)0.0000:0.00000000,Gr08g2836:0.41569768);	N
89	(Gr06g1959:0.05416111,Gr08g2841:0.04651365,((Gr04g1624:0.04109416,Gr07g0906:0.04759548)1.0000:0.07340139,(Vv02g0542:0.51238395,Tc03g3131:0.10187569)0.9860:0.05243492)0.8960:0.02037496);	Y	(Vv02g0542:0.51998585,Tc03g3131:0.10677077,((Gr04g1624:0.04691165,Gr07g0906:0.04406799)1.0000:0.08796907,(Gr08g2841:0.04881400,Gr06g1959:0.05335680)0.6920:0.02684670)0.9620:0.07300771);	Y	((Vv02g0542:121.20833333,Tc03g3131:44.40833333)0.9870:33.45000000,(Gr04g1624:19.96666667,Gr07g0906:19.31666667)1.0000:30.30833333,(Gr08g2841:21.23333333,Gr06g1959:22.88333333)0.6520:17.22500000);	Y	(Vv02g0542:0.51407889,Tc03g3131:0.10018076,((Gr04g1624:0.04109416,Gr07g0906:0.04759548)1.0000:0.07340139,(Gr08g2841:0.04651365,Gr06g1959:0.05416111)0.8850:0.02037496)0.9780:0.05243492);	Y	(Vv02g0542:0.00000000,(Tc03g3131:0.12426995,((Gr04g1624:0.04434482,Gr07g0906:0.04434482)1.0000:0.04988445,(Gr08g2841:0.05033738,Gr06g1959:0.05033738)1.0000:0.04389190)0.9220:0.03004067)0.0000:0.52582051);	N
90	(Gr06g1951:1.53283205,Gr03g1160:0.60771058,(Gr04g2021:0.22864481,(Tc03g3126:0.19878344,Vv02g0549:0.12994390)0.9620:0.09755321)1.0000:0.48758497);	Y	(Vv02g0549:0.15306516,Tc03g3126:0.18239173,(Gr04g2021:0.17867053,(Gr03g1160:0.61085718,Gr06g1951:1.59260442)0.9850:0.55153813)0.9890:0.16626062);	Y	((Vv02g0549:284.99423077,Tc03g3126:312.54551282)1.0000:269.21987179,Gr04g2021:365.52820513,(Gr03g1160:671.83782051,Gr06g1951:759.60705128)1.0000:558.26730769);	Y	(Vv02g0549:0.13511739,Tc03g3126:0.19360995,(Gr04g2021:0.22864481,(Gr03g1160:0.60771058,Gr06g1951:1.53283205)1.0000:0.48758497)0.9580:0.09755321);	Y	((((Vv02g0549:0.16436367,Tc03g3126:0.16436367)1.0000:0.08091718,Gr04g2021:0.24528085)1.0000:0.42778003,Gr03g1160:0.67306087)0.0000:0.00000000,Gr06g1951:1.56550719);	Y
91	(Gr08g2392:0.08486224,Tc03g3117:0.11138539,(Vv02g0557:0.37930039,(Gr04g2020:0.28030357,Gr03g1656:0.33904156)1.0000:0.17917013)1.0000:0.09540873);	N	(Vv02g0557:0.34130672,(Tc03g3117:0.10599383,Gr08g2392:0.09595759)1.0000:0.13573457,(Gr04g2020:0.29017579,Gr03g1656:0.34350378)1.0000:0.19830594);	N	(Vv02g0557:210.87500000,(Tc03g3117:152.80833333,Gr08g2392:135.49166667)1.0000:195.08333333,(Gr04g2020:322.40000000,Gr03g1656:349.63333333)1.0000:216.70833333);	N	(Vv02g0557:0.37930039,(Tc03g3117:0.10740906,Gr08g2392:0.08883857)1.0000:0.09540873,(Gr04g2020:0.28030357,Gr03g1656:0.33904156)1.0000:0.17917013);	N	((Vv02g0557:0.28641647,(Tc03g3117:0.09812381,Gr08g2392:0.09812381)1.0000:0.18829266)0.9920:0.00000000,(Gr04g2020:0.30967256,Gr03g1656:0.30967256)0.9920:0.14820882);	N
92	(Gr08g2387:0.10062583,Vv02g0562:0.59796822,(Tc03g3111:0.09393562,(Gr04g2017:0.11822715,Gr07g0211:0.18709063)0.7100:0.03252688)0.5850:0.02792238);	N	((Tc03g3111:0.06123273,Vv02g0562:0.64240106)0.4070:0.05554755,Gr08g2387:0.13270514,(Gr04g2017:0.10539966,Gr07g0211:0.21442558)0.4480:0.01711764);	Y	((Vv02g0562:142.74166667,Tc03g3111:34.74166667)0.4460:25.56666667,(Gr04g2017:37.81666667,Gr08g2387:31.50000000)0.4340:18.52500000,Gr07g0211:62.10833333);	Y	(Vv02g0562:0.59346526,Gr08g2387:0.10512879,(Tc03g3111:0.09393562,(Gr04g2017:0.11822715,Gr07g0211:0.18709063)0.6960:0.03252688)0.5810:0.02792238);	N	(Vv02g0562:0.00000000,(((Tc03g3111:0.11362315,Gr04g2017:0.11362315)0.5590:0.00941159,Gr08g2387:0.12303474)0.9710:0.04265312,Gr07g0211:0.16568785)0.0000:0.59445540);	N
93	(Gr06g2120:0.38233396,(Tc03g3104:0.22806506,Gr04g2015:0.20638263)0.9890:0.09378487,(((Vv02g0564:0.17958134,Gr08g2386:0.21061548)1.0000:0.09428527,Gr03g1148:0.27426135)0.5210:0.01839196,Gr07g0902:0.35850607)1.0000:0.27564768);	N	(Vv02g0564:0.17956198,Gr08g2386:0.21957695,(((Tc03g3104:0.24904260,Gr04g2015:0.18935213)0.9760:0.12931818,Gr06g2120:0.38573182)1.0000:0.38174782,(Gr03g1148:0.23895512,Gr07g0902:0.43354777)0.3590:0.06389399)0.9490:0.10453634);	N	((((Vv02g0564:91.01915584,Gr08g2386:102.95595238)0.9360:77.46691919,Gr03g1148:99.78896104)0.6650:70.05050505,Gr07g0902:127.27445887)1.0000:110.73802309,(Tc03g3104:106.16482684,Gr04g2015:96.98409091)0.8960:75.08697691,Gr06g2120:141.47012987);	N	((Vv02g0564:0.18276458,Gr08g2386:0.20743225)1.0000:0.10058320,Gr03g1148:0.26796343,(((Tc03g3104:0.22806506,Gr04g2015:0.20638263)0.9900:0.09378487,Gr06g2120:0.38233396)1.0000:0.28120880,Gr07g0902:0.36768851)0.4270:0.00646361);	N	((((Vv02g0564:0.19509841,Gr08g2386:0.19509841)1.0000:0.08672411,Gr03g1148:0.28182252)0.9370:0.04879795,Gr07g0902:0.33062047)1.0000:0.00000000,((Tc03g3104:0.21722385,Gr04g2015:0.21722385)1.0000:0.12944749,Gr06g2120:0.34667134)1.0000:0.24981734);	N
94	(Gr06g2121:0.40955013,Gr03g1147:0.63044894,(((Tc03g3102:0.07629398,Gr04g2014:0.13501459)1.0000:0.09363732,Gr08g2385:0.26320212)0.9240:0.05440307,Vv02g0566:0.27549289)0.7890:0.07102824);	N	(Vv02g0566:0.25712105,(Gr03g1147:0.68614345,Gr06g2121:0.37778876)0.7640:0.12447763,((Tc03g3102:0.07124472,Gr04g2014:0.14023982)0.9790:0.11078312,Gr08g2385:0.26637156)0.8540:0.10420278);	N	(Vv02g0566:104.20977633,((Tc03g3102:46.80988456,Gr04g2014:67.77633478)0.9770:64.93910534,Gr08g2385:111.95533911)0.9540:70.97081530,(Gr03g1147:201.12867965,Gr06g2121:148.32312410)0.9120:88.88694084);	N	(Vv02g0566:0.27620975,((Tc03g3102:0.07629398,Gr04g2014:0.13501459)1.0000:0.09292046,Gr08g2385:0.26391898)0.9240:0.05464202,(Gr03g1147:0.63993610,Gr06g2121:0.40006297)0.8010:0.07031138);	N	(((Vv02g0566:0.27524554,((Tc03g3102:0.10565428,Gr04g2014:0.10565428)1.0000:0.12559258,Gr08g2385:0.23124686)0.9390:0.04399867)0.9980:0.10260458,Gr06g2121:0.37785011)0.0000:0.00000000,Gr03g1147:0.61142893);	N
95	(Gr06g2124:0.04636400,(Vv02g0570:0.28840357,(Gr04g1633:0.12687748,Gr07g0899:0.19120869)1.0000:0.29223932)1.0000:0.20473161,(Tc03g3096:0.13028522,Gr03g1689:0.13914600)0.9860:0.09173886);	N	(Vv02g0570:0.23445165,(Gr04g1633:0.18731447,Gr07g0899:0.14697395)1.0000:0.39039740,(Tc03g3096:0.09888480,(Gr06g2124:0.20577458,Gr03g1689:0.09000879)0.5350:0.08307332)1.0000:0.34084691);	N	(Vv02g0570:93.21886447,(Tc03g3096:49.26501832,(Gr03g1689:37.74780220,Gr06g2124:34.13095238)0.7070:34.66446886)0.9990:97.37069597,(Gr04g1633:63.97142857,Gr07g0899:69.38095238)1.0000:97.24981685);	N	(((Vv02g0570:0.28840357,(Gr04g1633:0.12687748,Gr07g0899:0.19120869)1.0000:0.29223932)1.0000:0.20978113,Gr06g2124:0.06151256)0.9710:0.07659030,Gr03g1689:0.13219106,Tc03g3096:0.13724015);	N	((Vv02g0570:0.32977974,(Tc03g3096:0.14014194,(Gr03g1689:0.12725018,Gr06g2124:0.12725018)0.5810:0.01289176)1.0000:0.18963780)1.0000:0.00000000,(Gr04g1633:0.15904309,Gr07g0899:0.15904309)1.0000:0.31292741);	N
96	(Gr07g0896:0.09756006,Gr04g1635:0.08309251,(Vv02g0586:0.20568544,(Tc03g3085:0.11104919,Gr03g1698:0.13376110)1.0000:0.17563064)1.0000:0.29320783);	N	(Vv02g0586:0.17412894,(Tc03g3085:0.05489544,Gr03g1698:0.19705534)1.0000:0.23822884,(Gr04g1635:0.08453226,Gr07g0896:0.10081904)1.0000:0.36720358);	N	(Vv02g0586:121.71346154,(Tc03g3085:72.10247253,Gr03g1698:91.70833333)1.0000:114.89413919,(Gr04g1635:60.48443223,Gr07g0896:68.40109890)1.0000:152.69606227);	N	(Vv02g0586:0.20568544,(Gr04g1635:0.08309251,Gr07g0896:0.09756006)1.0000:0.29320783,(Tc03g3085:0.10075695,Gr03g1698:0.14405334)1.0000:0.17563064);	N	((Vv02g0586:0.25186061,(Tc03g3085:0.12240514,Gr03g1698:0.12240514)1.0000:0.12945547)1.0000:0.00000000,(Gr04g1635:0.09032628,Gr07g0896:0.09032628)1.0000:0.30859955);	N
97	(Gr06g2131:0.04908424,Tc03g3060:0.02824768,((Vv02g0614:0.08249605,Gr04g1637:0.15156185)0.9980:0.05583306,Gr03g1706:0.05553687)0.4890:0.00315081);	N	((Vv02g0614:0.08211959,Gr04g1637:0.16378778)0.9960:0.07468004,Gr03g1706:0.05072862,(Tc03g3060:0.02674180,Gr06g2131:0.05234013)0.4700:0.01108828);	N	((Vv02g0614:27.38461538,Gr04g1637:48.16666667)0.9940:25.55128205,(Tc03g3060:10.19871795,Gr06g2131:17.28205128)0.6230:6.62820513,Gr03g1706:15.78846154);	N	(Vv02g0614:0.08249605,Gr04g1637:0.15156185,((Tc03g3060:0.02814945,Gr06g2131:0.04918247)0.4940:0.00315081,Gr03g1706:0.05553687)0.9990:0.05583306);	N	((Vv02g0614:0.09235963,((Tc03g3060:0.03866596,Gr06g2131:0.03866596)0.6880:0.01001086,Gr03g1706:0.04867682)1.0000:0.04368281)0.0000:0.00000000,Gr04g1637:0.15649363);	N
98	(Gr06g2135:0.17462044,(Vv02g0623:0.17338069,Gr04g1638:0.24942008)1.0000:0.04796265,(Tc03g3052:0.04955921,((Gr03g1709:0.10785492,Gr08g2357:0.09153708)0.5590:0.00785622,Gr07g0281:0.07380899)0.5710:0.01084484)0.3930:0.00323091);	N	((Vv02g0623:0.17518269,Gr04g1638:0.25878819)0.9950:0.05920028,Gr06g2135:0.18698140,(Tc03g3052:0.03757843,((Gr03g1709:0.11291169,Gr08g2357:0.08743735)0.5950:0.01908788,Gr07g0281:0.07453158)0.4380:0.02107868)0.3120:0.01813141);	N	((((Vv02g0623:100.77222222,Gr04g1638:137.00128205)0.9960:46.96542347,Gr06g2135:90.24149184)0.5720:28.32921523,Tc03g3052:27.25831391)0.4330:18.64871795,(Gr03g1709:70.10303030,Gr08g2357:56.41969697)0.5140:19.51767677,Gr07g0281:44.74292929);	N	((Vv02g0623:0.17338069,Gr04g1638:0.24942008)0.9990:0.04641769,Gr06g2135:0.17616540,(Tc03g3052:0.05006175,((Gr03g1709:0.11044397,Gr08g2357:0.08894803)0.5600:0.00816142,Gr07g0281:0.07350379)0.5710:0.00951721)0.3850:0.00429597);	N	((Vv02g0623:0.16652680,((((Tc03g3052:0.06545632,Gr07g0281:0.06545632)0.9590:0.01780529,Gr08g2357:0.08326160)0.8630:0.01145189,Gr03g1709:0.09471349)1.0000:0.04058808,Gr06g2135:0.13530157)0.9790:0.03122523)0.0000:0.00000000,Gr04g1638:0.24485081);	N
99	(Gr08g2178:1.22110564,Vv02g0625:0.21988890,((Tc03g3050:0.04446803,Gr04g1991:0.07473138)0.8570:0.02800916,Gr03g1710:0.13692287)0.9910:0.12252690);	N	((Vv02g0625:0.20829203,Gr08g2178:1.25073282)0.9880:0.15327833,Gr03g1710:0.14436636,(Tc03g3050:0.04934867,Gr04g1991:0.07176434)0.7080:0.03137439);	N	(Vv02g0625:243.33086081,((Tc03g3050:72.43095238,Gr04g1991:90.81556777)0.9480:86.10009158,Gr03g1710:135.23012821)1.0000:192.08534799,Gr08g2178:609.00705128);	N	(Vv02g0625:0.21988890,Gr08g2178:1.22110564,((Tc03g3050:0.04681559,Gr04g1991:0.07238382)0.8440:0.02800916,Gr03g1710:0.13692287)0.9940:0.12252690);	N	((Vv02g0625:0.22323133,((Tc03g3050:0.05959971,Gr04g1991:0.05959971)1.0000:0.05266616,Gr03g1710:0.11226587)1.0000:0.11096547)0.0000:0.00000000,Gr08g2178:1.22277686);	N
100	(Gr08g2352:0.05869462,Tc03g3043:0.02067759,((Vv02g0632:0.16891463,Gr04g1987:0.04651597)0.4100:0.00300053,Gr03g1715:0.19098060)0.5780:0.00559082);	N	(Vv02g0632:0.17734327,(Gr03g1715:0.19489731,(Tc03g3043:0.01805357,Gr08g2352:0.06299215)0.5250:0.00489972)0.4120:0.00922074,Gr04g1987:0.04367583);	N	((Vv02g0632:108.83333333,Gr04g1987:29.04166667)0.5030:12.87500000,Tc03g3043:14.16666667,(Gr03g1715:96.00000000,Gr08g2352:35.04166667)0.3470:10.04166667);	N	(Vv02g0632:0.16889859,Gr04g1987:0.04653201,((Tc03g3043:0.02067759,Gr08g2352:0.05869462)0.5710:0.00559082,Gr03g1715:0.19098060)0.4160:0.00300053);	N	((Vv02g0632:0.10831315,((Tc03g3043:0.03634785,Gr04g1987:0.03634785)0.7200:0.01270195,Gr08g2352:0.04904980)1.0000:0.05926335)0.0000:0.00000000,Gr03g1715:0.16066383);	N
101	(Gr06g2138:0.16579666,Tc03g3035:0.06293323,((Vv02g0635:0.30895469,Gr08g2350:0.10565315)0.4890:0.00642203,Gr04g1982:0.10224949)0.5150:0.00707388);	N	(Vv02g0635:0.34113816,Gr06g2138:0.16054909,(Tc03g3035:0.05900559,(Gr04g1982:0.10191087,Gr08g2350:0.11331882)0.4010:0.01865848)0.3000:0.02356403);	N	((Vv02g0635:221.05476190,Gr06g2138:125.43937729)0.3890:56.13699634,Tc03g3035:55.07179487,(Gr04g1982:94.73443223,Gr08g2350:101.69871795)0.3910:31.86391941);	N	(Vv02g0635:0.31005673,Gr08g2350:0.10455111,((Tc03g3035:0.06293323,Gr06g2138:0.16579666)0.5100:0.00707388,Gr04g1982:0.10224949)0.5080:0.00642203);	N	(Vv02g0635:0.00000000,(((Tc03g3035:0.08347719,Gr04g1982:0.08347719)0.8650:0.01469922,Gr08g2350:0.09817641)0.9990:0.03479011,Gr06g2138:0.13296652)0.0000:0.29349976);	N
102	(Gr06g2167:0.11717706,Gr04g1848:0.13369230,(((Vv02g0753:0.42120143,Tc03g2824:0.74812465)0.9180:0.04804972,Gr08g2263:0.14252211)0.9500:0.03167452,Gr03g1821:0.16384703)0.4680:0.00306143);	Y	((Vv02g0753:0.42971252,Tc03g2824:0.78777881)0.7490:0.10225882,Gr08g2263:0.12344278,(Gr04g1848:0.13424993,(Gr03g1821:0.19696440,Gr06g2167:0.10095365)0.4760:0.03216022)0.8010:0.06539747);	Y	((((Vv02g0753:360.66172439,Tc03g2824:505.75433178)1.0000:258.71818459,Gr08g2263:196.32609613)0.5990:146.19999167,Gr04g1848:199.56552059)0.3930:105.05034688,Gr03g1821:256.06900877,Gr06g2167:170.65479520);	Y	((Vv02g0753:0.42120143,Tc03g2824:0.74812465)0.9090:0.04804972,Gr08g2263:0.14252211,((Gr04g1848:0.13516250,Gr06g2167:0.11570686)0.4620:0.00248214,Gr03g1821:0.16442631)0.9390:0.03186762);	Y	((Vv02g0753:0.31692369,(((Gr04g1848:0.12543468,Gr06g2167:0.12543468)0.9700:0.02073689,Gr03g1821:0.14617157)0.7150:0.01106662,Gr08g2263:0.15723819)1.0000:0.15968550)0.0000:0.00000000,Tc03g2824:0.68555800);	N
103	(Gr06g2168:0.08751872,(Vv02g0755:0.16155547,Gr03g1822:0.07538656)0.7910:0.00989517,(Tc03g2849:0.03812926,(Gr07g0319:0.07905551,Gr08g2262:0.09464355)0.4970:0.00348865)0.2820:0.00116569);	N	((Vv02g0755:0.16618564,Gr03g1822:0.07807312)0.6650:0.01776391,Gr06g2168:0.09048514,(Tc03g2849:0.03254244,(Gr07g0319:0.08026954,Gr08g2262:0.09732149)0.4390:0.00961681)0.3530:0.00805013);	N	(((Vv02g0755:167.80911033,Gr03g1822:82.73106061)0.7240:32.79572650,Gr06g2168:91.45285548)0.4020:19.59663947,Tc03g2849:35.76437451,(Gr07g0319:86.35858586,Gr08g2262:103.91414141)0.4740:20.57750583);	N	((Vv02g0755:0.16155547,Gr03g1822:0.07538656)0.7930:0.01010625,Gr06g2168:0.08730764,(Tc03g2849:0.03791818,(Gr07g0319:0.07830421,Gr08g2262:0.09539484)0.4940:0.00369973)0.3190:0.00109533);	N	(Vv02g0755:0.00000000,((((Tc03g2849:0.05952167,Gr07g0319:0.05952167)0.5930:0.01412875,Gr06g2168:0.07365042)0.4450:0.00503974,Gr03g1822:0.07869016)0.6380:0.00639173,Gr08g2262:0.08508189)0.0000:0.16143131);	N
104	(Gr06g2173:0.13189417,Gr08g2257:0.18183656,(Gr04g1842:0.31349829,((Tc03g3654:1.68266316,Gr07g0327:0.03830189)0.3890:0.06710153,Vv02g0773:0.43295246)0.3090:0.02963765)0.4450:0.03330622);	N	((Vv02g0773:0.37578014,Tc03g3654:1.58740329)0.6370:0.10995607,Gr04g1842:0.32675191,(Gr07g0327:0.16960635,(Gr08g2257:0.16881693,Gr06g2173:0.16169178)0.7200:0.03323898)0.5700:0.03835916);	Y	(((Vv02g0773:207.23351093,Tc03g3654:422.58176268)0.9460:142.99340659,Gr07g0327:75.22296037)0.6160:71.45865523,Gr04g1842:163.66816239,(Gr08g2257:127.43611111,Gr06g2173:112.79924242)0.7770:80.60618826);	Y	(Vv02g0773:0.42599563,(Tc03g3654:1.68266316,Gr07g0327:0.03830189)0.3980:0.07405836,(Gr04g1842:0.30654146,(Gr08g2257:0.17385562,Gr06g2173:0.13987511)0.4860:0.04026305)0.3200:0.02731871);	N	((Vv02g0773:0.33889348,(Gr04g1842:0.23303904,((Gr07g0327:0.15134109,Gr06g2173:0.15134109)0.5310:0.00564354,Gr08g2257:0.15698463)0.9980:0.07605441)1.0000:0.10585443)0.0000:0.00000000,Tc03g3654:1.64825266);	N
105	(Gr06g2174:0.06069019,(Vv02g0784:0.18858934,Gr03g1836:0.11166111)0.7420:0.01021857,(Tc03g3511:0.02947193,Gr04g1838:0.04626949)0.7210:0.00800934);	N	((Vv02g0784:0.19574406,Gr03g1836:0.11867416)0.5770:0.01977884,Gr06g2174:0.06197936,(Tc03g3511:0.02741485,Gr04g1838:0.05007400)0.4940:0.01500610);	N	((Vv02g0784:116.50000000,Gr03g1836:73.50000000)0.8090:27.16666667,(Tc03g3511:21.08333333,Gr04g1838:33.83333333)0.4890:16.25000000,Gr06g2174:38.66666667);	N	((Vv02g0784:0.18858934,Gr03g1836:0.11166111)0.7190:0.01021857,Gr06g2174:0.06069019,(Tc03g3511:0.02905642,Gr04g1838:0.04668500)0.6840:0.00800934);	N	(Vv02g0784:0.00000000,(((Tc03g3511:0.03787071,Gr04g1838:0.03787071)0.9470:0.01541441,Gr06g2174:0.05328512)1.0000:0.03306310,Gr03g1836:0.08634822)0.0000:0.17593290);	N
106	(Gr08g2252:0.11247101,Gr07g0333:0.09770869,((Vv02g0806:0.27342201,Tc03g3522:0.04939135)0.5240:0.00430956,Gr03g1839:0.09726631)0.3990:0.00174479);	Y	(Vv02g0806:0.29050707,(Gr03g1839:0.10008490,(Gr07g0333:0.10132573,Gr08g2252:0.11452311)0.6360:0.00658761)0.6130:0.01170639,Tc03g3522:0.03863574);	N	((Vv02g0806:314.22500000,Gr08g2252:143.22500000)0.3650:48.00000000,(Tc03g3522:72.90000000,Gr07g0333:132.16666667)0.2930:25.59166667,Gr03g1839:126.89166667);	N	((Vv02g0806:0.27342201,Tc03g3522:0.04939135)0.5090:0.00430956,Gr03g1839:0.09726631,(Gr07g0333:0.09746687,Gr08g2252:0.11271283)0.3750:0.00174479);	Y	(Vv02g0806:0.00000000,(((Tc03g3522:0.07574941,Gr03g1839:0.07574941)0.5220:0.01155932,Gr07g0333:0.08730873)0.8050:0.01097230,Gr08g2252:0.09828103)0.0000:0.26845488);	N
107	(Gr06g2176:0.07242446,Vv02g0810:0.15677933,(Gr04g1831:0.06265067,(Tc03g3526:0.05202526,(Gr03g1841:0.09502195,Gr08g2248:0.07630468)1.0000:0.02799558)1.0000:0.03305494)0.6650:0.00646224);	N	(Vv02g0810:0.16406232,Gr06g2176:0.06873942,((Tc03g3526:0.04864004,(Gr03g1841:0.09449925,Gr08g2248:0.08159022)0.9990:0.03688494)1.0000:0.05146009,Gr04g1831:0.05727365)0.6260:0.01783394);	N	((Vv02g0810:108.06439394,(Gr04g1831:45.64393939,Gr06g2176:58.27272727)0.5360:19.45833333)1.0000:37.24621212,Tc03g3526:37.58787879,(Gr03g1841:65.46136364,Gr08g2248:60.46136364)0.9990:31.80378788);	N	((Vv02g0810:0.15698736,Gr06g2176:0.07221642)0.6480:0.00687205,(Tc03g3526:0.05202526,(Gr03g1841:0.09502195,Gr08g2248:0.07630468)1.0000:0.02799558)1.0000:0.03291834,Gr04g1831:0.06224086);	N	(Vv02g0810:0.00000000,(((Tc03g3526:0.07892761,Gr08g2248:0.07892761)0.3440:0.00728233,Gr03g1841:0.08620993)0.3650:0.01249302,(Gr04g1831:0.06936487,Gr06g2176:0.06936487)0.7090:0.02933808)0.0000:0.16596277);	N
108	(Gr07g0335:0.09123326,(Tc03g3545:0.05293678,Gr04g1822:0.07018220)0.9690:0.01817217,(Vv02g0843:0.13788104,Gr03g1855:0.11112365)0.6700:0.00556887);	N	(Vv02g0843:0.18175366,Gr03g1855:0.12935290,((Tc03g3545:0.04546493,Gr04g1822:0.07973458)0.7110:0.02572581,Gr07g0335:0.09440989)0.2700:0.00201552);	N	(((Vv02g0843:144.41666667,Gr04g1822:72.19679487)0.4630:37.78012821,Tc03g3545:58.45384615)0.6310:49.52115385,Gr03g1855:143.33653846,Gr07g0335:108.29487179);	N	(Vv02g0843:0.13783703,((Tc03g3545:0.05293678,Gr04g1822:0.07018220)0.9760:0.01817217,Gr07g0335:0.09123326)0.6820:0.00556887,Gr03g1855:0.11116766);	N	(Vv02g0843:0.00000000,(((Tc03g3545:0.06155949,Gr04g1822:0.06155949)0.9950:0.02392297,Gr07g0335:0.08548246)0.9730:0.01464656,Gr03g1855:0.10012902)0.0000:0.13238373);	N
109	(Gr07g0336:0.03562124,Gr03g1862:0.09271521,((Vv02g0882:0.00000000,Gr04g1809:2.38630500)0.9920:0.29768251,Tc03g3560:0.00000000)0.6090:0.04538678);	N	((Vv02g0882:0.00000010,Gr04g1809:2.59301377)0.9760:0.17920940,Gr07g0336:0.08001814,(Tc03g3560:0.03499639,Gr03g1862:0.05504705)0.2160:0.00558637);	N	((Vv02g0882:101.20833333,Gr04g1809:773.90833333)1.0000:196.95000000,(Tc03g3560:39.41666667,Gr03g1862:133.66666667)0.5330:101.50833333,Gr07g0336:69.34166667);	N	((Vv02g0882:0.00000000,Gr04g1809:2.38630500)0.9910:0.29768251,Tc03g3560:0.00000000,(Gr03g1862:0.08218524,Gr07g0336:0.04615121)0.5760:0.04538678);	N	((Vv02g0882:0.11233590,((Tc03g3560:0.04432865,Gr03g1862:0.04432865)0.9870:0.01670624,Gr07g0336:0.06103489)1.0000:0.05130101)0.0000:0.00000000,Gr04g1809:2.51427585);	N
110	(Gr08g0311:0.09304029,Tc02g0790:0.04508291,((Vv03g0006:0.23715654,Gr13g0346:0.10070907)0.4310:0.00346956,Gr05g2464:0.15044055)0.6790:0.01000238);	N	(Vv03g0006:0.24974662,Tc02g0790:0.03720778,((Gr13g0346:0.10668846,Gr05g2464:0.15071036)0.5350:0.01841303,Gr08g0311:0.09448495)0.3390:0.01115222);	Y	(((Vv03g0006:339.90833333,Gr13g0346:162.17500000)0.4870:68.57500000,Gr05g2464:236.53333333)0.5520:56.97500000,Tc02g0790:93.04166667,Gr08g0311:166.79166667);	N	(Vv03g0006:0.23821762,((Tc02g0790:0.04508291,Gr08g0311:0.09304029)0.6810:0.01000238,Gr05g2464:0.15044055)0.4350:0.00346956,Gr13g0346:0.09964799);	N	(Vv03g0006:0.00000000,(((Tc02g0790:0.06906160,Gr08g0311:0.06906160)0.9960:0.02362079,Gr13g0346:0.09268239)1.0000:0.02554826,Gr05g2464:0.11823065)0.0000:0.22384745);	N
111	(Gr12g1544:0.18382929,Gr13g0334:0.19464123,((Tc02g0773:0.18784309,Vv03g0025:0.34030817)0.9640:0.04995163,Gr02g0047:0.23639010)0.8890:0.05801097);	Y	(Vv03g0025:0.37268120,Tc02g0773:0.17699768,((Gr13g0334:0.21295309,Gr12g1544:0.19360485)0.7360:0.09146878,Gr02g0047:0.27418793)0.8250:0.10158352);	Y	((Vv03g0025:153.47976190,Tc02g0773:107.64642857)0.5960:73.73571429,(Gr13g0334:100.55238095,Gr12g1544:94.70000000)0.7600:68.96071429,Gr02g0047:105.92500000);	Y	(Vv03g0025:0.34133484,Tc02g0773:0.18681643,((Gr13g0334:0.19464123,Gr12g1544:0.18382929)0.9080:0.05801097,Gr02g0047:0.23639010)0.9600:0.04995163);	Y	(Vv03g0025:0.00000000,((Tc02g0773:0.23503908,Gr02g0047:0.23503908)0.4930:0.00764357,(Gr13g0334:0.18923526,Gr12g1544:0.18923526)0.9500:0.05344739)0.0000:0.36477065);	N
112	(Gr12g1543:0.07401513,Gr13g0332:0.05935727,(Tc02g0772:0.03995600,(Vv03g0027:0.19810555,Gr02g0046:0.08283431)0.4730:0.00301393)0.6040:0.00366067);	N	(Vv03g0027:0.20223601,Gr02g0046:0.08040832,(Gr13g0332:0.06176198,(Tc02g0772:0.03875186,Gr12g1543:0.07570690)0.3680:0.00840600)0.5730:0.01203993);	N	(((Vv03g0027:506.90000000,Gr02g0046:210.75000000)0.9390:87.73333333,Gr13g0332:167.43333333)0.6400:47.85000000,Tc02g0772:126.58333333,Gr12g1543:218.75000000);	N	(Vv03g0027:0.19720220,Gr02g0046:0.08373765,(Tc02g0772:0.03995600,(Gr13g0332:0.05935727,Gr12g1543:0.07401513)0.6030:0.00366067)0.4880:0.00301393);	N	(Vv03g0027:0.00000000,(((Tc02g0772:0.05321897,Gr13g0332:0.05321897)0.8700:0.00866608,Gr12g1543:0.06188505)0.9850:0.01114736,Gr02g0046:0.07303241)0.0000:0.19320460);	N
113	(Gr12g1543:0.07621195,Gr02g0046:0.09102970,((Tc02g0662:0.06355149,Gr05g2484:0.05390595)1.0000:0.13175304,Vv03g0052:0.12876610)1.0000:1.11989053);	N	(Vv03g0052:0.13074879,(Gr02g0046:0.09557303,Gr12g1543:0.07262602)1.0000:1.25326707,(Tc02g0662:0.04362095,Gr05g2484:0.07480110)0.9990:0.14374134);	N	((Vv03g0052:353.36666667,(Tc02g0662:151.17976190,Gr05g2484:170.94404762)1.0000:364.41547619)1.0000:1200.09880952,Gr02g0046:251.97261905,Gr12g1543:252.02261905);	N	(Vv03g0052:0.12876610,(Tc02g0662:0.05931271,Gr05g2484:0.05814474)1.0000:0.13175304,(Gr02g0046:0.09102970,Gr12g1543:0.07621195)1.0000:1.11989053);	N	((Vv03g0052:0.15962393,(Tc02g0662:0.05872872,Gr05g2484:0.05872872)1.0000:0.10089521)1.0000:0.00000000,(Gr02g0046:0.08362082,Gr12g1543:0.08362082)1.0000:1.13017648);	N
114	(Gr12g1540:0.03592885,Tc02g0656:0.04077947,((Vv03g0060:0.11416711,Gr02g0040:0.21620157)0.5480:0.00911152,Gr05g2488:0.05119362)0.6280:0.01189845);	N	(Vv03g0060:0.09947934,Gr02g0040:0.21707241,((Tc02g0656:0.03753547,Gr12g1540:0.04233975)0.7220:0.02425663,Gr05g2488:0.04671173)0.6460:0.02828652);	N	(((Vv03g0060:35.38333333,Gr02g0040:35.25000000)0.7840:22.63333333,Gr05g2488:22.28333333)0.6760:12.20000000,Tc02g0656:17.50000000,Gr12g1540:19.75000000);	N	(Vv03g0060:0.11369694,Gr02g0040:0.21667175,((Tc02g0656:0.04077947,Gr12g1540:0.03592885)0.6350:0.01189845,Gr05g2488:0.05119362)0.5380:0.00911152);	N	((Vv03g0060:0.08692246,((Tc02g0656:0.03835416,Gr12g1540:0.03835416)0.9250:0.01236896,Gr05g2488:0.05072312)1.0000:0.03619934)0.0000:0.00000000,Gr02g0040:0.20257925);	N
115	(Gr12g1539:0.03079298,Gr13g0293:2.71078841,(Tc02g0655:0.00000000,(Vv03g0061:0.17434787,Gr02g0039:0.10567859)0.4490:0.04397874)0.5060:0.08405293);	N	(Vv03g0061:0.18377497,((Tc02g0655:0.03180590,Gr02g0039:0.08738676)0.9090:0.03008860,Gr12g1539:0.12760438)0.8850:0.00000010,Gr13g0293:2.67452462);	N	((Vv03g0061:107.87500000,Gr13g0293:549.59166667)0.8730:77.46666667,(Tc02g0655:36.91666667,Gr02g0039:66.41666667)0.9780:45.24166667,Gr12g1539:82.49166667);	N	(Vv03g0061:0.17995661,(Tc02g0655:0.00000000,(Gr13g0293:2.71078841,Gr12g1539:0.03079298)0.4910:0.08405293)0.4220:0.04397874,Gr02g0039:0.10006986);	N	((Vv03g0061:0.13574758,((Tc02g0655:0.05927470,Gr02g0039:0.05927470)1.0000:0.04109487,Gr12g1539:0.10036957)0.9980:0.03537800)0.0000:0.00000000,Gr13g0293:2.73560652);	N
116	(Gr08g0334:0.06033754,Tc02g0586:0.02813892,(Vv03g0115:0.18449027,(Gr02g1926:0.03988583,Gr05g2520:0.06475636)0.4720:0.00383906)0.4310:0.00310826);	N	(Vv03g0115:0.19375759,((Tc02g0586:0.02803092,Gr08g0334:0.06305818)0.3920:0.00695100,Gr02g1926:0.04014411)0.4100:0.01199119,Gr05g2520:0.05773085);	N	(((Vv03g0115:129.20833333,Gr05g2520:43.95833333)0.4340:13.83333333,Gr02g1926:28.12500000)0.4760:10.95833333,Tc02g0586:20.83333333,Gr08g0334:48.08333333);	N	(Vv03g0115:0.18449027,(Tc02g0586:0.02778703,Gr08g0334:0.06068943)0.4300:0.00310826,(Gr02g1926:0.03988583,Gr05g2520:0.06475636)0.5010:0.00383906);	N	(Vv03g0115:0.00000000,(((Tc02g0586:0.03596022,Gr02g1926:0.03596022)0.9240:0.01341207,Gr08g0334:0.04937229)0.6800:0.00691699,Gr05g2520:0.05628927)0.0000:0.17995432);	N
117	(Gr08g0339:0.09897036,Vv03g0146:0.23712900,(Tc02g0576:0.03460062,(Gr02g1934:0.08328874,Gr05g2524:0.08102722)0.5720:0.00647392)0.7720:0.01263724);	N	(Vv03g0146:0.24803840,Gr08g0339:0.09680136,(Tc02g0576:0.02855806,(Gr02g1934:0.08007475,Gr05g2524:0.08505553)0.6520:0.01452977)0.6160:0.02761607);	N	((Vv03g0146:142.33333333,Gr08g0339:63.40000000)0.9160:30.40000000,Tc02g0576:20.10000000,(Gr02g1934:52.50000000,Gr05g2524:57.83333333)0.7320:17.43333333);	N	(Vv03g0146:0.23712900,Gr08g0339:0.09897036,(Tc02g0576:0.03460062,(Gr02g1934:0.08195575,Gr05g2524:0.08236021)0.5720:0.00647392)0.7610:0.01263724);	N	(Vv03g0146:0.00000000,(((Tc02g0576:0.05951567,Gr02g1934:0.05951567)0.7110:0.01342175,Gr05g2524:0.07293742)0.9520:0.01817712,Gr08g0339:0.09111454)0.0000:0.23320109);	N
118	(Gr08g0341:0.06940309,(Tc02g0572:0.06052006,Gr02g1936:0.06820345)0.6330:0.01095336,(Vv03g0156:0.20670728,Gr02g0038:0.09476280)0.5440:0.01051925);	N	((Vv03g0156:0.22247927,Gr02g0038:0.08980515)0.5140:0.02969892,Gr08g0341:0.07352581,(Tc02g0572:0.05170962,Gr02g1936:0.07960038)0.4940:0.01733938);	N	((Vv03g0156:82.29166667,Gr02g0038:41.45833333)0.6250:20.91666667,(Tc02g0572:25.58333333,Gr02g1936:32.83333333)0.3780:15.04166667,Gr08g0341:29.87500000);	N	(Vv03g0156:0.20454944,Gr02g0038:0.09692064,((Tc02g0572:0.06052006,Gr02g1936:0.06820345)0.6380:0.01095336,Gr08g0341:0.06940309)0.5490:0.01051925);	N	(Vv03g0156:0.00000000,(((Tc02g0572:0.06436176,Gr02g1936:0.06436176)0.5990:0.00799735,Gr08g0341:0.07235910)0.9470:0.01695414,Gr02g0038:0.08931325)0.0000:0.20398250);	N
119	(Gr12g1530:0.10580017,Gr08g0345:0.07142416,(Tc02g0570:0.06379445,(Vv03g0159:0.52544934,Gr05g2526:0.16480200)0.7460:0.01483171)0.9470:0.02358635);	N	(Vv03g0159:0.56230757,Gr05g2526:0.16618796,(Tc02g0570:0.04861959,(Gr08g0345:0.06770118,Gr12g1530:0.11280198)0.9020:0.04701769)0.5390:0.03829616);	N	((Vv03g0159:347.30833333,Gr05g2526:132.66666667)0.9240:82.55833333,Tc02g0570:53.70833333,(Gr08g0345:75.22500000,Gr12g1530:104.83333333)0.9100:52.70000000);	N	(Vv03g0159:0.52619816,(Tc02g0570:0.06379445,(Gr08g0345:0.07142416,Gr12g1530:0.10580017)0.9500:0.02358635)0.7500:0.01483171,Gr05g2526:0.16405319);	N	(Vv03g0159:0.00000000,(((Tc02g0570:0.07809684,Gr08g0345:0.07809684)0.9660:0.01515731,Gr12g1530:0.09325414)1.0000:0.04459462,Gr05g2526:0.13784877)0.0000:0.51197273);	N
120	(Gr08g0353:0.09495175,Tc02g0536:0.01765624,((Vv03g0190:0.11208010,Gr02g1959:0.06905246)0.8080:0.02338237,Gr05g2538:0.04375263)0.5700:0.02278630);	N	(Vv03g0190:0.14336025,Gr05g2538:0.05174475,((Tc02g0536:0.04113125,Gr02g1959:0.11079637)0.2200:0.01717548,Gr08g0353:0.15645535)0.6480:0.02524683);	N	(((Vv03g0190:50.58333333,Gr05g2538:21.83333333)0.6820:13.83333333,Tc02g0536:14.75000000)0.6170:12.08333333,Gr02g1959:55.08333333,Gr08g0353:62.83333333);	N	(Vv03g0190:0.11208010,Gr02g1959:0.06905246,((Tc02g0536:0.02427996,Gr08g0353:0.08832803)0.5780:0.02278630,Gr05g2538:0.04375263)0.8110:0.02338237);	N	(Vv03g0190:0.00000000,(((Tc02g0536:0.04704029,Gr02g1959:0.04704029)0.7380:0.01179109,Gr05g2538:0.05883138)0.8210:0.02585621,Gr08g0353:0.08468758)0.0000:0.11267572);	N
121	(Gr08g0357:0.09271633,Gr02g1967:0.06942753,((Vv03g0197:0.21928282,Gr05g2540:0.20985895)0.9840:0.03561847,Tc02g0530:0.05369383)0.5430:0.00524544);	N	((Vv03g0197:0.22080396,Gr05g2540:0.22404508)0.9670:0.07348298,Gr08g0357:0.09334282,(Tc02g0530:0.05793278,Gr02g1967:0.06815342)0.4300:0.01688898);	N	(((Vv03g0197:122.18708791,Gr05g2540:117.78452381)0.9940:61.79065934,Tc02g0530:32.48525641)0.3590:23.71950549,Gr02g1967:48.14743590,Gr08g0357:67.88553114);	N	((Vv03g0197:0.21928282,Gr05g2540:0.20985895)0.9810:0.03561847,(Gr02g1967:0.06813014,Gr08g0357:0.09401373)0.5340:0.00524544,Tc02g0530:0.05369383);	N	(Vv03g0197:0.00000000,(((Tc02g0530:0.06158861,Gr02g1967:0.06158861)0.9770:0.01815865,Gr08g0357:0.07974726)1.0000:0.08071288,Gr05g2540:0.16046014)0.0000:0.19458341);	N
122	(Gr02g0030:0.08473493,Gr05g2542:0.08963302,(Gr02g1978:0.09377566,(Tc02g0519:0.03227852,Vv03g0207:0.26941210)0.5540:0.00635227)0.7550:0.01039655);	Y	(Vv03g0207:0.29877844,Gr05g2542:0.08928195,((Tc02g0519:0.03750418,Gr02g0030:0.09217212)0.3460:0.00941226,Gr02g1978:0.09796132)0.2990:0.01328236);	N	((Vv03g0207:170.36904762,Tc02g0519:24.25000000)0.4920:23.48571429,Gr02g1978:59.86666667,(Gr05g2542:65.98809524,Gr02g0030:61.98809524)0.5020:22.05238095);	Y	(Vv03g0207:0.26841557,Tc02g0519:0.03327504,(Gr02g1978:0.09377566,(Gr05g2542:0.08963302,Gr02g0030:0.08473493)0.7340:0.01039655)0.5620:0.00635227);	Y	(Vv03g0207:0.00000000,(((Tc02g0519:0.06321926,Gr02g0030:0.06321926)0.6610:0.01587223,Gr05g2542:0.07909149)0.5340:0.00742600,Gr02g1978:0.08651749)0.0000:0.26796262);	N
123	(Gr02g0028:0.24127972,(Vv03g0210:0.34643479,Tc02g0515:0.16104509)0.6850:0.02165892,(Gr02g1982:0.19125238,Gr05g2543:0.18053205)0.6150:0.01747118);	Y	(Vv03g0210:0.37418683,(Gr05g2543:0.17929216,Gr02g0028:0.28597963)0.8480:0.06379998,(Tc02g0515:0.15979536,Gr02g1982:0.22243558)0.2770:0.02196401);	N	((Vv03g0210:213.06657509,Tc02g0515:114.27490842)0.5630:71.29963370,Gr02g1982:108.01346154,(Gr05g2543:90.39294872,Gr02g0028:132.65476190)0.6150:57.29771062);	Y	((Vv03g0210:0.34643479,Tc02g0515:0.16104509)0.6650:0.02165892,Gr02g0028:0.24127972,(Gr02g1982:0.19236408,Gr05g2543:0.17942036)0.6180:0.01747118);	Y	(Vv03g0210:0.00000000,(((Tc02g0515:0.18454800,Gr02g1982:0.18454800)0.5240:0.00882145,Gr05g2543:0.19336945)0.8540:0.02573311,Gr02g0028:0.21910257)0.0000:0.34583932);	N
124	(Gr02g0025:0.07920482,Gr05g2544:0.08709186,(Vv03g0220:0.14476936,(Tc02g0504:0.05418905,Gr02g1989:0.18141578)0.7180:0.01118210)0.9490:0.02595874);	N	((Tc02g0504:0.05030513,Vv03g0220:0.15727319)0.5990:0.01883904,(Gr05g2544:0.08474685,Gr02g0025:0.08276459)0.9650:0.03969611,Gr02g1989:0.18554515);	Y	((Vv03g0220:109.50000000,Tc02g0504:41.75000000)0.5490:26.41666667,Gr02g1989:118.41666667,(Gr05g2544:63.08333333,Gr02g0025:62.08333333)0.9440:35.75000000);	Y	(Vv03g0220:0.14476936,(Gr05g2544:0.08709186,Gr02g0025:0.07920482)0.9540:0.02595874,(Tc02g0504:0.05227582,Gr02g1989:0.18332901)0.7220:0.01118210);	N	((Vv03g0220:0.11837341,(Tc02g0504:0.08915235,(Gr05g2544:0.08314834,Gr02g0025:0.08314834)0.6250:0.00600401)0.9460:0.02922106)0.0000:0.00000000,Gr02g1989:0.17572209);	N
125	(Gr12g1566:0.11013550,Gr05g2550:0.08553247,(Vv03g0234:0.15548256,((Tc02g0484:0.04916860,Gr08g0372:0.05819921)0.7500:0.00442523,Gr02g1997:0.06115271)0.7580:0.00682671)0.7760:0.00788380);	N	(Vv03g0234:0.16590234,(Tc02g0484:0.04906022,((Gr05g2550:0.08657950,Gr12g1566:0.11495564)0.7730:0.02919162,Gr08g0372:0.05624033)0.2690:0.00698720)0.3710:0.01076888,Gr02g1997:0.05630352);	N	((Vv03g0234:162.55555556,Gr02g1997:62.78968254)0.5310:20.57142857,Tc02g0484:48.51587302,((Gr05g2550:92.26984127,Gr12g1566:115.51190476)0.8140:40.55158730,Gr08g0372:55.30952381)0.5580:19.92460317);	N	(Vv03g0234:0.15548256,(Gr05g2550:0.08553247,Gr12g1566:0.11013550)0.7840:0.00788380,((Tc02g0484:0.04852254,Gr08g0372:0.05884528)0.7440:0.00480829,Gr02g1997:0.06076965)0.7740:0.00669902);	N	(Vv03g0234:0.00000000,((((Tc02g0484:0.05368391,Gr08g0372:0.05368391)0.6730:0.00594702,Gr02g1997:0.05963092)0.9990:0.02004912,Gr05g2550:0.07968004)0.9660:0.01376953,Gr12g1566:0.09344958)0.0000:0.14389032);	N
126	(Gr02g0022:0.05947610,(Tc02g0472:0.03179293,Gr02g2005:0.04115255)0.7070:0.00460194,(Vv03g0252:0.16023799,Gr05g2551:0.19921470)0.4010:0.00054321);	N	(Vv03g0252:0.16927061,Gr02g0022:0.05591173,((Tc02g0472:0.03149400,Gr02g2005:0.04200063)0.6380:0.00778880,Gr05g2551:0.20524954)0.4270:0.00646201);	N	((Vv03g0252:345.56666667,Gr05g2551:407.75000000)0.9700:81.73333333,(Tc02g0472:81.58333333,Gr02g2005:105.91666667)0.8060:40.43333333,Gr02g0022:135.01666667);	N	(Vv03g0252:0.16017085,((Tc02g0472:0.03179293,Gr02g2005:0.04115255)0.7100:0.00460194,Gr02g0022:0.05947610)0.4010:0.00054321,Gr05g2551:0.19928183);	N	((Vv03g0252:0.10399484,((Tc02g0472:0.03647274,Gr02g2005:0.03647274)1.0000:0.01380265,Gr02g0022:0.05027539)1.0000:0.05371945)0.0000:0.00000000,Gr05g2551:0.17109313);	N
127	(Gr08g0376:0.10493891,Gr02g2009:0.09432419,(Tc02g0455:0.04531949,(Vv03g0260:0.31549285,Gr05g2555:0.11357981)0.5680:0.01361876)0.4850:0.00695271);	N	(Vv03g0260:0.32457120,Gr05g2555:0.12126624,(Tc02g0455:0.03665088,(Gr02g2009:0.09943296,Gr08g0376:0.10285729)0.4980:0.01871092)0.4780:0.02351819);	N	(((Vv03g0260:311.87500000,Gr05g2555:127.37500000)0.7560:60.00000000,Tc02g0455:44.87500000)0.7150:35.29166667,Gr02g2009:115.41666667,Gr08g0376:118.16666667);	N	(Vv03g0260:0.31549285,Gr05g2555:0.11357981,(Tc02g0455:0.04531949,(Gr02g2009:0.09528525,Gr08g0376:0.10397785)0.4740:0.00695271)0.5790:0.01361876);	N	(Vv03g0260:0.00000000,(((Tc02g0455:0.07522031,Gr02g2009:0.07522031)0.5600:0.01293719,Gr08g0376:0.08815750)0.9670:0.01852312,Gr05g2555:0.10668062)0.0000:0.31204326);	N
128	(Gr12g1570:0.08858775,Gr02g0021:0.10043991,((Tc02g0448:0.04282378,Gr02g2012:0.06038053)0.9220:0.00793398,Vv03g0273:0.15516386)0.6580:0.00476853);	N	(Vv03g0273:0.16892605,Tc02g0448:0.03774092,((Gr02g0021:0.10262398,Gr12g1570:0.09212818)0.8230:0.02269961,Gr02g2012:0.06296766)0.4170:0.00572736);	Y	((Vv03g0273:222.24166667,(Tc02g0448:71.00000000,Gr02g2012:98.58333333)0.3910:37.22500000)0.6980:48.03333333,Gr02g0021:148.64166667,Gr12g1570:137.27500000);	N	(Vv03g0273:0.15516386,(Tc02g0448:0.04282378,Gr02g2012:0.06038053)0.9240:0.00793398,(Gr02g0021:0.10053356,Gr12g1570:0.08849410)0.6710:0.00476853);	N	(Vv03g0273:0.00000000,(((Tc02g0448:0.05160216,Gr02g2012:0.05160216)1.0000:0.02493770,Gr12g1570:0.07653986)0.8460:0.00981718,Gr02g0021:0.08635704)0.0000:0.14821607);	N
129	(Gr08g0411:0.08732509,Tc02g0364:0.05487155,((Vv03g0351:0.27245073,Gr05g2591:0.18425948)0.9650:0.02171271,Gr02g2067:0.08415832)0.9580:0.00924981);	N	(Vv03g0351:0.28864992,Gr05g2591:0.20641183,(Tc02g0364:0.05057607,(Gr02g2067:0.09474653,Gr08g0411:0.08705965)0.2920:0.01201633)0.6430:0.02348305);	N	(((Vv03g0351:504.30604396,Gr05g2591:355.53333333)1.0000:192.25604396,Gr02g2067:199.95512821)0.7530:82.44963370,Tc02g0364:150.04157509,Gr08g0411:221.45824176);	N	(Vv03g0351:0.27245073,Gr05g2591:0.18425948,((Tc02g0364:0.05568395,Gr08g0411:0.08651269)0.9660:0.00924981,Gr02g2067:0.08415832)0.9510:0.02171271);	N	(Vv03g0351:0.00000000,(((Tc02g0364:0.07109832,Gr08g0411:0.07109832)0.8300:0.01115491,Gr02g2067:0.08225323)1.0000:0.06154196,Gr05g2591:0.14379519)0.0000:0.25221858);	N
130	(Gr12g1390:0.07583093,Gr13g0642:0.07457810,(Tc02g1313:0.05002472,((Vv03g0370:0.20825240,Gr02g0144:0.11815679)0.4800:0.00282918,Gr05g2166:0.18415201)0.6360:0.00619475)0.6340:0.00559896);	N	(((Vv03g0370:0.22427361,Gr05g2166:0.17874191)0.4960:0.01538740,Gr02g0144:0.12955803)0.5340:0.00807147,Tc02g1313:0.04417747,(Gr13g0642:0.07783361,Gr12g1390:0.07594039)0.8600:0.01816716);	N	((((Vv03g0370:330.72828283,Gr05g2166:290.33383838)0.6400:93.89090909,Gr02g0144:218.59141414)0.6980:57.80555556,Tc02g1313:87.19696970)0.8500:51.15202020,Gr13g0642:157.47272727,Gr12g1390:148.82828283);	N	(Vv03g0370:0.20841441,Gr02g0144:0.11799478,((Tc02g1313:0.05002472,(Gr13g0642:0.07457810,Gr12g1390:0.07583093)0.6570:0.00559896)0.6510:0.00629182,Gr05g2166:0.18444323)0.4840:0.00253796);	N	(Vv03g0370:0.00000000,((((Tc02g1313:0.06363964,Gr12g1390:0.06363964)0.7800:0.00755689,Gr13g0642:0.07119653)1.0000:0.02756425,Gr02g0144:0.09876078)1.0000:0.03729160,Gr05g2166:0.13605238)0.0000:0.18096831);	N
131	(Gr12g1389:0.10161813,(Gr13g0645:0.09616271,Gr08g0137:0.11705142)0.9990:0.02823123,(Vv03g0372:0.13729166,(Tc02g1316:0.03131536,Gr05g2165:0.05221585)0.8370:0.01007054)0.8550:0.00842951);	N	(Vv03g0372:0.15486527,Tc02g1316:0.01840415,(((Gr13g0645:0.11343409,Gr08g0137:0.12042330)1.0000:0.03857825,Gr12g1389:0.10889865)0.7900:0.02142665,Gr05g2165:0.05048525)0.7580:0.01876613);	Y	((Vv03g0372:203.31666667,Gr12g1389:149.01666667)0.5040:40.00833333,(Tc02g1316:52.31666667,Gr05g2165:83.13333333)0.4410:35.90833333,(Gr13g0645:155.45833333,Gr08g0137:160.19166667)0.9850:79.65000000);	N	(Vv03g0372:0.13743525,((Gr13g0645:0.09616271,Gr08g0137:0.11705142)1.0000:0.02808764,Gr12g1389:0.10176172)0.8790:0.00847738,(Tc02g1316:0.03117800,Gr05g2165:0.05235322)0.8200:0.00992695);	N	(Vv03g0372:0.00000000,((((Tc02g1316:0.04176561,Gr05g2165:0.04176561)1.0000:0.03898484,Gr12g1389:0.08075044)0.9430:0.01781114,Gr13g0645:0.09856158)0.6960:0.01093081,Gr08g0137:0.10949239)0.0000:0.12785038);	N
132	(Gr12g1385:0.13564407,Tc02g1329:0.06000849,((Vv03g0381:0.36050922,Gr05g2162:0.08298409)0.9840:0.03884626,Gr13g0649:0.08948454)0.4120:0.00213103);	N	((Vv03g0381:0.37750877,Gr05g2162:0.07400305)0.9500:0.05014577,Gr12g1385:0.13730991,(Tc02g1329:0.05474532,Gr13g0649:0.09699083)0.6080:0.01699422);	N	((Vv03g0381:163.62500000,Gr05g2162:89.39294872)0.5170:73.43461538,(Tc02g1329:76.28205128,Gr13g0649:111.11538462)0.4620:40.70320513,Gr12g1385:146.44679487);	N	(Vv03g0381:0.36050922,Gr05g2162:0.08298409,((Tc02g1329:0.05950395,Gr12g1385:0.13614860)0.4200:0.00213103,Gr13g0649:0.08948454)0.9870:0.03884626);	N	(Vv03g0381:0.00000000,(((Tc02g1329:0.07480297,Gr13g0649:0.07480297)0.9930:0.02550830,Gr05g2162:0.10031127)0.7990:0.01278464,Gr12g1385:0.11309591)0.0000:0.36964381);	N
133	(Gr12g1383:0.14651342,Gr05g2161:0.11130641,(Tc02g1330:0.09272836,(Vv03g0382:0.29984492,Gr13g0650:0.26952557)0.7760:0.02624475)0.6460:0.01754258);	N	((Vv03g0382:0.33077786,Gr13g0650:0.26438879)0.8120:0.06292463,Gr05g2161:0.12375665,(Tc02g1330:0.09190089,Gr12g1383:0.15420128)0.2710:0.03179339);	N	((Vv03g0382:132.97976190,Gr13g0650:112.80027473)0.9530:53.82289377,Tc02g1330:42.12371795,(Gr05g2161:67.04853480,Gr12g1383:71.84615385)0.8760:35.37866300);	N	(Vv03g0382:0.29984492,Gr13g0650:0.26952557,(Tc02g1330:0.09272836,(Gr05g2161:0.11427422,Gr12g1383:0.14354561)0.6220:0.01754258)0.7670:0.02624475);	N	(Vv03g0382:0.00000000,(((Tc02g1330:0.11672429,Gr05g2161:0.11672429)0.6400:0.00895895,Gr12g1383:0.12568324)1.0000:0.08647415,Gr13g0650:0.21215739)0.0000:0.27116082);	N
134	(Gr12g1382:0.07783990,Gr08g0131:0.07478625,((Vv03g0386:0.21749610,(Gr13g0651:0.09960711,Gr05g2159:0.09145543)0.5810:0.00254677)0.4460:0.00182134,Tc02g1334:0.04423627)0.4380:0.00137122);	N	(Vv03g0386:0.23331837,Tc02g1334:0.03331518,((Gr13g0651:0.10118029,Gr05g2159:0.09631474)0.4240:0.00766870,(Gr08g0131:0.07775113,Gr12g1382:0.07694582)0.6380:0.00799718)0.4800:0.01057351);	Y	(((Vv03g0386:862.42590188,Gr05g2159:388.38066378)0.4890:133.33376623,Gr13g0651:407.97683983)0.7270:93.38232323,Tc02g1334:190.18946609,(Gr08g0131:362.89141414,Gr12g1382:352.20670996)0.7100:76.21291486);	N	((Vv03g0386:0.21749610,(Gr13g0651:0.09960711,Gr05g2159:0.09145543)0.5780:0.00254677)0.4490:0.00174133,Tc02g1334:0.04399625,(Gr08g0131:0.07543086,Gr12g1382:0.07719530)0.4200:0.00161125);	N	(Vv03g0386:0.00000000,((((Tc02g1334:0.06091685,Gr08g0131:0.06091685)0.4840:0.00774155,Gr12g1382:0.06865840)0.9920:0.01269542,Gr05g2159:0.08135381)0.8890:0.00633940,Gr13g0651:0.08769321)0.0000:0.21004789);	N
135	(Gr12g1381:0.08753383,Tc02g1335:0.06380651,(((Vv03g0388:0.28451323,Gr13g0652:0.08363118)0.3670:0.00371548,(Gr05g2157:0.07807040,Gr08g0130:0.07106258)0.4290:0.00360645)0.2120:0.00216431,Gr02g0147:0.09123555)0.4220:0.00310917);	N	((Gr05g2157:0.08153450,(Vv03g0388:0.31257959,Gr08g0130:0.05258406)0.4000:0.02590580)0.3140:0.01121265,Gr02g0147:0.09953642,((Tc02g1335:0.06607600,Gr12g1381:0.08855258)0.2980:0.00806695,Gr13g0652:0.09813869)0.0950:0.00225157);	N	((Vv03g0388:392.62261905,Gr13g0652:117.29246032)0.5450:61.19682540,((Tc02g1335:103.86190476,Gr02g0147:142.54761905)0.4740:24.39682540,(Gr05g2157:124.33888889,Gr08g0130:117.12777778)0.6110:34.85476190)0.3610:28.43055556,Gr12g1381:122.32976190);	N	(Vv03g0388:0.28339823,Gr13g0652:0.08474618,(((Tc02g1335:0.06380651,Gr12g1381:0.08753383)0.3950:0.00310917,Gr02g0147:0.09123555)0.2020:0.00216431,(Gr05g2157:0.07795648,Gr08g0130:0.07117649)0.4180:0.00343400)0.3680:0.00388793);	N	(Vv03g0388:0.00000000,((((Tc02g1335:0.07511216,(Gr05g2157:0.07456649,Gr08g0130:0.07456649)0.4870:0.00054567)0.3330:0.00634411,Gr12g1381:0.08145627)0.3140:0.00179580,Gr13g0652:0.08325207)0.4930:0.00316248,Gr02g0147:0.08641455)0.0000:0.28373895);	N
136	(Gr12g1357:1.09791100,Gr08g0094:1.03732557,(Vv03g0408:0.08640143,(Tc02g1357:0.00000000,(Gr13g0657:0.07112770,Gr05g2148:0.06429795)0.8030:0.04154752)0.8420:0.07599055)1.0000:0.91173173);	N	(Vv03g0408:0.10177571,(Gr08g0094:1.08809502,Gr12g1357:1.07161222)0.9830:0.86294394,(Tc02g1357:0.03136560,(Gr13g0657:0.06911737,Gr05g2148:0.06993879)0.9360:0.02911580)0.6540:0.10173427);	N	((Vv03g0408:108.09006739,(Tc02g1357:28.08152958,(Gr13g0657:71.31979950,Gr05g2148:70.15147338)0.7110:54.02494669)0.9930:88.48594958)1.0000:352.96770014,Gr08g0094:414.42720452,Gr12g1357:364.45132923);	N	(Vv03g0408:0.08640143,(Gr08g0094:1.03732557,Gr12g1357:1.09791100)1.0000:0.91173173,(Tc02g1357:0.00000000,(Gr13g0657:0.06948656,Gr05g2148:0.06593910)0.8410:0.03876629)0.8530:0.07691763);	N	(((Vv03g0408:0.11654435,((Tc02g1357:0.05107305,Gr13g0657:0.05107305)0.5490:0.00866173,Gr05g2148:0.05973478)1.0000:0.05680957)1.0000:0.92379221,Gr08g0094:1.04033655)0.0000:0.00000000,Gr12g1357:1.09971758);	N
137	(Gr12g1549:0.12884479,(Vv03g0423:0.17572803,Gr13g0351:0.14563231)0.5140:0.00947216,(Tc02g0676:0.04027113,Gr08g0306:0.06292199)0.5260:0.00520438);	N	(Vv03g0423:0.19329046,(Gr12g1549:0.13125500,Gr13g0351:0.15436318)0.4470:0.01965494,(Tc02g0676:0.03600352,Gr08g0306:0.06908857)0.2460:0.00642786);	N	((Vv03g0423:142.20128205,Gr13g0351:124.48809524)0.7540:40.27271062,Tc02g0676:32.72179487,(Gr08g0306:59.09157509,Gr12g1549:120.34157509)0.4630:19.88296703);	N	((Vv03g0423:0.17572803,Gr13g0351:0.14563231)0.5190:0.00947216,Gr12g1549:0.12884479,(Tc02g0676:0.03984219,Gr08g0306:0.06335093)0.5470:0.00520438);	N	(Vv03g0423:0.00000000,(((Tc02g0676:0.05159656,Gr08g0306:0.05159656)1.0000:0.04122630,Gr12g1549:0.09282286)0.9840:0.02513715,Gr13g0351:0.11796002)0.0000:0.16189188);	N
138	(Gr12g1550:0.15332120,Gr05g2457:0.16779781,(Gr13g0352:0.18675928,(Vv03g0425:0.31578659,Tc02g0677:0.06323237)0.7020:0.02455223)0.6160:0.02132585);	Y	(Vv03g0425:0.31635973,(Gr05g2457:0.16927558,Gr12g1550:0.17495654)0.8190:0.06383553,(Tc02g0677:0.05114332,Gr13g0352:0.23211505)0.4460:0.01269859);	N	((Vv03g0425:94.53205128,(Tc02g0677:30.81437729,Gr13g0352:72.74871795)0.2890:30.61053114)0.7320:42.62078755,Gr05g2457:72.34990842,Gr12g1550:71.32362637);	N	(Vv03g0425:0.31578659,Tc02g0677:0.06323237,(Gr13g0352:0.18675928,(Gr05g2457:0.17241953,Gr12g1550:0.14869949)0.6240:0.02132585)0.7000:0.02455223);	Y	(Vv03g0425:0.00000000,(((Tc02g0677:0.12774806,Gr13g0352:0.12774806)0.6510:0.02905842,Gr12g1550:0.15680648)0.4060:0.00812186,Gr05g2457:0.16492834)0.0000:0.32271302);	N
139	(Gr08g0304:0.06989777,Gr13g0353:0.07508860,(Tc02g0678:0.03097602,(Vv03g0427:0.15442387,Gr05g2456:0.10898967)0.7890:0.00577184)0.9650:0.00893054);	N	((Tc02g0678:0.02096280,Vv03g0427:0.17038296)0.5270:0.01086313,Gr05g2456:0.11671070,(Gr13g0353:0.07502529,Gr08g0304:0.07061767)0.9440:0.01048942);	Y	(((Vv03g0427:249.16666667,Gr05g2456:170.66666667)0.9260:49.33333333,Tc02g0678:46.91666667)0.9900:33.66666667,Gr13g0353:126.75000000,Gr08g0304:121.50000000);	N	(Vv03g0427:0.15426755,(Tc02g0678:0.03097602,(Gr13g0353:0.07508860,Gr08g0304:0.06989777)0.9710:0.00893054)0.8060:0.00577184,Gr05g2456:0.10914598);	N	(Vv03g0427:0.00000000,(((Tc02g0678:0.05498139,Gr08g0304:0.05498139)0.7010:0.00997438,Gr13g0353:0.06495577)1.0000:0.02472890,Gr05g2456:0.08968467)0.0000:0.14477137);	N
140	(Gr12g1551:0.15527454,Vv03g0428:0.33390199,((Tc02g0679:0.06970791,(Gr13g0354:0.12970004,Gr05g2455:0.12838070)0.4200:0.00288235)0.2730:0.00220680,Gr08g0303:0.12457068)0.5460:0.01104963);	N	(Vv03g0428:0.36938687,Gr12g1551:0.14497160,(Tc02g0679:0.05756720,((Gr05g2455:0.13159873,Gr08g0303:0.13043601)0.3460:0.02090951,Gr13g0354:0.13988237)0.1430:0.00836500)0.5580:0.03453346);	N	(((Vv03g0428:406.20393218,Gr12g1551:201.58885281)0.6480:104.62604618,Gr13g0354:181.09209957)0.1900:53.99004329,Tc02g0679:91.21259019,(Gr05g2455:187.86136364,Gr08g0303:187.51215729)0.4120:61.91291486);	N	(Vv03g0428:0.33390199,Gr12g1551:0.15527454,((Tc02g0679:0.07016754,(Gr13g0354:0.12957410,Gr05g2455:0.12850664)0.3900:0.00242271)0.2780:0.00236001,Gr08g0303:0.12503032)0.5290:0.01059000);	N	(Vv03g0428:0.00000000,((((Tc02g0679:0.09946839,Gr08g0303:0.09946839)0.3960:0.01516697,Gr05g2455:0.11463536)0.3550:0.00498957,Gr13g0354:0.11962493)0.9980:0.02163021,Gr12g1551:0.14125514)0.0000:0.32549035);	N
141	(Gr12g1552:0.03052432,Gr08g0299:0.21995087,(Gr05g2450:0.07103856,(Tc02g0694:0.02715757,(Vv03g0435:0.16094320,Gr13g0357:0.01057658)0.5450:0.01887375)0.4360:0.00884455)0.4550:0.01107310);	N	((Vv03g0435:0.15082782,Gr13g0357:0.02181929)0.5240:0.01667572,Tc02g0694:0.03544294,(Gr05g2450:0.07611118,(Gr08g0299:0.21367804,Gr12g1552:0.04148004)0.4400:0.01820086)0.2140:0.00567707);	N	(((Vv03g0435:28.80000000,Gr13g0357:6.09523810)0.4920:6.14523810,Gr05g2450:22.17857143)0.1770:4.89523810,Tc02g0694:9.20238095,(Gr08g0299:54.93095238,Gr12g1552:14.78571429)0.3060:7.96666667);	N	(Vv03g0435:0.16094320,Gr13g0357:0.01057658,(Tc02g0694:0.02814474,(Gr05g2450:0.07202573,(Gr08g0299:0.21563508,Gr12g1552:0.03484011)0.4660:0.01008593)0.4200:0.00917361)0.5240:0.01788658);	N	((Vv03g0435:0.10239596,(((Tc02g0694:0.03701697,Gr13g0357:0.03701697)0.7170:0.00838315,Gr12g1552:0.04540012)0.7860:0.01072672,Gr05g2450:0.05612684)0.9980:0.04626913)0.0000:0.00000000,Gr08g0299:0.19931766);	N
142	(Gr08g0297:0.04300915,Tc02g0698:0.01954462,((Vv03g0441:0.21351100,Gr05g2447:0.08495246)0.5060:0.00565069,Gr13g0359:0.18127828)0.8070:0.01099585);	N	(Vv03g0441:0.22181942,(Tc02g0698:0.01294092,(Gr05g2447:0.09993555,Gr08g0297:0.04587173)0.2310:0.00464404)0.5400:0.02037999,Gr13g0359:0.18247783);	N	((Vv03g0441:95.91666667,Gr13g0359:81.16666667)0.6760:23.16666667,(Tc02g0698:10.00000000,Gr08g0297:25.50000000)0.5750:13.50000000,Gr05g2447:42.75000000);	N	(Vv03g0441:0.21224353,((Tc02g0698:0.01954462,Gr08g0297:0.04300915)0.8250:0.01099585,Gr13g0359:0.18127828)0.4830:0.00565069,Gr05g2447:0.08621992);	N	(Vv03g0441:0.00000000,(((Tc02g0698:0.03127689,Gr08g0297:0.03127689)0.9990:0.03389359,Gr05g2447:0.06517047)1.0000:0.05550508,Gr13g0359:0.12067555)0.0000:0.18476751);	N
143	(Gr08g0293:0.12276089,Gr05g2442:0.13125332,(Vv03g0456:0.33295096,(Gr13g0364:0.09621529,Tc02g0712:0.06078577)0.7500:0.01437875)0.9880:0.04834320);	N	(Vv03g0456:0.36665813,(Gr05g2442:0.16982753,Gr08g0293:0.11451981)0.9740:0.06797956,(Tc02g0712:0.05490517,Gr13g0364:0.10223339)0.3340:0.01120214);	N	((Vv03g0456:234.69551282,Gr05g2442:90.51666667)0.6300:99.79551282,(Tc02g0712:74.02948718,Gr13g0364:111.48782051)0.7260:65.05961538,Gr08g0293:144.41538462);	N	((Vv03g0456:0.33295096,(Gr05g2442:0.13125332,Gr08g0293:0.12276089)0.9940:0.04834320)0.7490:0.01437875,Tc02g0712:0.05882609,Gr13g0364:0.09817496);	N	(Vv03g0456:0.00000000,((Tc02g0712:0.07850053,Gr13g0364:0.07850053)1.0000:0.05561426,(Gr05g2442:0.12700710,Gr08g0293:0.12700710)0.5800:0.00710769)0.0000:0.33295096);	N
144	(Gr08g0289:0.09429644,Gr05g2437:0.03914230,(Gr13g0371:0.03745277,(Vv03g0473:0.20133373,Tc02g0730:0.02388414)0.7570:0.00972587)0.4850:0.00312350);	Y	(Vv03g0473:0.20600322,Tc02g0730:0.02337565,((Gr13g0371:0.03630590,Gr05g2437:0.04083365)0.5680:0.00825437,Gr08g0289:0.09093401)0.7220:0.01049655);	Y	((Vv03g0473:109.33333333,Gr08g0289:45.83333333)0.3990:12.83333333,Tc02g0730:18.50000000,(Gr13g0371:22.50000000,Gr05g2437:26.50000000)0.6240:8.50000000);	N	(Vv03g0473:0.20133373,Tc02g0730:0.02388414,(Gr13g0371:0.03745277,(Gr05g2437:0.03856663,Gr08g0289:0.09487212)0.4860:0.00312350)0.7560:0.00972587);	Y	(Vv03g0473:0.00000000,(((Tc02g0730:0.03782985,Gr13g0371:0.03782985)0.3970:0.00122636,Gr05g2437:0.03905620)0.9990:0.02662948,Gr08g0289:0.06568568)0.0000:0.19319812);	N
145	(Gr08g0285:0.04797943,Gr13g0376:0.04679285,(Tc02g0739:0.02125252,(Vv03g0485:0.13189269,Gr05g2400:2.12410585)0.4420:0.01220666)0.2260:0.00320061);	N	(Vv03g0485:0.15478889,(Gr08g0285:0.01351859,Gr05g2400:2.29941402)0.0610:0.03117467,(Tc02g0739:0.02605730,Gr13g0376:0.04547394)0.3830:0.00936935);	N	(((Vv03g0485:203.59166667,Gr05g2400:799.12500000)1.0000:179.63333333,Gr13g0376:94.40833333)0.5030:45.57500000,Tc02g0739:67.25000000,Gr08g0285:116.41666667);	N	(Vv03g0485:0.13189269,Gr05g2400:2.12410585,(Tc02g0739:0.02125252,(Gr13g0376:0.04622393,Gr08g0285:0.04854835)0.2380:0.00320061)0.4360:0.01220666);	N	((Vv03g0485:0.09245402,((Tc02g0739:0.03448516,Gr13g0376:0.03448516)0.8490:0.00788496,Gr08g0285:0.04237012)1.0000:0.05008389)0.0000:0.00000000,Gr05g2400:2.10438651);	N
146	(Gr08g0283:0.03762494,(Gr13g0378:0.04779705,Gr05g2428:0.05650654)0.4720:0.00489782,(Tc02g0741:0.01981295,Vv03g0488:0.10726246)0.3080:0.00098926);	Y	(Vv03g0488:0.11270910,Tc02g0741:0.01441840,((Gr13g0378:0.04615124,Gr05g2428:0.05986959)0.5770:0.01157898,Gr08g0283:0.03848794)0.3620:0.00630430);	Y	((Vv03g0488:59.58333333,Gr08g0283:21.33333333)0.3250:6.50000000,Tc02g0741:9.66666667,(Gr13g0378:28.16666667,Gr05g2428:32.41666667)0.5880:9.33333333);	N	(Vv03g0488:0.10704785,Tc02g0741:0.02002756,((Gr13g0378:0.04779705,Gr05g2428:0.05650654)0.4720:0.00489782,Gr08g0283:0.03762494)0.3040:0.00098926);	Y	(Vv03g0488:0.00000000,(((Tc02g0741:0.02964280,Gr08g0283:0.02964280)0.8700:0.01109512,Gr13g0378:0.04073792)0.7470:0.00685312,Gr05g2428:0.04759104)0.0000:0.10329765);	N
147	(Gr12g1641:0.14498917,Gr05g2638:0.17948414,((Tc02g0778:0.02857771,Gr08g0313:0.05919819)1.0000:1.81622036,Vv03g0546:0.23347377)0.7070:0.07694382);	N	(Vv03g0546:0.17305445,(Gr05g2638:0.14731630,Gr12g1641:0.18734852)0.9140:0.15668151,(Tc02g0778:0.01656253,Gr08g0313:0.07161809)1.0000:2.01282616);	N	(Vv03g0546:246.46666667,(Tc02g0778:58.00833333,Gr08g0313:68.25833333)1.0000:671.75833333,(Gr05g2638:176.09166667,Gr12g1641:193.22500000)0.9690:168.19166667);	N	(Vv03g0546:0.23347377,(Tc02g0778:0.02857771,Gr08g0313:0.05919819)1.0000:1.81622036,(Gr05g2638:0.17051677,Gr12g1641:0.15395654)0.7190:0.07694382);	N	((Vv03g0546:0.23632712,(Gr05g2638:0.16223665,Gr12g1641:0.16223665)1.0000:0.07409047)1.0000:0.00000000,(Tc02g0778:0.04388795,Gr08g0313:0.04388795)1.0000:1.81717148);	N
148	(Gr12g1509:0.17822878,Gr13g0400:0.07613506,((Vv03g0576:0.31778517,Tc02g0848:0.39793461)1.0000:0.22989060,Gr02g0065:0.13935014)0.5050:0.00751588);	Y	((Vv03g0576:0.32233976,Tc02g0848:0.45270858)1.0000:0.28311682,Gr12g1509:0.18525468,(Gr13g0400:0.07014194,Gr02g0065:0.14938838)0.4750:0.01411682);	Y	((Vv03g0576:219.63589744,Tc02g0848:212.16666667)1.0000:192.51089744,(Gr13g0400:78.97243590,Gr02g0065:125.22243590)0.8140:60.27307692,Gr12g1509:132.21858974);	Y	((Vv03g0576:0.31778517,Tc02g0848:0.39793461)1.0000:0.22989060,(Gr13g0400:0.07459232,Gr12g1509:0.17977152)0.5080:0.00751588,Gr02g0065:0.13935014);	Y	((Vv03g0576:0.34196217,((Gr13g0400:0.10841507,Gr02g0065:0.10841507)0.9600:0.03799233,Gr12g1509:0.14640740)1.0000:0.19555478)0.0000:0.00000000,Tc02g0848:0.41002311);	N
149	(Gr12g1508:0.07740032,Vv03g0584:0.29884706,((Tc02g0852:0.05101587,Gr13g0402:0.08276608)0.2610:0.00044338,Gr08g0269:0.09840218)0.5410:0.00439538);	N	(Vv03g0584:0.31003374,Gr12g1508:0.06853930,((Tc02g0852:0.04784138,Gr08g0269:0.10473792)0.3700:0.00661553,Gr13g0402:0.08498728)0.6380:0.01513294);	N	(Vv03g0584:699.08333333,(Tc02g0852:130.53846154,(Gr13g0402:232.86538462,Gr08g0269:277.44871795)0.2440:52.79487179)0.4850:88.38461538,Gr12g1508:193.88461538);	N	(Vv03g0584:0.29884706,Gr12g1508:0.07740032,((Tc02g0852:0.05101064,Gr13g0402:0.08277131)0.2610:0.00044338,Gr08g0269:0.09840218)0.5620:0.00439538);	N	(Vv03g0584:0.00000000,(((Tc02g0852:0.06500058,Gr12g1508:0.06500058)0.6850:0.00989949,Gr13g0402:0.07490007)0.9680:0.01078518,Gr08g0269:0.08568526)0.0000:0.29407613);	N
150	(Gr12g1507:0.26653389,(Vv03g0586:0.34205896,Gr13g0403:0.27383042)0.9730:0.03922233,(Tc02g0854:0.10820573,Gr08g0267:0.16797346)0.9770:0.02210411);	N	(Vv03g0586:0.37641628,Gr13g0403:0.32141847,(Tc02g0854:0.09574936,(Gr12g1507:0.30119167,Gr08g0267:0.16662370)0.2090:0.02586710)0.6550:0.06900794);	N	((Vv03g0586:423.24615385,Gr12g1507:332.32115385)0.3430:162.54294872,Tc02g0854:152.05705128,(Gr13g0403:360.36666667,Gr08g0267:215.69551282)0.4600:128.77051282);	N	((Vv03g0586:0.34205896,Gr13g0403:0.27383042)0.9740:0.03922233,(Tc02g0854:0.10812883,Gr08g0267:0.16805035)0.9780:0.02210411,Gr12g1507:0.26653389);	N	(Vv03g0586:0.00000000,(((Tc02g0854:0.13808959,Gr08g0267:0.13808959)1.0000:0.07527421,Gr12g1507:0.21336380)0.9550:0.04098280,Gr13g0403:0.25434660)0.0000:0.33231704);	N
151	(Gr12g1505:0.14742908,((Tc02g0868:0.04188834,Gr08g0263:0.05758485)0.9940:0.01883942,Gr13g0406:0.10647941)0.7620:0.01326216,Vv03g0618:0.40935363);	N	(Vv03g0618:0.43318398,Gr12g1505:0.14261291,((Tc02g0868:0.04349305,Gr08g0263:0.05831752)0.7590:0.01236709,Gr13g0406:0.11974910)0.6980:0.03474862);	N	((Vv03g0618:313.83333333,Gr12g1505:134.76794872)0.8860:67.18461538,(Tc02g0868:50.94871795,Gr08g0263:66.78205128)0.9170:39.41153846,Gr13g0406:109.07179487);	N	(Vv03g0618:0.40839556,((Tc02g0868:0.04188834,Gr08g0263:0.05758485)0.9960:0.01883942,Gr13g0406:0.10647941)0.7740:0.01326216,Gr12g1505:0.14838715);	N	(Vv03g0618:0.00000000,(((Tc02g0868:0.04973659,Gr08g0263:0.04973659)1.0000:0.03779112,Gr13g0406:0.08752771)1.0000:0.03342315,Gr12g1505:0.12095086)0.0000:0.39611452);	N
152	(Gr08g0256:0.19290139,Tc02g0885:0.14393104,((Vv03g0636:0.44131385,Gr13g0422:0.19118673)0.5340:0.01310509,Gr02g0073:0.25669651)0.5250:0.02076176);	N	(Vv03g0636:0.49006948,Gr02g0073:0.24365895,((Tc02g0885:0.14045766,Gr08g0256:0.20491723)0.4530:0.05342511,Gr13g0422:0.21017495)0.4610:0.04481135);	N	(((Vv03g0636:251.86556777,Gr02g0073:166.06684982)0.5280:85.86932234,Gr13g0422:145.44038462)0.5790:86.39175824,Tc02g0885:130.53782051,Gr08g0256:157.82829670);	N	(Vv03g0636:0.44239945,Gr13g0422:0.19010112,((Tc02g0885:0.14393104,Gr08g0256:0.19290139)0.5170:0.02076176,Gr02g0073:0.25669651)0.5480:0.01310509);	N	(Vv03g0636:0.00000000,(((Tc02g0885:0.16841622,Gr08g0256:0.16841622)0.7420:0.02940429,Gr13g0422:0.19782050)0.9750:0.02691198,Gr02g0073:0.22473248)0.0000:0.43296998);	N
153	(Gr02g0079:0.16706192,(Tc02g0906:0.07676978,Gr05g2383:0.17899011)0.3940:0.03112428,(Vv03g0673:0.25518500,Gr02g1706:1.72628964)0.4570:0.01887643);	N	(Vv03g0673:0.30922383,Gr02g1706:1.79235053,(Tc02g0906:0.06873015,(Gr02g0079:0.19793379,Gr05g2383:0.14821479)0.5740:0.04751438)0.5840:0.00000454);	N	((Vv03g0673:155.22380952,Gr02g1706:482.87307692)0.7530:218.88021978,Tc02g0906:107.09230769,(Gr05g2383:184.94120879,Gr02g0079:209.69120879)0.4220:87.29816850);	N	(Vv03g0673:0.26109480,((Tc02g0906:0.07676978,Gr05g2383:0.17899011)0.3870:0.03112428,Gr02g0079:0.16706192)0.4490:0.01887643,Gr02g1706:1.72037983);	N	((Vv03g0673:0.21787578,((Tc02g0906:0.12787994,Gr05g2383:0.12787994)0.9910:0.03515313,Gr02g0079:0.16303308)1.0000:0.05484270)0.0000:0.00000000,Gr02g1706:1.70763502);	N
154	(Gr08g0249:0.08605119,(Tc02g0913:0.04743681,Gr13g0443:0.08060914)0.3550:0.00303535,(Vv03g0688:0.22858892,Gr02g0082:0.16987532)0.5270:0.00818506);	N	((Vv03g0688:0.25179069,Tc02g0913:0.03088988)0.6940:0.02066566,Gr08g0249:0.08851829,(Gr13g0443:0.07179293,Gr02g0082:0.18469942)0.5540:0.01369030);	Y	(((Vv03g0688:275.46794872,Gr02g0082:202.48333333)0.6980:71.11794872,Gr13g0443:96.55512821)0.3110:31.97820513,Tc02g0913:71.11538462,Gr08g0249:123.28205128);	N	(Vv03g0688:0.22858892,Gr02g0082:0.16987532,((Tc02g0913:0.04740951,Gr13g0443:0.08063645)0.3340:0.00303535,Gr08g0249:0.08605119)0.5120:0.00818506);	N	(Vv03g0688:0.00000000,(((Tc02g0913:0.06402298,Gr13g0443:0.06402298)0.7700:0.01253178,Gr08g0249:0.07655476)1.0000:0.04917007,Gr02g0082:0.12572483)0.0000:0.20651367);	N
155	(Gr08g0247:0.09084467,Tc02g0917:0.03557324,((Vv03g0691:0.42898918,Gr13g0445:0.07455074)0.8330:0.01616691,Gr05g2374:0.14986681)0.8430:0.01298278);	N	(Vv03g0691:0.45379718,Gr05g2374:0.15096922,(Tc02g0917:0.03468241,(Gr13g0445:0.09881631,Gr08g0247:0.08728978)0.1460:0.01525446)0.1860:0.01249305);	N	((Vv03g0691:286.93333333,Gr13g0445:78.34166667)0.6290:51.30833333,(Tc02g0917:49.85000000,Gr08g0247:102.30833333)0.5310:37.60000000,Gr05g2374:141.65833333);	N	(Vv03g0691:0.42898918,Gr13g0445:0.07455074,((Tc02g0917:0.03449096,Gr08g0247:0.09192696)0.8540:0.01298278,Gr05g2374:0.14986681)0.8320:0.01616691);	N	(Vv03g0691:0.00000000,(((Tc02g0917:0.06320896,Gr08g0247:0.06320896)0.9280:0.01897006,Gr13g0445:0.08217902)1.0000:0.03412169,Gr05g2374:0.11630071)0.0000:0.41901391);	N
156	(Gr12g1499:0.11763219,Gr13g0452:0.06963157,((Tc02g0930:0.04512697,Vv03g0704:0.34259441)0.5400:0.00354620,Gr08g0241:0.11146303)0.7990:0.00740861);	Y	(Vv03g0704:0.35447903,Tc02g0930:0.03609010,((Gr13g0452:0.06732756,Gr12g1499:0.12063563)0.7340:0.00962795,Gr08g0241:0.11375446)0.7540:0.01411455);	Y	(Vv03g0704:501.00000000,((Tc02g0930:102.41666667,Gr08g0241:217.00000000)0.2110:39.51666667,Gr13g0452:128.01666667)0.6260:74.56666667,Gr12g1499:188.48333333);	N	(Vv03g0704:0.34235434,Tc02g0930:0.04536703,((Gr13g0452:0.06963157,Gr12g1499:0.11763219)0.8090:0.00740861,Gr08g0241:0.11146303)0.5860:0.00354620);	Y	(Vv03g0704:0.00000000,(((Tc02g0930:0.06195275,Gr13g0452:0.06195275)1.0000:0.02496113,Gr08g0241:0.08691388)0.7200:0.01313166,Gr12g1499:0.10004554)0.0000:0.33487626);	N
157	(Gr12g1498:0.07835914,Gr05g2371:0.09276765,(Gr13g0453:0.06282763,(Vv03g0706:0.13398868,(Tc02g0932:0.04765877,Gr08g0240:0.04859396)0.8270:0.01322620)0.7180:0.01030681)0.5570:0.00529976);	N	((Vv03g0706:0.15480482,Tc02g0932:0.03444946)0.4820:0.02242841,Gr08g0240:0.04822892,(Gr13g0453:0.06942305,(Gr05g2371:0.08664177,Gr12g1498:0.08590690)0.5650:0.01976388)0.7270:0.02784691);	Y	((Vv03g0706:90.91666667,Tc02g0932:29.83333333)0.5010:18.08333333,(Gr13g0453:42.33333333,(Gr05g2371:52.50000000,Gr12g1498:56.12500000)0.5760:19.20833333)0.6610:24.37500000,Gr08g0240:32.62500000);	Y	(Vv03g0706:0.13398868,(Tc02g0932:0.04765877,Gr08g0240:0.04859396)0.8420:0.01322620,(Gr13g0453:0.06330460,(Gr05g2371:0.09286146,Gr12g1498:0.07826533)0.5030:0.00482279)0.7240:0.01046580);	N	(Vv03g0706:0.00000000,((((Tc02g0932:0.04812636,Gr08g0240:0.04812636)0.9960:0.01848118,Gr13g0453:0.06660755)0.8470:0.01093789,Gr12g1498:0.07754544)0.6940:0.00568828,Gr05g2371:0.08323371)0.0000:0.13039087);	N
158	(Gr12g1497:0.04893525,(Tc02g0936:0.03965526,Gr13g0454:0.05234006)0.6620:0.01181880,(Vv03g0708:0.21036197,(Gr05g2369:0.04984603,Gr02g0084:0.08438120)0.7990:0.01816062)0.4430:0.00550898);	N	(Vv03g0708:0.24193587,((Gr05g2369:0.04160743,Gr02g0084:0.09708914)0.6330:0.03591371,(Tc02g0936:0.03332809,Gr13g0454:0.05955540)0.6150:0.01400230)0.2910:0.02662787,Gr12g1497:0.02662140);	N	(((Vv03g0708:75.70833333,Gr02g0084:28.70833333)0.5660:15.25000000,Gr05g2369:19.45833333)0.5330:12.95833333,(Tc02g0936:14.66666667,Gr13g0454:23.66666667)0.6680:7.91666667,Gr12g1497:19.66666667);	N	(Vv03g0708:0.21010895,((Tc02g0936:0.03996926,Gr13g0454:0.05202605)0.6510:0.01207182,Gr12g1497:0.04868223)0.4720:0.00542464,(Gr05g2369:0.04984603,Gr02g0084:0.08438120)0.8050:0.01841364);	N	(Vv03g0708:0.00000000,((((Tc02g0936:0.04581228,Gr12g1497:0.04581228)0.4880:0.00765626,Gr13g0454:0.05346854)0.7490:0.00914244,Gr05g2369:0.06261098)0.7300:0.01643865,Gr02g0084:0.07904963)0.0000:0.20164106);	N
159	(Gr08g0236:0.07179517,Tc02g0960:0.05163845,(Vv03g0723:0.17523201,(Gr05g2358:0.10851265,Gr02g0087:0.09358770)0.3880:0.00105472)0.7060:0.00681780);	N	(Vv03g0723:0.19686948,Gr08g0236:0.06473227,(Tc02g0960:0.04581422,(Gr05g2358:0.11554117,Gr02g0087:0.09877273)0.5490:0.01497626)0.6250:0.01553001);	N	((Vv03g0723:251.80128205,Gr05g2358:155.92738095)0.3670:62.44532967,(Tc02g0960:83.77014652,Gr08g0236:125.39514652)0.2830:45.00558608,Gr02g0087:135.65512821);	N	(Vv03g0723:0.17523201,(Gr05g2358:0.10822639,Gr02g0087:0.09387396)0.3880:0.00105472,(Tc02g0960:0.05163845,Gr08g0236:0.07179517)0.7040:0.00681780);	N	(Vv03g0723:0.00000000,(((Tc02g0960:0.06171681,Gr08g0236:0.06171681)0.9940:0.01958544,Gr02g0087:0.08130225)0.9010:0.01193931,Gr05g2358:0.09324156)0.0000:0.16731021);	N
160	(Gr02g0088:0.16105495,(Vv03g0724:0.24803452,Gr05g2357:0.33616282)0.9830:0.05004526,(Tc02g0961:0.07233928,Gr13g0463:0.13028349)0.6660:0.01235344);	N	(((Vv03g0724:0.25524454,Gr05g2357:0.33802955)0.9160:0.07660072,Gr02g0088:0.16492623)0.6460:0.03073721,Tc02g0961:0.06080751,Gr13g0463:0.14342919);	N	((Vv03g0724:135.62976190,Gr05g2357:166.46309524)0.9930:65.41071429,(Tc02g0961:47.31071429,Gr13g0463:75.05833333)0.7790:37.19404762,Gr02g0088:83.93333333);	N	((Vv03g0724:0.24803452,Gr05g2357:0.33616282)0.9840:0.05004526,Gr02g0088:0.16105495,(Tc02g0961:0.07049684,Gr13g0463:0.13212592)0.6790:0.01235344);	N	((Vv03g0724:0.21377066,((Tc02g0961:0.10131138,Gr13g0463:0.10131138)0.9410:0.03604850,Gr02g0088:0.13735989)1.0000:0.07641077)0.0000:0.00000000,Gr05g2357:0.31903089);	N
161	(Gr12g1493:0.23732538,Gr05g2356:0.18215539,(Vv03g0725:0.26726887,(Tc02g0966:0.08346470,Gr13g0464:0.11817775)0.9390:0.02129602)0.6130:0.02216985);	N	(Vv03g0725:0.30389122,Tc02g0966:0.06613320,((Gr05g2356:0.17376307,Gr12g1493:0.26722034)0.8220:0.07105896,Gr13g0464:0.12364570)0.2700:0.02216974);	Y	((Vv03g0725:212.25192308,(Tc02g0966:83.19743590,Gr13g0464:123.28076923)0.7690:67.16474359)0.7940:85.31923077,Gr05g2356:153.36089744,Gr12g1493:169.42500000);	N	(Vv03g0725:0.26726887,(Gr05g2356:0.18215539,Gr12g1493:0.23732538)0.6110:0.02216985,(Tc02g0966:0.08262545,Gr13g0464:0.11901700)0.9460:0.02129602);	N	(Vv03g0725:0.00000000,(((Tc02g0966:0.10082122,Gr13g0464:0.10082122)1.0000:0.05637522,Gr05g2356:0.15719645)1.0000:0.04393770,Gr12g1493:0.20113415)0.0000:0.24314845);	N
162	(Gr08g0234:0.32035031,Vv03g0731:0.19290399,((Tc02g0971:0.10409552,Gr02g0090:0.14513667)1.0000:0.07257229,Gr13g0466:0.17471534)0.6470:0.01477195);	N	(Vv03g0731:0.18280993,Gr08g0234:0.35837492,((Tc02g0971:0.09714976,Gr02g0090:0.15904604)1.0000:0.09767838,Gr13g0466:0.18252009)0.6840:0.05378995);	N	((Vv03g0731:115.64423077,Gr08g0234:173.95833333)0.7570:61.14423077,(Tc02g0971:79.68910256,Gr02g0090:98.02243590)1.0000:75.79807692,Gr13g0466:107.74358974);	N	(Vv03g0731:0.19477270,Gr08g0234:0.31848161,((Tc02g0971:0.10409552,Gr02g0090:0.14513667)1.0000:0.07257229,Gr13g0466:0.17471534)0.6460:0.01477195);	N	((Vv03g0731:0.19868665,((Tc02g0971:0.12461609,Gr02g0090:0.12461609)1.0000:0.06133577,Gr13g0466:0.18595186)0.7090:0.01273479)0.0000:0.00000000,Gr08g0234:0.32324164);	N
163	(Gr12g1491:0.11347444,Gr13g0469:0.04783558,((Tc02g0977:0.04427248,Gr08g0233:0.06435106)0.9610:0.01337848,Vv03g0736:0.22931066)0.7490:0.00982193);	N	(Vv03g0736:0.25187456,Gr12g1491:0.10607283,((Tc02g0977:0.04344289,Gr08g0233:0.06789293)0.6780:0.02681933,Gr13g0469:0.04443616)0.2860:0.02256641);	N	((Vv03g0736:340.70833333,Gr12g1491:162.70833333)0.6910:68.16666667,(Tc02g0977:77.00000000,Gr08g0233:109.25000000)0.7300:48.95833333,Gr13g0469:76.20833333);	N	(Vv03g0736:0.22931066,(Tc02g0977:0.04427248,Gr08g0233:0.06435106)0.9640:0.01337848,(Gr13g0469:0.04972630,Gr12g1491:0.11158372)0.7310:0.00982193);	N	(Vv03g0736:0.00000000,(((Tc02g0977:0.05431177,Gr08g0233:0.05431177)0.5920:0.00647140,Gr13g0469:0.06078317)1.0000:0.03102452,Gr12g1491:0.09180769)0.0000:0.21658657);	N
164	(Gr12g1490:0.18319617,Vv03g0744:0.51884456,(Gr02g0093:0.24765378,(Tc02g0983:0.12464855,Gr05g2349:0.14647886)1.0000:0.09013231)0.4770:0.00799981);	N	(Vv03g0744:0.57594217,(Gr02g0093:0.25640717,(Tc02g0983:0.12223448,Gr05g2349:0.15830486)1.0000:0.13118371)0.3520:0.04925684,Gr12g1490:0.15503916);	N	((Vv03g0744:242.15109890,Gr02g0093:136.89871795)0.7820:70.44725275,(Tc02g0983:82.87271062,Gr05g2349:92.05476190)1.0000:83.77032967,Gr12g1490:100.80512821);	N	((Vv03g0744:0.51732932,Gr12g1490:0.18471140)0.4700:0.00799981,(Tc02g0983:0.12464855,Gr05g2349:0.14647886)1.0000:0.09013231,Gr02g0093:0.24765378);	N	(Vv03g0744:0.00000000,(((Tc02g0983:0.13556371,Gr05g2349:0.13556371)1.0000:0.07136706,Gr12g1490:0.20693077)0.8330:0.02500428,Gr02g0093:0.23193505)0.0000:0.51346986);	N
165	(Gr08g0207:0.12804495,Gr05g2323:0.19482393,(Vv03g0780:0.56284448,(Tc02g1050:0.10912703,Gr13g0501:0.18272003)0.3410:0.00286916)0.5980:0.02720395);	N	(Gr05g2323:0.19309764,(Vv03g0780:0.63054044,Gr08g0207:0.10649757)0.3630:0.05667814,(Tc02g1050:0.10513134,Gr13g0501:0.20073164)0.3910:0.05101598);	N	((Vv03g0780:203.70833333,Gr13g0501:91.17994505)0.5640:60.72161172,Tc02g1050:67.03525641,(Gr05g2323:112.21886447,Gr08g0207:90.88553114)0.6890:60.25045788);	N	(Vv03g0780:0.56284448,(Gr05g2323:0.19482393,Gr08g0207:0.12804495)0.5810:0.02720395,(Tc02g1050:0.10971863,Gr13g0501:0.18212844)0.3460:0.00286916);	N	(Vv03g0780:0.00000000,(((Tc02g1050:0.13881179,Gr08g0207:0.13881179)0.6910:0.02222523,Gr05g2323:0.16103702)0.4630:0.01274108,Gr13g0501:0.17377810)0.0000:0.55778192);	N
166	(Gr08g0206:0.10836221,Gr02g0102:0.08022549,(Gr05g2320:0.09024336,(Tc02g1053:0.03611979,Vv03g0786:0.27050127)0.3100:0.00189112)0.4710:0.00639005);	Y	(Vv03g0786:0.28860046,Tc02g1053:0.01826651,(Gr05g2320:0.09426359,(Gr02g0102:0.07521228,Gr08g0206:0.12028089)0.7190:0.01729176)0.6910:0.01454369);	Y	((Vv03g0786:211.88461538,Gr05g2320:76.00000000)0.5700:30.00961538,Tc02g1053:29.24679487,(Gr02g0102:68.57371795,Gr08g0206:104.49038462)0.6550:27.79487179);	N	(Vv03g0786:0.27096419,Tc02g1053:0.03565687,(Gr05g2320:0.09024336,(Gr02g0102:0.08022549,Gr08g0206:0.10836221)0.4740:0.00639005)0.3130:0.00189112);	Y	(Vv03g0786:0.00000000,(((Tc02g1053:0.05921425,Gr02g0102:0.05921425)0.7210:0.01652276,Gr05g2320:0.07573701)0.9610:0.01671459,Gr08g0206:0.09245160)0.0000:0.26140075);	N
167	(Gr02g0103:0.06152846,Gr05g2318:0.05652609,(Tc02g1055:0.04278518,(Vv03g0788:0.15477652,Gr13g0503:0.06353666)0.5470:0.00495060)0.6930:0.00592521);	N	(Vv03g0788:0.16415603,(Tc02g1055:0.04408260,(Gr05g2318:0.05531682,Gr02g0103:0.06301481)0.7620:0.01430037)0.5480:0.01544813,Gr13g0503:0.06073911);	N	((Vv03g0788:249.88571429,Gr13g0503:109.51666667)0.7510:41.85238095,Tc02g1055:68.91666667,(Gr05g2318:96.98809524,Gr02g0103:110.48809524)0.8060:36.35238095);	N	(Vv03g0788:0.15340849,(Tc02g1055:0.04278518,(Gr05g2318:0.05652609,Gr02g0103:0.06152846)0.7150:0.00592521)0.5400:0.00495060,Gr13g0503:0.06490469);	N	(Vv03g0788:0.00000000,(((Tc02g1055:0.05091879,Gr05g2318:0.05091879)0.8810:0.00700429,Gr02g0103:0.05792308)0.7390:0.00510224,Gr13g0503:0.06302532)0.0000:0.15452085);	N
168	(Gr08g0433:0.11553866,Gr05g2627:0.08146283,(Gr02g2123:0.08213696,(Vv03g0926:0.17035791,Tc02g0260:0.04511594)0.5840:0.00691851)0.7180:0.00809830);	Y	(Vv03g0926:0.18929422,(Gr05g2627:0.08049852,Gr08g0433:0.12177377)0.9560:0.03054638,(Tc02g0260:0.04462968,Gr02g2123:0.08513465)0.1380:0.00422560);	N	((Vv03g0926:190.41666667,Tc02g0260:49.66666667)0.7500:32.00000000,Gr02g2123:84.08333333,(Gr05g2627:100.58333333,Gr08g0433:127.58333333)0.7700:42.66666667);	Y	(Vv03g0926:0.17203557,Tc02g0260:0.04343828,(Gr02g2123:0.08213696,(Gr05g2627:0.08146283,Gr08g0433:0.11553866)0.7230:0.00809830)0.5950:0.00691851);	Y	(Vv03g0926:0.00000000,(((Tc02g0260:0.06373039,Gr02g2123:0.06373039)0.9000:0.01627417,Gr05g2627:0.08000456)0.9960:0.01640092,Gr08g0433:0.09640548)0.0000:0.16425407);	N
169	(Gr11g0721:0.13895848,(Tc09g0956:1.07262603,Gr04g2796:0.27889178)0.9890:0.09077411,(Vv04g0005:0.10423275,(Gr13g2195:0.03481601,Gr01g0263:0.07858305)0.9810:0.02713457)1.0000:0.05279477);	N	(Vv04g0005:0.10123895,((Tc09g0956:1.11463210,Gr04g2796:0.29121872)0.8730:0.12722201,Gr11g0721:0.15059901)0.9950:0.08190691,(Gr13g2195:0.03942122,Gr01g0263:0.08615263)1.0000:0.05584975);	N	((Vv04g0005:177.26197969,(Gr13g2195:79.14083694,Gr01g0263:138.36919192)1.0000:115.68196248)1.0000:175.31919469,(Tc09g0956:774.00948496,Gr04g2796:381.28073316)1.0000:295.74353147,Gr11g0721:242.19308469);	N	(Vv04g0005:0.10675409,((Tc09g0956:1.07262603,Gr04g2796:0.27889178)0.9840:0.09077411,Gr11g0721:0.13895848)1.0000:0.05363522,(Gr13g2195:0.02952016,Gr01g0263:0.08387890)0.9890:0.02461323);	N	((((Vv04g0005:0.09403342,(Gr13g2195:0.05669953,Gr01g0263:0.05669953)1.0000:0.03733389)1.0000:0.04716003,Gr11g0721:0.14119345)1.0000:0.11479496,Gr04g2796:0.25598841)0.0000:0.00000000,Tc09g0956:1.05888401);	N
170	(Gr11g0725:0.36240213,Tc01g1607:1.12301880,(Vv04g0330:0.25468555,(Gr04g2884:0.13659359,Gr09g0493:0.11425231)0.9860:0.08359776)0.8580:0.08588870);	N	(Vv04g0330:0.26273528,(Gr04g2884:0.12685835,Gr09g0493:0.12624594)0.9360:0.10870377,(Tc01g1607:1.15357041,Gr11g0725:0.33659259)0.9100:0.15312211);	N	(Vv04g0330:175.57692308,(Tc01g1607:320.31895604,Gr11g0725:211.84166667)0.9950:154.73305861,(Gr04g2884:119.56547619,Gr09g0493:118.36419414)1.0000:124.59972527);	N	(Vv04g0330:0.25468555,(Tc01g1607:1.12301880,Gr11g0725:0.36240213)0.8630:0.08588870,(Gr04g2884:0.13250431,Gr09g0493:0.11834159)0.9820:0.08359776);	N	(((Vv04g0330:0.23185313,(Gr04g2884:0.12542295,Gr09g0493:0.12542295)1.0000:0.10643018)1.0000:0.10441345,Gr11g0725:0.33626658)0.0000:0.00000000,Tc01g1607:1.10995102);	N
171	(Gr10g1066:0.12422410,Gr09g0502:0.14456855,((Tc01g4495:0.74652270,(Gr01g0081:0.13051707,Gr04g2816:0.13386968)1.0000:0.18252742)0.9950:0.10497144,Vv04g0340:0.21490618)1.0000:0.09797870);	N	(Vv04g0340:0.23071696,(Gr09g0502:0.15255726,Gr10g1066:0.12336290)0.9980:0.13306587,(Tc01g4495:0.80065913,(Gr01g0081:0.12676552,Gr04g2816:0.14195207)0.9950:0.22395826)0.9520:0.13376432);	N	((Vv04g0340:114.17972583,(Tc01g4495:263.31370851,(Gr01g0081:86.56450216,Gr04g2816:85.03073593)1.0000:123.43809524)0.9990:108.60670996)1.0000:95.36709957,Gr09g0502:102.29574315,Gr10g1066:87.20367965);	N	(Vv04g0340:0.21454491,(Tc01g4495:0.74652270,(Gr01g0081:0.13051707,Gr04g2816:0.13386968)1.0000:0.18252742)0.9950:0.10485102,(Gr09g0502:0.14008114,Gr10g1066:0.12871151)0.9990:0.09833998);	N	(((Vv04g0340:0.22364061,(Gr09g0502:0.13439632,Gr10g1066:0.13439632)1.0000:0.08924428)1.0000:0.09948156,(Gr01g0081:0.13219338,Gr04g2816:0.13219338)1.0000:0.19092878)0.0000:0.00000000,Tc01g4495:0.74820297);	N
172	(Gr04g2785:0.10008996,Gr13g2328:0.11121923,(Tc09g0400:2.54231432,(Vv04g0513:0.20483928,Gr01g0294:0.56203423)0.3620:0.03479562)0.5370:0.07547683);	N	(Vv04g0513:0.19916392,(Tc09g0400:2.74575666,Gr01g0294:0.62096190)0.9420:0.00000011,(Gr13g2328:0.09180532,Gr04g2785:0.12437557)0.9930:0.14402353);	N	(Vv04g0513:384.59551282,(Tc09g0400:929.96794872,Gr01g0294:479.82051282)1.0000:351.58012821,(Gr13g2328:240.68653846,Gr04g2785:272.93653846)1.0000:322.41282051);	N	(Vv04g0513:0.20061073,(Tc09g0400:2.54231432,(Gr13g2328:0.11121923,Gr04g2785:0.10008996)0.5570:0.07547683)0.3610:0.03479562,Gr01g0294:0.56626278);	N	(((Vv04g0513:0.21461172,(Gr13g2328:0.10565460,Gr04g2785:0.10565460)1.0000:0.10895712)1.0000:0.16970192,Gr01g0294:0.38431364)0.0000:0.00000000,Tc09g0400:2.45768258);	N
173	(Gr10g1149:0.09262468,(Vv04g0572:0.13483719,(Tc01g4468:1.89563689,Gr01g0426:0.22176640)0.7610:0.07886627)0.9570:0.09675564,(Gr13g2150:0.07095290,Gr09g0580:0.07979867)0.5120:0.00797315);	N	((Vv04g0572:0.13025175,(Tc01g4468:2.05607357,Gr01g0426:0.19044204)0.6730:0.12727816)0.9770:0.11803341,Gr10g1149:0.09334522,(Gr13g2150:0.07960367,Gr09g0580:0.07446502)0.4940:0.01469590);	N	((Vv04g0572:221.84653680,(Tc01g4468:846.64545455,Gr01g0426:302.76370851)1.0000:241.28340548)1.0000:176.76067821,Gr13g2150:118.46385281,(Gr09g0580:134.21738817,Gr10g1149:170.83362193)0.7170:50.18535354);	N	((Vv04g0572:0.13483719,(Tc01g4468:1.89563689,Gr01g0426:0.22176640)0.7670:0.07886627)0.9710:0.09709795,Gr10g1149:0.09365160,(Gr13g2150:0.07395105,Gr09g0580:0.07680052)0.5310:0.00694623);	N	(((Vv04g0572:0.15901684,((Gr13g2150:0.07537578,Gr09g0580:0.07537578)0.9770:0.01261103,Gr10g1149:0.08798681)1.0000:0.07103003)1.0000:0.07685283,Gr01g0426:0.23586967)0.0000:0.00000000,Tc01g4468:1.90409885);	N
174	(Gr09g0589:0.20767200,Gr01g0348:0.05959418,(Gr13g2144:0.04796113,(Vv04g0592:0.12605532,Tc09g0306:1.11775440)0.7220:0.03978840)1.0000:0.18763788);	Y	(Vv04g0592:0.17376899,Gr13g2144:0.04271466,(Tc09g0306:1.19356594,(Gr01g0348:0.11379889,Gr09g0589:0.22101660)0.9880:0.19167875)0.4490:0.02636328);	N	((Vv04g0592:78.74267399,Gr13g2144:49.49267399)0.9010:71.55402930,Tc09g0306:264.61025641,(Gr01g0348:60.28333333,Gr09g0589:95.06684982)0.8820:77.25018315);	N	(Vv04g0592:0.12621301,(Gr13g2144:0.04796113,(Gr01g0348:0.05959418,Gr09g0589:0.20767200)1.0000:0.18763788)0.7200:0.03978840,Tc09g0306:1.11759671);	N	(((Vv04g0592:0.10721780,Gr13g2144:0.10721780)0.9960:0.10679005,(Gr01g0348:0.13363309,Gr09g0589:0.13363309)0.9960:0.08037476)0.0000:0.00000000,Tc09g0306:1.13772744);	N
175	(Gr10g1177:0.15351322,(Vv04g0629:0.23705684,Tc09g3530:0.79346724)0.9970:0.10088050,(Gr01g0366:0.10947137,Gr09g0607:0.10547019)0.9930:0.04693005);	Y	((Vv04g0629:0.22545315,Tc09g3530:0.84563017)0.9700:0.15143789,Gr10g1177:0.16666140,(Gr01g0366:0.12295914,Gr09g0607:0.09555393)0.9350:0.04919305);	Y	((Vv04g0629:184.81666667,Tc09g3530:347.00833333)1.0000:150.29166667,(Gr01g0366:115.43333333,Gr09g0607:96.80833333)0.9220:79.75000000,Gr10g1177:130.89166667);	Y	((Vv04g0629:0.23705684,Tc09g3530:0.79346724)0.9970:0.10088050,Gr10g1177:0.15351322,(Gr01g0366:0.11189703,Gr09g0607:0.10304452)0.9920:0.04693005);	Y	((Vv04g0629:0.24602115,((Gr01g0366:0.10747078,Gr09g0607:0.10747078)1.0000:0.04648625,Gr10g1177:0.15395702)1.0000:0.09206412)0.0000:0.00000000,Tc09g3530:0.79794939);	N
176	(Gr10g1175:0.08153812,(Tc01g0497:1.85747763,Gr09g0606:0.00000000)0.4470:0.09483990,(Vv04g0633:0.34682625,Gr01g0365:0.05002051)0.5510:0.07439944);	N	((Tc01g0497:1.75364839,Gr10g1175:0.12758985)0.2210:0.05394908,Vv04g0633:0.29544382,(Gr01g0365:0.12408761,Gr09g0606:0.05919546)0.3220:0.00734856);	N	((Vv04g0633:105.89157509,Tc01g0497:313.42728938)0.4870:58.01868132,(Gr01g0365:52.94413919,Gr09g0606:36.98809524)0.3700:31.85842491,Gr10g1175:59.87179487);	Y	(Vv04g0633:0.33303035,((Tc01g0497:1.85747763,Gr09g0606:0.00000000)0.4600:0.09483990,Gr10g1175:0.08153812)0.5640:0.07439944,Gr01g0365:0.06381640);	N	((Vv04g0633:0.19368264,((Gr01g0365:0.08753671,Gr09g0606:0.08753671)0.9960:0.03647432,Gr10g1175:0.12401103)1.0000:0.06967161)0.0000:0.00000000,Tc01g0497:1.87638263);	N
177	(Gr10g1189:0.08267869,(Gr01g0382:0.10549178,Gr09g0629:0.08183317)0.4590:0.00417958,(Vv04g0696:0.19182293,Tc01g2544:0.91884782)0.8580:0.03436459);	Y	((Vv04g0696:0.17119710,Tc01g2544:0.95121997)0.8070:0.07301525,Gr10g1189:0.08358192,(Gr01g0382:0.11216889,Gr09g0629:0.07563443)0.3370:0.01124905);	Y	((Vv04g0696:243.26666667,Tc01g2544:785.57500000)1.0000:173.95833333,Gr01g0382:143.80000000,(Gr09g0629:129.22500000,Gr10g1189:146.01666667)0.5780:66.15833333);	Y	(Vv04g0696:0.19182293,Tc01g2544:0.91884782,((Gr01g0382:0.10660226,Gr09g0629:0.08072269)0.4720:0.00417958,Gr10g1189:0.08267869)0.8660:0.03436459);	Y	((Vv04g0696:0.15948756,(Gr01g0382:0.09602922,(Gr09g0629:0.08212477,Gr10g1189:0.08212477)0.9720:0.01390445)1.0000:0.06345834)0.0000:0.00000000,Tc01g2544:0.90268014);	N
178	(Gr03g0181:0.29282342,Vv04g1021:0.23887231,((Tc01g0391:0.06895012,Gr07g2072:0.13932262)0.9300:0.02163382,Gr08g0708:0.14918035)0.6250:0.01401939);	N	(Vv04g1021:0.24718358,Gr03g0181:0.32869628,((Tc01g0391:0.05942742,Gr07g2072:0.15472252)0.5010:0.02397467,Gr08g0708:0.16870606)0.2460:0.02682511);	N	((Vv04g1021:384.48205128,Tc01g0391:140.12014652)0.4330:108.14130037,(Gr08g0708:264.86080586,Gr03g0181:474.64285714)0.6470:152.38937729,Gr07g2072:260.36346154);	Y	(Vv04g1021:0.24249591,Gr03g0181:0.28919982,((Tc01g0391:0.06895012,Gr07g2072:0.13932262)0.9290:0.02163382,Gr08g0708:0.14918035)0.6190:0.01401939);	N	((Vv04g1021:0.19323264,((Tc01g0391:0.10413637,Gr07g2072:0.10413637)0.9930:0.03333890,Gr08g0708:0.13747527)1.0000:0.05575737)0.0000:0.00000000,Gr03g0181:0.27000359);	N
179	(Gr03g0179:0.13936661,Vv04g1035:0.27656340,(Tc01g0384:0.08361999,(Gr08g0700:0.10308313,Gr07g2070:0.07007863)0.5910:0.00656323)0.5720:0.01042721);	N	(Vv04g1035:0.30858384,Gr03g0179:0.12687260,((Tc01g0384:0.09458376,Gr08g0700:0.10921932)0.3090:0.01513931,Gr07g2070:0.07103274)0.5270:0.04332590);	N	((Vv04g1035:225.57500000,Gr03g0179:112.88690476)0.7150:61.84523810,(Tc01g0384:88.20714286,Gr08g0700:99.12380952)0.3510:36.55357143,Gr07g2070:59.80833333);	N	(Vv04g1035:0.27656340,Gr03g0179:0.13936661,(Tc01g0384:0.08361999,(Gr08g0700:0.10313313,Gr07g2070:0.07002863)0.5900:0.00656323)0.5790:0.01042721);	N	(Vv04g1035:0.00000000,(((Tc01g0384:0.08003093,Gr07g2070:0.08003093)0.8340:0.01162610,Gr08g0700:0.09165703)0.9990:0.02822459,Gr03g0179:0.11988161)0.0000:0.26682090);	N
180	(Gr11g1031:0.17110911,Vv04g1038:0.41873989,(Gr03g0176:0.15637572,(Tc01g0380:0.10638920,Gr07g2068:0.13523802)0.2580:0.00205702)0.5730:0.01782125);	N	((Vv04g1038:0.45668524,Gr11g1031:0.17148758)0.5010:0.04168859,Tc01g0380:0.09236176,(Gr07g2068:0.13015039,Gr03g0176:0.16256555)0.5050:0.02898832);	N	((Vv04g1038:289.98461538,Gr11g1031:139.62500000)0.4530:82.43461538,Tc01g0380:81.78846154,(Gr07g2068:119.61538462,Gr03g0176:139.24038462)0.2820:45.31153846);	N	((Vv04g1038:0.41873989,Gr11g1031:0.17110911)0.5640:0.01782125,(Tc01g0380:0.10689395,Gr07g2068:0.13473327)0.2850:0.00205702,Gr03g0176:0.15637572);	N	(Vv04g1038:0.00000000,(((Tc01g0380:0.12081361,Gr07g2068:0.12081361)0.8960:0.01880956,Gr03g0176:0.13962318)0.8840:0.02186150,Gr11g1031:0.16148468)0.0000:0.41392767);	N
181	(Gr11g1028:0.01060904,Vv04g1043:0.36575234,((Tc01g0377:0.04817225,Gr07g0513:0.06176552)0.6630:0.00897246,Gr07g2067:0.07522791)1.0000:0.04629706);	N	(Vv04g1043:0.44158334,Gr11g1028:0.06989626,((Tc01g0377:0.04139098,Gr07g2067:0.08378956)0.4570:0.01525096,Gr07g0513:0.05735116)0.3990:0.00988830);	N	((Vv04g1043:327.33333333,Gr07g2067:65.20238095)0.4870:31.15238095,(Tc01g0377:49.62142857,Gr07g0513:66.12142857)0.3940:25.06904762,Gr11g1028:42.50000000);	N	((Vv04g1043:0.36575234,Gr11g1028:0.01060904)1.0000:0.04629706,Gr07g2067:0.07522791,(Tc01g0377:0.04616788,Gr07g0513:0.06376989)0.6740:0.00897246);	N	(Vv04g1043:0.00000000,(((Tc01g0377:0.05496888,Gr07g0513:0.05496888)0.5660:0.00566394,Gr11g1028:0.06063282)0.7060:0.00763986,Gr07g2067:0.06827268)0.0000:0.38563236);	N
182	(Gr03g0167:0.09410694,Vv04g1056:0.23531128,((Tc01g0364:0.06042571,Gr08g0690:0.09188307)0.5680:0.00471863,Gr07g2061:0.08093294)0.9900:0.03322896);	N	(Vv04g1056:0.25857725,Gr03g0167:0.08993375,(Tc01g0364:0.05104294,(Gr08g0690:0.09412283,Gr07g2061:0.08729955)0.3640:0.01532771)0.9910:0.05288213);	N	((Vv04g1056:142.04166667,Gr03g0167:64.52976190)0.9970:43.98809524,(Tc01g0364:43.14285714,Gr07g2061:61.39285714)0.4570:19.44642857,Gr08g0690:58.45833333);	N	((Vv04g1056:0.23531128,Gr03g0167:0.09410694)0.9880:0.03322896,Gr07g2061:0.08093294,(Tc01g0364:0.05945302,Gr08g0690:0.09285576)0.5670:0.00471863);	N	(Vv04g1056:0.00000000,(((Tc01g0364:0.07109326,Gr07g2061:0.07109326)0.7330:0.01234029,Gr08g0690:0.08343355)0.9870:0.02068090,Gr03g0167:0.10411445)0.0000:0.24031503);	N
183	(Gr03g0166:0.10109961,Gr07g0511:0.13393989,(Tc01g0363:0.12136610,(Vv04g1057:0.32128849,Gr07g2060:0.13858542)0.6250:0.01751853)0.5690:0.01292835);	N	((Vv04g1057:0.34761709,Gr07g2060:0.12534537)0.7720:0.04930918,Tc01g0363:0.12721671,(Gr07g0511:0.12224312,Gr03g0166:0.11309163)0.4750:0.01163441);	N	(((Vv04g1057:148.10000000,Gr07g2060:68.10000000)0.9000:38.96666667,Tc01g0363:53.00000000)0.6680:20.63333333,Gr07g0511:64.26666667,Gr03g0166:61.93333333);	N	(Vv04g1057:0.32128849,Gr07g2060:0.13858542,(Tc01g0363:0.12136610,(Gr07g0511:0.13070570,Gr03g0166:0.10433381)0.5560:0.01292835)0.6370:0.01751853);	N	(Vv04g1057:0.00000000,((Tc01g0363:0.12590710,(Gr07g0511:0.11751975,Gr03g0166:0.11751975)0.5940:0.00838735)0.8340:0.01585526,Gr07g2060:0.14176236)0.0000:0.32287696);	N
184	(Gr03g0143:0.33856274,Gr07g2029:0.08870330,(Vv04g1121:0.23733345,(Gr08g0678:0.12893857,Tc01g0318:0.04275885)0.5520:0.01212583)0.5330:0.02191727);	N	(Vv04g1121:0.23788683,Gr03g0143:0.34807354,((Tc01g0318:0.03861424,Gr07g2029:0.10313977)0.4610:0.01862475,Gr08g0678:0.12398855)0.5850:0.03991367);	N	((Vv04g1121:125.74038462,Gr03g0143:159.42371795)0.9350:53.59487179,(Tc01g0318:32.96794872,Gr07g2029:63.41666667)0.7150:28.84294872,Gr08g0678:61.01346154);	N	((Vv04g1121:0.23733345,(Gr07g2029:0.08870330,Gr03g0143:0.33856274)0.5490:0.02191727)0.5600:0.01212583,Tc01g0318:0.04365319,Gr08g0678:0.12804423);	N	((Vv04g1121:0.17403698,((Tc01g0318:0.07003662,Gr07g2029:0.07003662)0.9320:0.03575402,Gr08g0678:0.10579063)1.0000:0.06824635)0.0000:0.00000000,Gr03g0143:0.31146017);	N
185	(Gr03g0141:0.25345454,Vv04g1125:0.28863545,((Tc01g0314:0.09291311,Gr07g2025:0.13543958)1.0000:0.03980377,Gr07g0505:0.17037727)0.9400:0.04730952);	N	(Vv04g1125:0.29134136,Gr03g0141:0.32012498,((Tc01g0314:0.08690281,Gr07g2025:0.14919289)0.6800:0.03398427,Gr07g0505:0.21207027)0.8630:0.08508386);	N	((Vv04g1125:174.51309524,Gr03g0141:158.67261905)0.9770:109.61428571,(Tc01g0314:88.90476190,Gr07g2025:118.54761905)0.8020:76.77261905,Gr07g0505:127.97500000);	N	(Vv04g1125:0.28863545,Gr03g0141:0.25345454,((Tc01g0314:0.09443406,Gr07g2025:0.13391863)0.9990:0.03980377,Gr07g0505:0.17037727)0.9490:0.04730952);	N	(Vv04g1125:0.00000000,(((Tc01g0314:0.11417635,Gr07g2025:0.11417635)1.0000:0.04800235,Gr07g0505:0.16217870)1.0000:0.06792625,Gr03g0141:0.23010495)0.0000:0.27696065);	N
186	(Gr11g1015:0.13153409,Gr07g2021:0.12309386,((Vv04g1129:0.34261349,Tc01g0311:0.07799550)0.5150:0.00591233,Gr03g0140:0.13129856)0.5460:0.00430090);	Y	(Vv04g1129:0.36905682,Tc01g0311:0.06087442,((Gr03g0140:0.13685570,Gr07g2021:0.12177905)0.2720:0.00815154,Gr11g1015:0.13781767)0.6370:0.02781432);	Y	((Vv04g1129:524.93333333,Tc01g0311:141.02756410)0.5370:89.99423077,Gr07g2021:214.29358974,(Gr03g0140:257.14743590,Gr11g1015:252.68910256)0.4910:68.91474359);	Y	(Vv04g1129:0.34261349,Tc01g0311:0.07799550,((Gr07g2021:0.12270896,Gr11g1015:0.13191899)0.5520:0.00430090,Gr03g0140:0.13129856)0.5130:0.00591233);	Y	(Vv04g1129:0.00000000,(((Tc01g0311:0.10244123,Gr07g2021:0.10244123)0.7920:0.01642202,Gr03g0140:0.11886324)0.5230:0.00553195,Gr11g1015:0.12439519)0.0000:0.34078349);	N
187	(Gr11g1014:0.08632125,Gr08g0674:0.06620778,(Tc01g0308:0.04309603,(Vv04g1132:0.19537762,Gr07g0503:0.07049023)0.5360:0.00452442)0.4400:0.00199219);	N	(Vv04g1132:0.21033332,(Tc01g0308:0.03933278,(Gr08g0674:0.06558550,Gr11g1014:0.09319009)0.3350:0.00749587)0.4250:0.01374292,Gr07g0503:0.06713159);	N	((Vv04g1132:184.91666667,Gr07g0503:70.31666667)0.5010:32.40000000,Tc01g0308:43.18333333,(Gr08g0674:72.00000000,Gr11g1014:100.58333333)0.4790:20.60000000);	N	(Vv04g1132:0.19537762,Gr07g0503:0.07049023,(Tc01g0308:0.04309603,(Gr08g0674:0.06608719,Gr11g1014:0.08644184)0.4350:0.00199219)0.5270:0.00452442);	N	(Vv04g1132:0.00000000,(((Tc01g0308:0.05540682,Gr08g0674:0.05540682)0.6720:0.00929206,Gr07g0503:0.06469888)0.8840:0.01034758,Gr11g1014:0.07504646)0.0000:0.19124940);	N
188	(Gr03g0137:0.14939048,Gr08g0670:0.09037947,(Tc01g0300:0.06051271,(Vv04g1139:0.13292555,Gr07g0471:2.11234286)0.9820:0.23625455)0.4580:0.01301199);	N	((Vv04g1139:0.11225925,Gr07g0471:2.18669779)0.9710:0.27682127,Gr03g0137:0.12529010,(Tc01g0300:0.06813545,Gr08g0670:0.11290108)0.6560:0.01806695);	N	((Vv04g1139:331.19514652,Gr07g0471:1166.93232601)1.0000:458.60943223,(Tc01g0300:156.42481685,Gr08g0670:201.72115385)0.6230:118.67994505,Gr03g0137:218.43717949);	N	(Vv04g1139:0.13292555,Gr07g0471:2.11234286,(Tc01g0300:0.06051271,(Gr08g0670:0.09379760,Gr03g0137:0.14597235)0.4690:0.01301199)0.9820:0.23625455);	N	((Vv04g1139:0.23897449,((Tc01g0300:0.08878835,Gr08g0670:0.08878835)0.9960:0.02346480,Gr03g0137:0.11225315)1.0000:0.12672134)0.0000:0.00000000,Gr07g0471:2.16536733);	N
189	(Gr11g1011:0.19395958,(Vv04g1147:0.24614903,Gr08g0667:0.08187034)0.8080:0.02002608,(Gr03g0133:0.13495072,Tc01g0293:0.05616211)0.4420:0.00405046);	N	(Vv04g1147:0.26836852,((Gr03g0133:0.12759846,Gr11g1011:0.20101437)0.7180:0.01907321,Tc01g0293:0.05018113)0.6710:0.03100046,Gr08g0667:0.07464345);	N	((Vv04g1147:140.75000000,Gr08g0667:82.82738095)0.7850:59.99404762,Tc01g0293:64.50000000,(Gr03g0133:148.77976190,Gr11g1011:219.48809524)0.8660:45.66071429);	N	(((Vv04g1147:0.24614903,Gr08g0667:0.08187034)0.8160:0.02002608,Gr11g1011:0.19395958)0.4520:0.00405046,Tc01g0293:0.05740462,Gr03g0133:0.13370821);	N	(Vv04g1147:0.00000000,(((Tc01g0293:0.07667604,Gr08g0667:0.07667604)0.9980:0.03096169,Gr03g0133:0.10763773)1.0000:0.04122982,Gr11g1011:0.14886755)0.0000:0.23106196);	N
190	(Gr11g1009:0.13787821,Gr07g2015:0.11375980,(Tc01g0289:0.08154614,(Vv04g1152:0.54209973,Gr08g0664:0.11540949)0.6180:0.01458747)0.3860:0.00412187);	N	((Vv04g1152:0.56736525,Gr08g0664:0.10199441)0.6420:0.03392108,Gr11g1009:0.14418199,(Tc01g0289:0.08555127,Gr07g2015:0.11201523)0.3200:0.01128151);	N	((Vv04g1152:245.87500000,Gr08g0664:66.45833333)0.6980:39.50000000,(Tc01g0289:56.58333333,Gr11g1009:86.50000000)0.4340:19.29166667,Gr07g2015:59.79166667);	N	(Vv04g1152:0.54209973,Gr08g0664:0.11540949,(Tc01g0289:0.08154614,(Gr07g2015:0.11260875,Gr11g1009:0.13902925)0.3870:0.00412187)0.6090:0.01458747);	N	(Vv04g1152:0.00000000,(((Tc01g0289:0.09741181,Gr07g2015:0.09741181)0.8780:0.01895989,Gr08g0664:0.11637170)0.6140:0.00791503,Gr11g1009:0.12428673)0.0000:0.54296295);	N
191	(Gr11g1007:0.15913500,Gr07g2007:0.16309168,((Tc01g0261:0.09135104,Vv04g1184:0.23164985)0.7540:0.01013628,Gr03g0130:0.14188608)0.9740:0.02215528);	Y	(Vv04g1184:0.25647016,Tc01g0261:0.07215327,((Gr07g2007:0.17924348,Gr11g1007:0.15804757)0.9400:0.05356959,Gr03g0130:0.16586254)0.5530:0.02710377);	Y	(Vv04g1184:294.32692308,(Tc01g0261:135.62875458,Gr03g0130:230.15476190)0.4910:86.52637363,(Gr07g2007:241.54029304,Gr11g1007:227.05934066)0.8880:115.76355311);	N	(Vv04g1184:0.23247689,Tc01g0261:0.09052400,((Gr07g2007:0.16309168,Gr11g1007:0.15913500)0.9610:0.02215528,Gr03g0130:0.14188608)0.7670:0.01013628);	Y	(Vv04g1184:0.00000000,(((Tc01g0261:0.12003263,Gr03g0130:0.12003263)0.9830:0.03041046,Gr11g1007:0.15044309)0.7030:0.00682087,Gr07g2007:0.15726396)0.0000:0.23193169);	N
192	(Gr11g1006:0.05699754,Gr08g0654:0.08359306,(Tc01g0259:0.04170565,(Vv04g1186:0.17603263,Gr03g0128:0.09081333)0.9650:0.01601899)0.5150:0.00322490);	N	(Vv04g1186:0.18508348,Gr03g0128:0.09200999,((Tc01g0259:0.04232240,Gr08g0654:0.08366869)0.4390:0.00833306,Gr11g1006:0.05761979)0.8920:0.02895538);	N	(((Vv04g1186:159.54166667,Gr03g0128:89.79166667)0.9550:40.66666667,Tc01g0259:37.37500000)0.4710:20.12500000,Gr08g0654:81.75000000,Gr11g1006:59.75000000);	N	(Vv04g1186:0.17603263,Gr03g0128:0.09081333,(Tc01g0259:0.04170565,(Gr08g0654:0.08275337,Gr11g1006:0.05783723)0.5390:0.00322490)0.9600:0.01601899);	N	(Vv04g1186:0.00000000,(((Tc01g0259:0.05264342,Gr11g1006:0.05264342)0.9590:0.01379545,Gr08g0654:0.06643887)0.9780:0.01843497,Gr03g0128:0.08487383)0.0000:0.17306288);	N
193	(Gr11g0996:0.11946957,Gr07g1969:0.08185088,((Tc01g0207:0.03200307,(Gr08g0641:0.08805888,Gr03g0112:0.11151617)0.6510:0.01303376)0.5050:0.01042367,Vv04g1263:0.13760626)0.4710:0.00959783);	N	(((Vv04g1263:0.14220801,Gr07g1969:0.09152311)0.5760:0.02380065,Gr11g0996:0.13825266)0.4010:0.01756104,Tc01g0207:0.03030482,(Gr08g0641:0.10635494,Gr03g0112:0.13153238)0.3840:0.01547586);	N	(((Vv04g1263:66.35317460,Gr07g1969:48.06587302)0.5190:23.63809524,Tc01g0207:15.99285714)0.4900:17.64444444,(Gr08g0641:38.89523810,Gr11g0996:45.48888889)0.5920:19.81746032,Gr03g0112:54.10396825);	N	(Vv04g1263:0.13612121,(Tc01g0207:0.03051802,(Gr08g0641:0.08805888,Gr03g0112:0.11151617)0.6380:0.01451881)0.5110:0.00992865,(Gr07g1969:0.07913588,Gr11g0996:0.12218457)0.4730:0.01108289);	N	(Vv04g1263:0.00000000,((((Tc01g0207:0.06242710,Gr08g0641:0.06242710)0.6910:0.02799742,Gr07g1969:0.09042452)0.3280:0.00602464,Gr03g0112:0.09644916)0.4340:0.01163566,Gr11g0996:0.10808483)0.0000:0.13140799);	N
194	(Gr11g0995:0.05728085,Gr03g0111:0.19761195,((Tc01g0206:0.04596179,Gr08g0640:0.08812535)0.6250:0.01196865,Vv04g1264:0.21666671)0.4430:0.00507356);	N	(Vv04g1264:0.24034061,(Gr11g0995:0.04340410,Gr03g0111:0.21427629)0.4900:0.01825087,(Tc01g0206:0.03742731,Gr08g0640:0.10032373)0.6170:0.01649676);	N	(((Vv04g1264:93.50000000,Gr03g0111:90.75000000)0.6700:26.50000000,Gr08g0640:44.00000000)0.3940:12.75000000,Tc01g0206:24.75000000,Gr11g0995:33.75000000);	N	(Vv04g1264:0.21666671,(Tc01g0206:0.04596179,Gr08g0640:0.08812535)0.6240:0.01196865,(Gr03g0111:0.19661732,Gr11g0995:0.05827548)0.4220:0.00507356);	N	(Vv04g1264:0.00000000,(((Tc01g0206:0.05471260,Gr11g0995:0.05471260)0.9130:0.02114158,Gr08g0640:0.07585418)1.0000:0.06119028,Gr03g0111:0.13704446)0.0000:0.18538834);	N
195	(Gr03g0107:0.17924530,Gr07g1964:0.09340371,(Gr08g0636:0.17105678,(Gr07g0480:0.12702724,(Vv04g1272:0.14477832,Tc01g0198:0.06021413)0.5550:0.00886680)0.5070:0.00970263)0.7680:0.01316521);	Y	((Vv04g1272:0.16674079,Tc01g0198:0.04592948)0.5050:0.01900061,Gr07g0480:0.13312487,(Gr08g0636:0.19078210,(Gr07g1964:0.08471402,Gr03g0107:0.22150125)0.4490:0.03799379)0.5490:0.02127667);	Y	(Vv04g1272:114.73888889,((Tc01g0198:54.03333333,(Gr07g0480:104.20833333,Gr08g0636:151.37777778)0.5480:39.75833333)0.5050:42.39166667,Gr07g1964:90.72500000)0.5260:48.66666667,Gr03g0107:150.10000000);	N	(Vv04g1272:0.14779380,Tc01g0198:0.05719865,(Gr07g0480:0.12547612,(Gr08g0636:0.16950567,(Gr07g1964:0.09340371,Gr03g0107:0.17924530)0.7640:0.01471633)0.5510:0.00918560)0.5580:0.01041791);	Y	(((Vv04g1272:0.12702811,((Tc01g0198:0.09335097,Gr07g0480:0.09335097)0.5290:0.01387608,Gr07g1964:0.10722705)0.8930:0.01980106)0.8660:0.01949932,Gr08g0636:0.14652742)0.0000:0.00000000,Gr03g0107:0.17191439);	N
196	(Gr11g0992:0.04351977,(Tc01g0189:0.03690476,Gr07g0482:0.06471320)0.6520:0.00657359,(Vv04g1284:0.16794886,Gr03g0105:0.05239586)0.4780:0.00310164);	N	(Vv04g1284:0.18419297,((Tc01g0189:0.03563751,Gr07g0482:0.06642895)0.5330:0.01316033,Gr11g0992:0.04301256)0.3990:0.02025027,Gr03g0105:0.04107812);	N	(((Vv04g1284:112.00000000,Gr03g0105:35.50000000)0.6860:20.00000000,Tc01g0189:21.25000000)0.3620:12.66666667,Gr07g0482:46.91666667,Gr11g0992:34.66666667);	N	(Vv04g1284:0.16845437,((Tc01g0189:0.03690476,Gr07g0482:0.06471320)0.6230:0.00657359,Gr11g0992:0.04351977)0.4720:0.00310164,Gr03g0105:0.05189035);	N	(Vv04g1284:0.00000000,(((Tc01g0189:0.04460689,Gr11g0992:0.04460689)0.5630:0.00401160,Gr03g0105:0.04861849)0.7340:0.00880023,Gr07g0482:0.05741872)0.0000:0.16552656);	N
197	(Gr11g0985:0.15849596,Gr03g0099:0.27437650,(Vv04g1297:0.47953800,(Tc01g0176:0.07911549,Gr07g1953:0.13584591)0.9440:0.05282674)0.5140:0.01591084);	N	(Vv04g1297:0.53565100,Gr03g0099:0.28493857,((Tc01g0176:0.09155367,Gr07g1953:0.12412419)0.8530:0.08155710,Gr11g0985:0.15785305)0.4290:0.01932261);	N	((Vv04g1297:108.06666667,Gr03g0099:62.62500000)0.6530:37.97500000,(Tc01g0176:28.66666667,Gr07g1953:37.87500000)0.9160:30.03333333,Gr11g0985:44.75833333);	N	(Vv04g1297:0.47953800,(Gr03g0099:0.27116544,Gr11g0985:0.16170701)0.5120:0.01591084,(Tc01g0176:0.07911549,Gr07g1953:0.13584591)0.9460:0.05282674);	N	(Vv04g1297:0.00000000,(((Tc01g0176:0.10748070,Gr07g1953:0.10748070)0.9930:0.05666537,Gr11g0985:0.16414606)0.9870:0.06033831,Gr03g0099:0.22448438)0.0000:0.45138088);	N
198	(Gr03g0096:0.30611503,Gr07g1949:0.25624276,(Vv04g1301:0.33362830,(Tc01g0173:0.08996437,Gr08g0631:0.12092136)1.0000:0.05865227)0.5060:0.00886458);	N	(Vv04g1301:0.37497408,(Tc01g0173:0.08366128,Gr08g0631:0.14898964)0.9450:0.05970139,(Gr07g1949:0.27461048,Gr03g0096:0.34835889)0.6980:0.04920722);	N	((Vv04g1301:237.53205128,(Tc01g0173:93.07509158,Gr08g0631:126.16538462)0.9440:107.72124542)0.6350:103.66483516,Gr07g1949:205.56172161,Gr03g0096:236.27967033);	N	(Vv04g1301:0.33362830,(Tc01g0173:0.08996437,Gr08g0631:0.12092136)1.0000:0.05865227,(Gr07g1949:0.25834284,Gr03g0096:0.30401495)0.5090:0.00886458);	N	(Vv04g1301:0.00000000,(((Tc01g0173:0.10544287,Gr08g0631:0.10544287)1.0000:0.10705830,Gr07g1949:0.21250116)0.9780:0.04231677,Gr03g0096:0.25481793)0.0000:0.30587968);	N
199	(Gr11g0983:0.09050739,(Tc01g0167:0.04731375,Gr07g1945:0.06879904)0.6540:0.00470659,(Vv04g1306:0.16913167,Gr03g0095:0.09688947)0.7600:0.00825079);	N	(Vv04g1306:0.18006018,Gr03g0095:0.10076380,(Tc01g0167:0.04388212,(Gr07g1945:0.06675130,Gr11g0983:0.09678135)0.4680:0.01387142)0.4840:0.02277549);	N	(((Vv04g1306:233.95833333,Gr03g0095:144.87500000)0.5480:59.29166667,Tc01g0167:62.41666667)0.4600:36.04166667,Gr07g1945:101.87500000,Gr11g0983:138.54166667);	N	(Vv04g1306:0.16913167,Gr03g0095:0.09688947,((Tc01g0167:0.04805697,Gr07g1945:0.06805582)0.6710:0.00470659,Gr11g0983:0.09050739)0.7450:0.00825079);	N	(Vv04g1306:0.00000000,(((Tc01g0167:0.05805640,Gr07g1945:0.05805640)1.0000:0.01857880,Gr11g0983:0.07663519)0.8670:0.01194050,Gr03g0095:0.08857569)0.0000:0.16497478);	N
200	(Gr07g1939:0.06025773,Gr08g0627:0.07826898,(Gr07g0487:0.08534337,(Vv04g1310:0.27600004,Tc01g0162:0.06037015)0.4850:0.00430644)0.5130:0.00378979);	Y	(Vv04g1310:0.29539828,Tc01g0162:0.05256078,(Gr07g0487:0.08896361,(Gr08g0627:0.08410108,Gr07g1939:0.05940888)0.5580:0.01300874)0.6370:0.01670250);	Y	((Vv04g1310:414.33333333,Tc01g0162:102.91923077)0.6230:58.46089744,Gr07g0487:137.88525641,(Gr08g0627:144.35576923,Gr07g1939:107.60576923)0.3740:44.43974359);	Y	(Vv04g1310:0.27600004,Tc01g0162:0.06037015,(Gr07g0487:0.08534337,(Gr08g0627:0.07932898,Gr07g1939:0.05919773)0.4860:0.00378979)0.4750:0.00430644);	Y	(Vv04g1310:0.00000000,(((Tc01g0162:0.06266127,Gr07g1939:0.06266127)0.9060:0.00882070,Gr08g0627:0.07148197)0.7500:0.00677616,Gr07g0487:0.07825813)0.0000:0.27392670);	N
201	(Gr03g0092:0.13550878,(Vv04g1314:0.33431079,(Gr07g0489:0.10366635,Gr08g0623:0.07492258)1.0000:0.35826868)1.0000:0.11763727,(Tc01g0159:0.08318369,Gr07g1936:0.06995984)0.9990:0.04726520);	N	(Vv04g1314:0.34224372,(Gr07g0489:0.11913128,Gr08g0623:0.06031970)1.0000:0.38279763,((Tc01g0159:0.08121460,Gr07g1936:0.07388190)0.9890:0.07544064,Gr03g0092:0.11999383)0.9990:0.15677967);	N	((Vv04g1314:94.91822344,(Gr07g0489:86.91228070,Gr08g0623:69.21356275)1.0000:164.13016676)1.0000:126.80470889,(Tc01g0159:65.16008772,Gr07g1936:58.91071429)1.0000:64.92785329,Gr03g0092:91.02240216);	N	((Vv04g1314:0.33431079,(Gr07g0489:0.10366635,Gr08g0623:0.07492258)1.0000:0.35826868)1.0000:0.11760630,Gr03g0092:0.13541585,(Tc01g0159:0.07996385,Gr07g1936:0.07317968)1.0000:0.04735813);	N	((Vv04g1314:0.28983781,((Tc01g0159:0.07657177,Gr07g1936:0.07657177)1.0000:0.05310110,Gr03g0092:0.12967287)1.0000:0.16016494)1.0000:0.00000000,(Gr07g0489:0.08929446,Gr08g0623:0.08929446)1.0000:0.33603219);	N
202	(Gr11g1921:0.15004028,Vv05g0025:0.27587054,((Tc04g3362:0.17418241,Gr05g0613:0.13314676)0.5600:0.01324917,Gr06g2614:0.19435699)0.7610:0.03849655);	N	(Vv05g0025:0.29937150,Tc04g3362:0.16752406,((Gr06g2614:0.22806238,Gr11g1921:0.16280827)0.4040:0.05430833,Gr05g0613:0.13300789)0.3370:0.03893042);	Y	((Vv05g0025:91.08791209,Tc04g3362:58.62957875)0.4460:27.27664835,(Gr06g2614:67.53461538,Gr11g1921:49.48818681)0.5080:30.68946886,Gr05g0613:42.29358974);	Y	((Vv05g0025:0.27587054,Gr11g1921:0.15004028)0.7620:0.03849655,Gr06g2614:0.19435699,(Tc04g3362:0.17407360,Gr05g0613:0.13325558)0.5500:0.01324917);	N	(Vv05g0025:0.00000000,(((Tc04g3362:0.15366459,Gr05g0613:0.15366459)0.5950:0.02697079,Gr06g2614:0.18063538)0.2880:0.00166379,Gr11g1921:0.18229917)0.0000:0.29199999);	N
203	(Gr11g1933:0.13279962,Tc04g3381:0.08560869,(Vv05g0045:0.21383284,(Gr06g2605:0.14523469,Gr05g0619:0.18098123)1.0000:0.46235996)1.0000:0.15435816);	N	(Vv05g0045:0.21471768,(Gr06g2605:0.14509177,Gr05g0619:0.18423504)1.0000:0.52946553,(Tc04g3381:0.05759220,Gr11g1933:0.16164493)1.0000:0.18745973);	N	(Vv05g0045:192.81666667,(Tc04g3381:106.75595238,Gr11g1933:152.00595238)1.0000:193.28214286,(Gr06g2605:169.59880952,Gr05g0619:189.32500000)1.0000:311.21547619);	N	(Vv05g0045:0.21383284,(Tc04g3381:0.08181605,Gr11g1933:0.13659225)1.0000:0.15435816,(Gr06g2605:0.14523469,Gr05g0619:0.18098123)1.0000:0.46235996);	N	((Vv05g0045:0.23869758,(Tc04g3381:0.10920415,Gr11g1933:0.10920415)1.0000:0.12949342)1.0000:0.00000000,(Gr06g2605:0.16310796,Gr05g0619:0.16310796)1.0000:0.47064821);	N
204	(Gr11g1938:0.05275417,Gr05g0620:0.05537203,(Tc04g3386:0.03443269,(Vv05g0052:0.13140482,Gr06g2602:0.07103949)0.6210:0.00748829)0.7430:0.00910488);	N	(Vv05g0052:0.13720736,Gr06g2602:0.07068947,(Tc04g3386:0.02771443,(Gr05g0620:0.05549654,Gr11g1938:0.05760523)0.7050:0.01712451)0.5960:0.01979466);	N	((Vv05g0052:44.41666667,Gr06g2602:34.96794872)0.7920:18.71794872,Tc04g3386:16.95512821,(Gr05g0620:31.36538462,Gr11g1938:32.44871795)0.6040:13.12820513);	N	(Vv05g0052:0.13043305,(Tc04g3386:0.03443269,(Gr05g0620:0.05537203,Gr11g1938:0.05275417)0.7300:0.00910488)0.6210:0.00748829,Gr06g2602:0.07201126);	N	(Vv05g0052:0.00000000,(((Tc04g3386:0.04751133,Gr05g0620:0.04751133)0.5700:0.00456489,Gr11g1938:0.05207622)0.9190:0.01398245,Gr06g2602:0.06605867)0.0000:0.12891441);	N
205	(Gr02g0288:0.06583937,Gr05g0621:0.08418331,((Tc04g3387:0.04497438,Vv05g0053:0.16264616)0.3330:0.00086113,Gr11g1939:0.07406956)0.4760:0.00333797);	Y	((Vv05g0053:0.17984405,Tc04g3387:0.03438644)0.5590:0.01139494,(Gr05g0621:0.09104847,Gr02g0288:0.06250887)0.5670:0.00978491,Gr11g1939:0.07991703);	Y	((Vv05g0053:425.58333333,Gr11g1939:198.40833333)0.4710:79.03333333,Tc04g3387:123.42500000,(Gr05g0621:265.70833333,Gr02g0288:185.91666667)0.6720:61.92500000);	N	(Vv05g0053:0.16259058,Tc04g3387:0.04502997,((Gr05g0621:0.08418331,Gr02g0288:0.06583937)0.4510:0.00333797,Gr11g1939:0.07406956)0.3060:0.00086113);	Y	(Vv05g0053:0.00000000,(((Tc04g3387:0.05517149,Gr02g0288:0.05517149)0.9430:0.01136330,Gr11g1939:0.06653479)0.9350:0.00790736,Gr05g0621:0.07444216)0.0000:0.15778549);	N
206	(Gr11g1942:0.09081779,Tc04g3394:0.05632085,((Vv05g0059:0.22173723,Gr06g2601:0.10553443)0.9950:0.02803956,Gr06g0774:0.12701786)0.9930:0.02087623);	N	((Vv05g0059:0.24711020,Gr06g2601:0.11999868)0.5760:0.03941043,Gr06g0774:0.14447479,(Tc04g3394:0.05512097,Gr11g1942:0.09675376)0.6330:0.02385577);	N	((Vv05g0059:225.01080586,Gr06g2601:131.05952381)0.4460:89.06437729,(Tc04g3394:76.89514652,Gr11g1942:110.82371795)0.6600:59.54963370,Gr06g0774:140.59679487);	N	(Vv05g0059:0.22173723,Gr06g2601:0.10553443,((Tc04g3394:0.05713222,Gr11g1942:0.09000642)0.9960:0.02087623,Gr06g0774:0.12701786)0.9930:0.02803956);	N	(Vv05g0059:0.00000000,(((Tc04g3394:0.07356932,Gr11g1942:0.07356932)1.0000:0.03716238,Gr06g0774:0.11073170)0.7180:0.00870678,Gr06g2601:0.11943849)0.0000:0.22868926);	N
207	(Gr11g1986:0.09094203,Tc04g3442:0.07022880,((Vv05g0115:0.24602319,Gr05g0657:0.10873111)0.4590:0.00318992,Gr06g0790:0.07970758)0.3070:0.00154304);	N	(Vv05g0115:0.26085068,((Gr05g0657:0.11439250,Gr11g1986:0.09140395)0.4050:0.00663424,Tc04g3442:0.06874058)0.4020:0.01586693,Gr06g0790:0.07344473);	N	((Vv05g0115:507.00000000,Gr05g0657:236.83461538)0.5940:90.75128205,Tc04g3442:156.25512821,(Gr06g0790:202.78205128,Gr11g1986:220.53205128)0.4440:52.84487179);	N	(Vv05g0115:0.24602319,Gr05g0657:0.10873111,((Tc04g3442:0.07046533,Gr11g1986:0.09070550)0.3220:0.00154304,Gr06g0790:0.07970758)0.4890:0.00318992);	N	(Vv05g0115:0.00000000,(((Tc04g3442:0.07621277,Gr06g0790:0.07621277)0.8100:0.00689157,Gr11g1986:0.08310434)0.9860:0.01351692,Gr05g0657:0.09662126)0.0000:0.23996827);	N
208	(Gr11g1988:0.49343724,Gr06g2594:0.02362948,((Tc04g3445:0.02464563,Vv05g0117:0.12263777)0.5860:0.01065610,Gr05g0660:0.04242810)0.8390:0.03408704);	Y	(Vv05g0117:0.12353324,Tc04g3445:0.02591202,((Gr06g2594:0.04461217,Gr11g1988:0.49792323)0.7720:0.02150814,Gr05g0660:0.04570020)0.5030:0.01576870);	Y	((Vv05g0117:19.75000000,Tc04g3445:5.25000000)0.5540:3.50000000,(Gr06g2594:7.00000000,Gr11g1988:59.75000000)0.7840:6.50000000,Gr05g0660:7.25000000);	Y	(Vv05g0117:0.12236398,Tc04g3445:0.02491942,((Gr06g2594:0.02362948,Gr11g1988:0.49343724)0.8500:0.03408704,Gr05g0660:0.04242810)0.5960:0.01065610);	Y	((Vv05g0117:0.08183205,((Tc04g3445:0.03941250,Gr05g0660:0.03941250)0.8030:0.01436028,Gr06g2594:0.05377278)0.9630:0.02805927)0.0000:0.00000000,Gr11g1988:0.49583376);	N
209	(Gr11g1992:0.09083782,Gr05g0661:0.06913875,(Gr06g2592:0.07634893,(Tc04g3447:0.04434022,Vv05g0120:0.18737770)0.5380:0.00327218)0.9530:0.00845705);	Y	(Vv05g0120:0.19644409,Tc04g3447:0.03781470,(Gr06g2592:0.08294293,(Gr05g0661:0.06822574,Gr11g1992:0.09652208)0.9380:0.01655396)0.6330:0.00932130);	Y	((Vv05g0120:409.12500000,Gr06g2592:180.41666667)0.7230:62.79166667,Tc04g3447:95.16666667,(Gr05g0661:166.00000000,Gr11g1992:215.95833333)0.8330:62.54166667);	N	(Vv05g0120:0.18642518,Tc04g3447:0.04529274,(Gr06g2592:0.07634893,(Gr05g0661:0.06913875,Gr11g1992:0.09083782)0.9500:0.00845705)0.5450:0.00327218);	Y	(Vv05g0120:0.00000000,(((Tc04g3447:0.06063737,Gr05g0661:0.06063737)0.7780:0.00965084,Gr06g2592:0.07028821)0.9590:0.01024751,Gr11g1992:0.08053572)0.0000:0.18369107);	N
210	(Gr11g2003:0.11408445,((Vv05g0146:0.20820085,Tc04g3482:0.04705010)0.5790:0.00457620,Gr06g0801:0.11828804)0.6640:0.00473119,(Gr06g2584:0.08951815,Gr05g0674:0.17632486)0.5490:0.00429076);	Y	(Vv05g0146:0.21961011,Gr06g0801:0.12262628,(Tc04g3482:0.04560021,((Gr06g2584:0.09198516,Gr05g0674:0.18376215)0.4440:0.01194088,Gr11g2003:0.12398501)0.4360:0.00902589)0.2470:0.01050758);	N	(((Vv05g0146:379.45461760,Gr06g0801:227.65937951)0.4590:73.66132756,Tc04g3482:90.78816739)0.3800:53.68968254,(Gr06g2584:183.53239538,Gr05g0674:326.12683983)0.4900:67.62323232,Gr11g2003:220.46435786);	N	(((Vv05g0146:0.20820085,Tc04g3482:0.04705010)0.5970:0.00457620,Gr06g0801:0.11828804)0.6870:0.00478661,Gr11g2003:0.11425071,(Gr06g2584:0.09110867,Gr05g0674:0.17473433)0.5460:0.00412450);	Y	(Vv05g0146:0.00000000,((((Tc04g3482:0.07404905,Gr06g2584:0.07404905)0.9860:0.02120365,Gr11g2003:0.09525270)0.6570:0.00942634,Gr06g0801:0.10467904)1.0000:0.03236043,Gr05g0674:0.13703947)0.0000:0.18843047);	N
211	(Gr11g2008:0.10574471,Gr05g0676:0.01950011,((Tc04g3491:0.01885524,Gr06g2633:1.10577271)0.9180:0.12375106,Vv05g0155:0.10496386)0.9690:0.06330093);	N	(Vv05g0155:0.17753562,Gr05g0676:0.05387692,((Tc04g3491:0.06357090,Gr06g2633:1.30679806)0.8410:0.13343625,Gr11g2008:0.05214339)0.4530:0.02414021);	N	((Vv05g0155:122.93653846,(Tc04g3491:46.25000000,Gr06g2633:435.08681319)0.9480:285.71181319)0.9260:137.04322344,Gr05g0676:65.31913919,Gr11g2008:135.65247253);	N	(Vv05g0155:0.10496386,(Tc04g3491:0.01885524,Gr06g2633:1.10577271)0.9130:0.12375106,(Gr05g0676:0.02810543,Gr11g2008:0.09713939)0.9780:0.06330093);	N	(((Vv05g0155:0.11544360,(Gr05g0676:0.06262241,Gr11g2008:0.06262241)1.0000:0.05282119)0.7090:0.01532798,Tc04g3491:0.13077157)0.0000:0.00000000,Gr06g2633:1.16173087);	N
212	(Gr02g0307:0.17960358,(Tc04g3501:0.04310206,Gr05g0679:0.09212150)0.9600:0.02265716,((Vv05g0163:0.40343151,Gr06g2650:0.12936439)0.9790:0.04267437,Gr11g2017:0.09353772)0.6120:0.01071428);	N	((Vv05g0163:0.42692071,Gr06g2650:0.14890602)0.8950:0.06556576,(Gr11g2017:0.10504249,Gr02g0307:0.19101650)0.3130:0.02069543,(Tc04g3501:0.03783138,Gr05g0679:0.10556932)0.7120:0.01868245);	N	((Vv05g0163:177.89365079,Gr06g2650:75.59365079)0.9280:54.64126984,(Tc04g3501:25.12222222,Gr05g0679:62.02460317)0.6490:24.84126984,(Gr11g2017:51.55555556,Gr02g0307:88.05555556)0.4650:22.27222222);	N	(Vv05g0163:0.40343151,Gr06g2650:0.12936439,(((Tc04g3501:0.04505216,Gr05g0679:0.09017140)0.9780:0.02392499,Gr02g0307:0.17833575)0.6780:0.01029167,Gr11g2017:0.09226989)0.9770:0.04394220);	N	(Vv05g0163:0.00000000,((((Tc04g3501:0.06761178,Gr05g0679:0.06761178)0.9790:0.03133913,Gr11g2017:0.09895091)1.0000:0.03718890,Gr02g0307:0.13613981)0.5130:0.01060733,Gr06g2650:0.14674714)0.0000:0.41386115);	N
213	(Gr11g2018:0.13171451,(Vv05g0165:0.25968004,Tc04g3503:0.08448040)0.9970:0.04638842,(Gr06g2652:0.28954235,Gr05g0681:0.18131994)0.5350:0.00710971);	Y	(Vv05g0165:0.29933701,Tc04g3503:0.05681868,(Gr06g2652:0.33743601,(Gr05g0681:0.20296070,Gr11g2018:0.12485418)0.5610:0.03779253)0.9790:0.06429675);	Y	((Vv05g0165:191.07619048,Tc04g3503:81.57857143)0.8220:71.17261905,Gr06g2652:187.99166667,(Gr05g0681:159.26547619,Gr11g2018:118.80119048)0.5250:67.11428571);	Y	((Vv05g0165:0.25968004,Tc04g3503:0.08448040)0.9940:0.04638842,Gr11g2018:0.13171451,(Gr06g2652:0.29052977,Gr05g0681:0.18033253)0.5510:0.00710971);	Y	((Vv05g0165:0.21468489,((Tc04g3503:0.12778791,Gr11g2018:0.12778791)0.9960:0.03090768,Gr05g0681:0.15869559)0.9990:0.05598930)0.0000:0.00000000,Gr06g2652:0.26768268);	N
214	(Gr02g0310:0.18513828,Tc04g3509:0.10641969,(Vv05g0171:0.34512294,(Gr06g2654:0.32882087,(Gr06g0802:0.42696498,Gr11g2020:0.22040399)0.8720:0.05579632)0.2620:0.00358860)0.5630:0.02843319);	N	(Vv05g0171:0.38726160,(Tc04g3509:0.08520778,Gr02g0310:0.21320732)0.4030:0.02622628,(Gr06g0802:0.44891721,(Gr06g2654:0.33610910,Gr11g2020:0.27469677)0.2220:0.04978792)0.3810:0.03172539);	N	((Vv05g0171:157.62570208,Gr06g2654:141.73641636)0.2480:63.54429182,(Tc04g3509:67.08641636,Gr02g0310:105.09236874)0.2790:46.21224054,(Gr06g0802:173.11398046,Gr11g2020:134.85903541)0.6140:66.72954823);	N	(Vv05g0171:0.34521369,(Tc04g3509:0.10982162,Gr02g0310:0.18173634)0.5200:0.02834244,(Gr06g2654:0.32891162,(Gr06g0802:0.42696498,Gr11g2020:0.22040399)0.8730:0.05570557)0.2660:0.00361885);	N	((Vv05g0171:0.29259817,(((Tc04g3509:0.14577898,Gr02g0310:0.14577898)1.0000:0.08971948,Gr11g2020:0.23549846)0.7600:0.02860186,Gr06g2654:0.26410033)0.7100:0.02849784)0.0000:0.00000000,Gr06g0802:0.42971146);	N
215	(Gr11g1693:0.08992004,Vv05g0518:0.22602920,((Tc04g2840:0.04586962,Gr06g2380:0.10117814)0.5020:0.00639456,Gr05g0416:0.07006108)0.6220:0.01271190);	N	(Vv05g0518:0.25553265,(Gr05g0416:0.06248970,Gr11g1693:0.09136787)0.4860:0.01095651,(Tc04g2840:0.04849387,Gr06g2380:0.09866084)0.3880:0.00631200);	N	((Vv05g0518:229.48809524,Gr06g2380:96.02976190)0.6770:33.51071429,Tc04g2840:55.93333333,(Gr05g0416:58.56071429,Gr11g1693:37.66666667)0.6430:35.81071429);	N	(Vv05g0518:0.22602920,Gr11g1693:0.08992004,((Tc04g2840:0.04704875,Gr06g2380:0.09999901)0.5010:0.00639456,Gr05g0416:0.07006108)0.6170:0.01271190);	N	(Vv05g0518:0.00000000,(((Tc04g2840:0.06352089,Gr05g0416:0.06352089)0.7930:0.01423804,Gr11g1693:0.07775893)0.5800:0.01336159,Gr06g2380:0.09112051)0.0000:0.22439711);	N
216	(Gr11g1674:0.06813819,(Vv05g0594:0.16542096,Gr05g0447:0.16335563)0.8290:0.01616593,(Tc04g2913:0.04288908,Gr06g2415:0.07463109)0.5550:0.00406453);	N	((Vv05g0594:0.17344875,Gr05g0447:0.16967557)0.7120:0.03037030,Gr11g1674:0.07004885,(Tc04g2913:0.03807289,Gr06g2415:0.08112445)0.3050:0.01113948);	N	(((Vv05g0594:156.50000000,Gr05g0447:155.41666667)0.8770:55.83333333,Tc04g2913:37.33333333)0.6740:21.83333333,Gr06g2415:80.08333333,Gr11g1674:77.00000000);	N	((Vv05g0594:0.16542096,Gr05g0447:0.16335563)0.8250:0.01616593,Gr11g1674:0.06813819,(Tc04g2913:0.04283677,Gr06g2415:0.07468340)0.5590:0.00406453);	N	(Vv05g0594:0.00000000,(((Tc04g2913:0.05744128,Gr11g1674:0.05744128)0.5800:0.00869952,Gr06g2415:0.06614080)1.0000:0.05591788,Gr05g0447:0.12205869)0.0000:0.14477249);	N
217	(Gr02g0245:0.17317636,Vv05g0621:0.20332172,(Tc04g2939:0.02424284,(Gr06g2429:0.08177682,Gr11g1683:0.12410452)0.8070:0.01121015)0.8880:0.02358688);	N	((Vv05g0621:0.20923312,Gr02g0245:0.17817124)0.8780:0.04011796,Gr11g1683:0.12880551,(Tc04g2939:0.02755341,Gr06g2429:0.08809778)0.3290:0.00382304);	N	(Vv05g0621:102.86666667,(Tc04g2939:15.51666667,(Gr06g2429:43.58333333,Gr11g1683:57.01666667)0.7480:14.93333333)0.9320:34.05000000,Gr02g0245:89.03333333);	N	(Vv05g0621:0.20332172,Gr02g0245:0.17317636,(Tc04g2939:0.02424284,(Gr06g2429:0.08116837,Gr11g1683:0.12471298)0.8040:0.01121015)0.9010:0.02358688);	N	(Vv05g0621:0.00000000,(((Tc04g2939:0.05739800,Gr06g2429:0.05739800)0.9900:0.03457017,Gr11g1683:0.09196817)0.9980:0.04850420,Gr02g0245:0.14047237)0.0000:0.18696972);	N
218	(Gr02g0246:0.11212339,Gr11g1663:0.06692400,(Gr06g0697:0.09704499,(Vv05g0622:0.20216736,Tc04g2940:0.04762705)0.5840:0.00667493)0.4260:0.00340095);	Y	(Vv05g0622:0.21624005,Tc04g2940:0.03262245,(Gr06g0697:0.10184530,(Gr11g1663:0.06056637,Gr02g0246:0.11647525)0.4170:0.01367245)0.6040:0.02205353);	Y	((Vv05g0622:127.20833333,Tc04g2940:31.45833333)0.5600:20.50000000,Gr06g0697:59.04166667,(Gr11g1663:45.75000000,Gr02g0246:74.75000000)0.4690:17.29166667);	Y	(Vv05g0622:0.20216736,Tc04g2940:0.04762705,(Gr06g0697:0.09704499,(Gr11g1663:0.06728616,Gr02g0246:0.11176123)0.4230:0.00340095)0.5800:0.00667493);	Y	(Vv05g0622:0.00000000,(((Tc04g2940:0.06190978,Gr11g1663:0.06190978)0.9600:0.01806738,Gr06g0697:0.07997716)0.8070:0.01353261,Gr02g0246:0.09350978)0.0000:0.19629412);	N
219	(Gr11g1667:0.09821146,Gr05g0460:0.02722891,(Gr06g2436:0.08552773,(Vv05g0653:0.09762053,Tc04g0389:0.89939676)0.9020:0.05892381)0.4760:0.00711795);	Y	(Vv05g0653:0.07607326,Tc04g0389:0.95831928,(Gr06g2436:0.08268878,(Gr05g0460:0.03194419,Gr11g1667:0.09604520)0.5570:0.02401932)0.8920:0.08493939);	Y	((Vv05g0653:43.08333333,Tc04g0389:163.91666667)0.7990:33.33333333,(Gr06g2436:37.08333333,Gr11g1667:36.75000000)0.5060:9.66666667,Gr05g0460:12.16666667);	Y	(Vv05g0653:0.09762053,Tc04g0389:0.89939676,(Gr06g2436:0.08552773,(Gr05g0460:0.02879783,Gr11g1667:0.09664253)0.4600:0.00711795)0.9130:0.05892381);	Y	((Vv05g0653:0.11580617,(Gr06g2436:0.07768293,(Gr05g0460:0.06272018,Gr11g1667:0.06272018)0.5090:0.01496274)1.0000:0.03812324)0.0000:0.00000000,Tc04g0389:0.90848958);	N
220	(Gr11g1652:0.08324271,(Vv05g0665:0.13586191,(Tc04g2944:0.16554884,Gr06g0698:0.26475392)1.0000:0.06019682)1.0000:0.05541979,Gr06g2450:0.09842378);	N	(Vv05g0665:0.13467461,(Tc04g2944:0.15653945,Gr06g0698:0.29722423)1.0000:0.09973701,(Gr06g2450:0.10484021,Gr11g1652:0.07981608)1.0000:0.07873321);	N	(Vv05g0665:170.91858974,(Tc04g2944:202.80256410,Gr06g0698:307.23809524)1.0000:148.24899267,(Gr06g2450:142.24862637,Gr11g1652:123.41529304)0.9980:118.12783883);	N	((Vv05g0665:0.13586191,(Tc04g2944:0.16554884,Gr06g0698:0.26475392)1.0000:0.06019682)1.0000:0.05541979,Gr11g1652:0.08428476,Gr06g2450:0.09738173);	N	(((Vv05g0665:0.14105747,(Gr06g2450:0.09083325,Gr11g1652:0.09083325)1.0000:0.05022422)1.0000:0.04321002,Tc04g2944:0.18426749)0.0000:0.00000000,Gr06g0698:0.27411324);	N
221	(Gr11g1617:2.11976832,Vv05g0675:0.04133947,((Tc04g2954:0.03734684,Gr06g2457:0.15039570)0.4740:0.01562011,Gr06g0700:0.10943407)0.8840:0.12864680);	N	((Vv05g0675:0.06051611,Gr11g1617:2.16821753)0.9320:0.13562034,Gr06g0700:0.12765810,(Tc04g2954:0.04851177,Gr06g2457:0.14213316)0.3250:0.01375722);	N	((Vv05g0675:217.35512821,Gr11g1617:813.79166667)1.0000:203.31346154,(Tc04g2954:138.16987179,Gr06g0700:282.04487179)0.7790:111.36282051,Gr06g2457:222.96217949);	N	((Vv05g0675:0.04133947,Gr11g1617:2.11976832)0.8860:0.12864680,Gr06g0700:0.10943407,(Tc04g2954:0.04157992,Gr06g2457:0.14616262)0.4810:0.01562011);	N	((Vv05g0675:0.13972927,((Tc04g2954:0.08966668,Gr06g0700:0.08966668)0.7980:0.02189834,Gr06g2457:0.11156502)1.0000:0.02816425)0.0000:0.00000000,Gr11g1617:2.16896322);	N
222	(Gr11g1707:0.61799556,Vv05g0680:0.13046112,((Tc04g2958:0.04536928,Gr05g0465:0.08185541)0.9850:0.03840668,Gr06g2460:0.09972019)0.5480:0.02432756);	N	(Vv05g0680:0.12372692,Gr11g1707:0.67509500,(Tc04g2958:0.02929960,(Gr06g2460:0.14488824,Gr05g0465:0.07196776)0.3250:0.03462770)0.5980:0.06854009);	N	((Vv05g0680:69.59532967,Gr11g1707:206.45833333)0.5810:54.59532967,(Tc04g2958:36.84514652,Gr05g0465:52.92847985)0.6790:38.20558608,Gr06g2460:69.37179487);	N	(Vv05g0680:0.13768823,Gr11g1707:0.61076844,((Tc04g2958:0.04536928,Gr05g0465:0.08185541)0.9840:0.03840668,Gr06g2460:0.09972019)0.5640:0.02432756);	N	((Vv05g0680:0.12802071,((Tc04g2958:0.06361235,Gr05g0465:0.06361235)1.0000:0.03725726,Gr06g2460:0.10086961)0.9720:0.02715110)0.0000:0.00000000,Gr11g1707:0.61677535);	N
223	(Gr11g1710:0.04859398,(Gr06g2465:0.04472132,Gr05g0468:0.04417370)0.6640:0.00636314,(Vv05g0692:0.12995584,Tc04g2973:0.02903204)0.7620:0.01231206);	Y	(((Vv05g0692:0.14450664,Tc04g2973:0.01774067)0.8230:0.02463776,Gr06g2465:0.04569669)0.3330:0.00714215,Gr05g0468:0.04608224,Gr11g1710:0.05583737);	Y	((Vv05g0692:53.66666667,Tc04g2973:9.91666667)0.7970:10.66666667,Gr06g2465:17.50000000,(Gr05g0468:18.91666667,Gr11g1710:23.66666667)0.5670:5.66666667);	Y	(Vv05g0692:0.12995584,Tc04g2973:0.02903204,((Gr06g2465:0.04506883,Gr05g0468:0.04382618)0.6600:0.00636314,Gr11g1710:0.04859398)0.7600:0.01231206);	Y	(Vv05g0692:0.00000000,(((Tc04g2973:0.04352074,Gr06g2465:0.04352074)0.3440:0.00209479,Gr05g0468:0.04561553)0.4450:0.00312584,Gr11g1710:0.04874137)0.0000:0.13526033);	N
224	(Gr06g0705:0.22163146,Gr05g0482:0.13318591,(Tc04g3008:0.06813797,(Vv05g0736:0.36544831,Gr06g2487:0.09100700)0.8400:0.03434330)0.7730:0.02155776);	N	(Vv05g0736:0.40463869,Gr06g2487:0.06593848,(Tc04g3008:0.06892045,(Gr05g0482:0.12750872,Gr06g0705:0.22011540)0.7470:0.02954268)0.6940:0.06082957);	N	((Vv05g0736:83.00000000,Gr06g2487:25.87500000)0.5400:18.54166667,Tc04g3008:19.91666667,(Gr05g0482:34.20833333,Gr06g0705:54.08333333)0.6860:14.37500000);	N	(Vv05g0736:0.36544831,Gr06g2487:0.09100700,(Tc04g3008:0.06813797,(Gr05g0482:0.13396266,Gr06g0705:0.22085471)0.7590:0.02155776)0.8500:0.03434330);	N	(Vv05g0736:0.00000000,(((Tc04g3008:0.09434260,Gr06g2487:0.09434260)0.8630:0.03110025,Gr05g0482:0.12544285)0.9930:0.04800570,Gr06g0705:0.17344856)0.0000:0.35702670);	N
225	(Gr06g0709:0.27571921,Vv05g0744:0.28195516,((Tc04g3020:0.15404685,Gr06g2491:0.17800695)0.9830:0.07553176,Gr05g0486:0.42076015)0.7190:0.04544833);	N	(Vv05g0744:0.26560093,(Tc04g3020:0.14871946,Gr06g2491:0.18972615)0.9930:0.11949562,(Gr05g0486:0.39526350,Gr06g0709:0.31320600)0.5380:0.04065570);	N	((Vv05g0744:93.90192308,(Tc04g3020:146.03195971,Gr06g2491:163.03195971)0.9850:102.96117216)0.5620:96.24899267,Gr05g0486:188.54780220,Gr06g0709:151.27619048);	N	(Vv05g0744:0.29055937,Gr06g0709:0.26711501,((Tc04g3020:0.15404685,Gr06g2491:0.17800695)0.9790:0.07553176,Gr05g0486:0.42076015)0.7170:0.04544833);	N	(((Vv05g0744:0.27587687,(Tc04g3020:0.16602690,Gr06g2491:0.16602690)1.0000:0.10984997)0.4590:0.01038040,Gr06g0709:0.28625727)0.0000:0.00000000,Gr05g0486:0.41742497);	N
226	(Gr11g1728:0.13549991,Tc04g3047:0.10198339,(Vv05g0778:0.15704501,(Gr06g2500:0.13019945,Gr05g0492:0.14112461)1.0000:0.25011484)1.0000:0.09247893);	N	(Vv05g0778:0.15251874,(Tc04g3047:0.09322121,Gr11g1728:0.14935289)1.0000:0.11444391,(Gr06g2500:0.14474370,Gr05g0492:0.13109614)1.0000:0.29562230);	N	(Vv05g0778:57.75833333,(Tc04g3047:38.48333333,Gr11g1728:57.23333333)0.9990:46.59166667,(Gr06g2500:50.12500000,Gr05g0492:48.17500000)1.0000:77.63333333);	N	(Vv05g0778:0.15704501,(Tc04g3047:0.10162628,Gr11g1728:0.13585702)1.0000:0.09247893,(Gr06g2500:0.13019945,Gr05g0492:0.14112461)1.0000:0.25011484);	N	((Vv05g0778:0.18413280,(Tc04g3047:0.11874165,Gr11g1728:0.11874165)1.0000:0.06539114)1.0000:0.00000000,(Gr06g2500:0.13566203,Gr05g0492:0.13566203)1.0000:0.25914410);	N
227	(Gr11g1730:0.10782025,(Vv05g0780:0.25606700,Gr06g2501:0.62642173)0.9930:0.10531749,(Tc04g3049:0.10314046,Gr05g0493:0.12995839)0.6590:0.01473069);	N	((Vv05g0780:0.24371442,Gr06g2501:0.72121643)0.8470:0.15226388,Gr11g1730:0.10688300,(Tc04g3049:0.10182123,Gr05g0493:0.13873904)0.4160:0.03231384);	N	((Vv05g0780:103.17628205,Gr06g2501:152.54166667)0.9460:86.42628205,(Tc04g3049:59.32371795,Gr05g0493:73.74038462)0.3760:37.50320513,Gr11g1730:51.28846154);	N	(((Vv05g0780:0.25606700,Gr06g2501:0.62642173)0.9950:0.10531749,Gr11g1730:0.10782025)0.6630:0.01473069,Gr05g0493:0.13076363,Tc04g3049:0.10233522);	N	((Vv05g0780:0.24242233,((Tc04g3049:0.11123522,Gr11g1730:0.11123522)0.6600:0.01097205,Gr05g0493:0.12220728)1.0000:0.12021505)0.0000:0.00000000,Gr06g2501:0.61959939);	N
228	(Gr02g0256:0.09731779,Gr06g2534:0.12923743,(Tc04g3069:0.05659066,(Vv05g0836:0.16720043,Gr05g0338:2.11314845)0.7380:0.07062631)0.3920:0.00993170);	N	(Vv05g0836:0.14246264,Gr05g0338:2.20538557,(Tc04g3069:0.05351216,(Gr06g2534:0.13555762,Gr02g0256:0.10108925)0.3810:0.01848602)0.8180:0.13023816);	N	(((Vv05g0836:369.51822344,Gr05g0338:1209.11538462)1.0000:323.29771062,Gr06g2534:291.36410256)0.9230:146.40540293,Tc04g3069:205.81272894,Gr02g0256:278.48644689);	N	(Vv05g0836:0.16720043,Gr05g0338:2.11314845,(Tc04g3069:0.05659066,(Gr06g2534:0.12916997,Gr02g0256:0.09738525)0.3940:0.00993170)0.7460:0.07062631);	N	((Vv05g0836:0.16941492,((Tc04g3069:0.08205499,Gr02g0256:0.08205499)1.0000:0.02345631,Gr06g2534:0.10551130)1.0000:0.06390362)0.0000:0.00000000,Gr05g0338:2.11425569);	N
229	(Gr11g1749:0.07858155,Tc04g3071:0.06298479,((Vv05g0839:0.24834302,Gr06g2533:0.14884112)0.9610:0.02886754,Gr05g0504:0.09302953)0.7980:0.01403293);	N	(Vv05g0839:0.28088289,((Tc04g3071:0.06262700,Gr11g1749:0.08912746)0.7390:0.02773038,Gr05g0504:0.09058098)0.8520:0.05013450,Gr06g2533:0.15972814);	N	((Vv05g0839:122.78681319,Gr06g2533:79.96181319)0.7460:46.85558608,(Tc04g3071:36.60833333,Gr11g1749:45.65366300)0.7490:26.46199634,Gr05g0504:48.67179487);	N	((Vv05g0839:0.24834302,Gr06g2533:0.14884112)0.9580:0.02886754,Gr05g0504:0.09302953,(Tc04g3071:0.06152561,Gr11g1749:0.08004074)0.7950:0.01403293);	N	(Vv05g0839:0.00000000,(((Tc04g3071:0.07078317,Gr11g1749:0.07078317)0.8870:0.01813964,Gr05g0504:0.08892281)1.0000:0.04370847,Gr06g2533:0.13263129)0.0000:0.24023810);	N
230	(Gr11g1751:0.04383033,Gr05g0506:0.04945957,(Vv05g0844:0.14962531,(Tc04g3073:0.02731553,Gr06g2532:0.04758591)0.8590:0.00627481)0.7460:0.00680158);	N	(Vv05g0844:0.16334813,(Gr06g2532:0.04827039,(Gr05g0506:0.05077656,Gr11g1751:0.05231870)0.7930:0.01566740)0.5620:0.00694759,Tc04g3073:0.02111394);	N	(Vv05g0844:210.95833333,((Tc04g3073:44.25000000,Gr06g2532:73.00000000)0.3010:28.12500000,Gr05g0506:74.70833333)0.4850:33.83333333,Gr11g1751:72.12500000);	N	(Vv05g0844:0.14962531,(Gr05g0506:0.04945957,Gr11g1751:0.04383033)0.7390:0.00680158,(Tc04g3073:0.02681008,Gr06g2532:0.04809137)0.8510:0.00627481);	N	(Vv05g0844:0.00000000,((Tc04g3073:0.03745072,Gr06g2532:0.03745072)0.8840:0.01113531,(Gr05g0506:0.04664495,Gr11g1751:0.04664495)0.4780:0.00194108)0.0000:0.14962531);	N
231	(Gr02g0257:0.06096417,Gr06g2527:0.02523118,((Tc04g3085:0.03173841,(Vv05g0854:0.17293894,Gr06g0726:0.05568226)0.6430:0.00988504)0.9840:0.03015854,Gr05g0510:0.03884437)0.6810:0.01451353);	N	(Vv05g0854:0.23388775,Gr06g0726:0.05135136,(Tc04g3085:0.03399378,((Gr06g2527:0.03770591,Gr02g0257:0.06038321)0.6180:0.01310124,Gr05g0510:0.05102045)0.9120:0.04009641)0.6230:0.02696300);	N	((((Vv05g0854:65.93333333,Gr06g0726:22.33333333)0.4810:19.43333333,Tc04g3085:13.16666667)0.6940:21.43333333,Gr05g0510:18.33333333)0.7020:14.76666667,Gr06g2527:15.50000000,Gr02g0257:27.10000000);	N	(Vv05g0854:0.16810226,Gr06g0726:0.06051894,(Tc04g3085:0.03386728,((Gr06g2527:0.02523118,Gr02g0257:0.06096417)0.6740:0.01451353,Gr05g0510:0.03884437)0.9880:0.03086816)0.6030:0.00775617);	N	(Vv05g0854:0.00000000,((Tc04g3085:0.05272256,Gr06g0726:0.05272256)0.5900:0.01168265,((Gr06g2527:0.04309768,Gr02g0257:0.04309768)0.5520:0.00513011,Gr05g0510:0.04822778)0.7860:0.01617742)0.0000:0.18283437);	N
232	(Gr02g0265:0.05809669,(Vv05g0901:0.18768073,Gr06g2513:0.05146390)0.5490:0.00547512,(Gr05g0536:0.06446173,Tc04g3142:0.03225670)0.4340:0.00267948);	N	(Vv05g0901:0.19815927,Gr06g2513:0.04727017,((Tc04g3142:0.02903836,Gr02g0265:0.06254703)0.5350:0.00994890,Gr05g0536:0.06534896)0.5720:0.01215011);	N	(Vv05g0901:218.33333333,(Tc04g3142:41.26666667,(Gr06g2513:81.16666667,Gr05g0536:91.08333333)0.7750:23.26666667)0.8510:30.90000000,Gr02g0265:71.98333333);	N	(((Vv05g0901:0.18768073,Gr06g2513:0.05146390)0.5550:0.00547512,Gr02g0265:0.05809669)0.4080:0.00267948,Tc04g3142:0.03148724,Gr05g0536:0.06523119);	N	(Vv05g0901:0.00000000,(((Tc04g3142:0.04497752,Gr02g0265:0.04497752)0.5140:0.00809285,Gr06g2513:0.05307036)0.5840:0.00422028,Gr05g0536:0.05729064)0.0000:0.18740592);	N
233	(Gr06g0732:0.17278279,Vv05g0902:0.19832199,(Tc04g3143:0.04417209,(Gr06g2512:0.14019696,Gr05g0537:0.14333250)0.6680:0.01156171)0.8350:0.01904979);	N	((Vv05g0902:0.22157501,Gr06g0732:0.18660349)0.6540:0.02801999,(Gr06g2512:0.14090698,Gr05g0537:0.15727554)0.5210:0.02085184,Tc04g3143:0.03293505);	N	((Vv05g0902:115.75000000,Gr06g0732:117.45000000)0.7060:63.20000000,Tc04g3143:37.80000000,(Gr06g2512:117.83333333,Gr05g0537:126.16666667)0.4150:36.80000000);	N	(Vv05g0902:0.19832199,Gr06g0732:0.17278279,(Tc04g3143:0.04417209,(Gr06g2512:0.13783038,Gr05g0537:0.14569907)0.6610:0.01156171)0.8280:0.01904979);	N	(Vv05g0902:0.00000000,(((Tc04g3143:0.09323223,Gr06g2512:0.09323223)0.8730:0.02978328,Gr05g0537:0.12301551)0.9940:0.03137160,Gr06g0732:0.15438711)0.0000:0.18912415);	N
234	(Gr11g1799:0.19497686,Gr06g2510:0.23364116,((Tc04g3160:0.17203189,Vv05g0911:0.57424371)0.9820:0.04210801,Gr05g0542:0.13753937)1.0000:0.06404215);	Y	(Vv05g0911:0.61606165,Tc04g3160:0.14816815,((Gr06g2510:0.25570117,Gr11g1799:0.18869060)0.9990:0.08518100,Gr05g0542:0.16694627)0.9540:0.08605488);	Y	((Vv05g0911:465.61996337,Tc04g3160:210.89972527)0.9020:140.84771062,(Gr06g2510:242.89313187,Gr11g1799:175.85714286)0.9500:143.93360806,Gr05g0542:163.94871795);	Y	(Vv05g0911:0.57380367,Tc04g3160:0.17247192,((Gr06g2510:0.23364116,Gr11g1799:0.19497686)1.0000:0.06404215,Gr05g0542:0.13753937)0.9850:0.04210801);	Y	(Vv05g0911:0.00000000,(((Tc04g3160:0.17671970,Gr05g0542:0.17671970)0.9410:0.03664332,Gr11g1799:0.21336302)0.5410:0.01833181,Gr06g2510:0.23169483)0.0000:0.59069828);	N
235	(Gr11g1809:0.08713028,Tc04g3197:0.06744054,((Vv05g0953:0.18862288,Gr05g0573:0.87983373)0.9430:0.04283502,Gr06g0736:0.10252251)0.7670:0.01300991);	N	((Vv05g0953:0.19000725,Gr05g0573:0.93551657)0.7150:0.06818149,Gr06g0736:0.10044916,(Tc04g3197:0.05188131,Gr11g1809:0.10377854)0.5520:0.03187756);	N	((Vv05g0953:246.22628205,Gr05g0573:717.00000000)1.0000:175.43461538,(Tc04g3197:99.54871795,Gr11g1809:151.00705128)0.9310:82.18653846,Gr06g0736:132.59679487);	N	(Vv05g0953:0.18862288,Gr05g0573:0.87983373,((Tc04g3197:0.06586537,Gr11g1809:0.08870545)0.7760:0.01300991,Gr06g0736:0.10252251)0.9380:0.04283502);	N	((Vv05g0953:0.16291447,((Tc04g3197:0.07728541,Gr11g1809:0.07728541)0.9510:0.01912350,Gr06g0736:0.09640892)1.0000:0.06650556)0.0000:0.00000000,Gr05g0573:0.86697953);	N
236	(Gr11g1643:0.20215522,(Vv05g0959:0.19281183,Gr06g2187:0.08166905)0.8320:0.00947352,(Tc04g2750:0.03945844,Gr06g0531:0.10214459)0.7630:0.00456748);	N	(Vv05g0959:0.20413850,(Gr11g1643:0.21689644,(Tc04g2750:0.03704245,Gr06g0531:0.10624220)0.9390:0.00977058)0.5420:0.01393740,Gr06g2187:0.08372918);	N	((Vv05g0959:617.93461538,Gr11g1643:474.45000000)0.8920:247.05128205,(Tc04g2750:189.69871795,Gr06g0531:366.09871795)0.9370:130.81153846,Gr06g2187:338.95512821);	N	((Vv05g0959:0.19281183,Gr06g2187:0.08166905)0.8380:0.00947352,Gr11g1643:0.20215522,(Tc04g2750:0.03921563,Gr06g0531:0.10238741)0.7380:0.00456748);	N	((Vv05g0959:0.13924149,((Tc04g2750:0.06613233,Gr06g2187:0.06613233)0.8880:0.01804321,Gr06g0531:0.08417553)1.0000:0.05506596)0.0000:0.00000000,Gr11g1643:0.17395521);	N
237	(Gr11g1600:0.08608606,(Tc04g2623:0.06630856,Gr05g0344:0.09402817)0.5060:0.00605530,(Vv05g1090:0.29731574,Gr06g2213:0.08208884)0.3830:0.00397432);	N	(Vv05g1090:0.30263585,(Gr06g2213:0.08774357,(Tc04g2623:0.06847697,Gr05g0344:0.09084036)0.4400:0.00608065)0.4050:0.01202648,Gr11g1600:0.08304407);	N	((Vv05g1090:249.08333333,Gr11g1600:81.16666667)0.6050:29.50000000,(Tc04g2623:68.50000000,Gr05g0344:86.41666667)0.5870:20.16666667,Gr06g2213:78.16666667);	N	(Vv05g1090:0.29601070,((Tc04g2623:0.06630856,Gr05g0344:0.09402817)0.4860:0.00605530,Gr11g1600:0.08608606)0.3730:0.00397432,Gr06g2213:0.08339387);	N	(Vv05g1090:0.00000000,(((Tc04g2623:0.07956295,Gr06g2213:0.07956295)0.3890:0.00557813,Gr05g0344:0.08514108)0.3780:0.00185706,Gr11g1600:0.08699814)0.0000:0.29845390);	N
238	(Gr11g1353:0.08273858,Tc04g2228:0.06206796,(Vv05g1620:0.34821232,(Gr06g2319:0.10391981,Gr05g0122:0.18812427)0.9750:0.03147776)0.7210:0.00803285);	N	(Vv05g1620:0.36860594,(Tc04g2228:0.05630847,Gr11g1353:0.08916008)0.7690:0.02493190,(Gr06g2319:0.10191590,Gr05g0122:0.21290055)0.7730:0.02288449);	N	(((Vv05g1620:357.74285714,Gr05g0122:230.16190476)0.8770:90.49047619,Gr06g2319:133.21666667)0.9740:69.35714286,Tc04g2228:89.70952381,Gr11g1353:123.32142857);	N	(Vv05g1620:0.34821232,(Tc04g2228:0.06186043,Gr11g1353:0.08294611)0.7180:0.00803285,(Gr06g2319:0.10391981,Gr05g0122:0.18812427)0.9680:0.03147776);	N	(Vv05g1620:0.00000000,(((Tc04g2228:0.07240327,Gr11g1353:0.07240327)1.0000:0.03201495,Gr06g2319:0.10441822)1.0000:0.04660091,Gr05g0122:0.15101913)0.0000:0.32616114);	N
239	(Gr11g1310:0.07746608,(Vv05g1679:0.17222546,(Gr05g0077:0.11767592,Tc04g2169:0.04629226)0.4300:0.00615175)0.2690:0.00210822,Gr06g2331:0.10918097);	N	(Vv05g1679:0.18108898,((Gr05g0077:0.12629525,Tc04g2169:0.03946729)0.4770:0.01173931,Gr06g2331:0.10988857)0.5190:0.01545839,Gr11g1310:0.07547483);	N	(((Vv05g1679:203.66666667,Gr05g0077:139.66666667)0.3730:41.41666667,Tc04g2169:51.50000000)0.2900:31.75000000,Gr06g2331:131.25000000,Gr11g1310:106.75000000);	N	(Vv05g1679:0.17189729,Gr11g1310:0.07780469,((Tc04g2169:0.04626381,Gr06g2331:0.10780468)0.4580:0.00648321,Gr05g0077:0.11980854)0.3320:0.00128455);	N	(Vv05g1679:0.00000000,(((Tc04g2169:0.06933712,Gr11g1310:0.06933712)0.8790:0.01584176,Gr06g2331:0.08517888)0.7760:0.01573709,Gr05g0077:0.10091597)0.0000:0.16309328);	N
240	(Gr03g1508:2.04709067,Vv06g0056:0.10297768,(Tc09g0464:0.00000000,(Gr01g0238:0.11450920,Gr09g0470:0.03583080)0.7120:0.09837963)0.9090:0.51333826);	N	((Vv06g0056:0.23484381,Gr03g1508:2.14912128)0.9230:0.46692412,Gr09g0470:0.07110023,(Tc09g0464:0.04496720,Gr01g0238:0.08287204)0.2320:0.00410423);	N	((Vv06g0056:161.33333333,Gr03g1508:426.65128205)1.0000:266.06794872,(Tc09g0464:50.28205128,Gr01g0238:64.44871795)0.6440:57.77820513,Gr09g0470:50.43846154);	N	(Vv06g0056:0.10297768,Gr03g1508:2.04709067,(Tc09g0464:0.00000000,(Gr01g0238:0.10555671,Gr09g0470:0.04478329)0.7220:0.09837963)0.9150:0.51333826);	N	((Vv06g0056:0.35793191,((Tc09g0464:0.06078239,Gr09g0470:0.06078239)0.6650:0.00895842,Gr01g0238:0.06974081)1.0000:0.28819111)0.0000:0.00000000,Gr03g1508:2.17456778);	N
241	(Gr10g1261:0.09678652,Tc09g2603:0.07686519,(((Vv06g0093:0.17649754,Gr13g2417:2.17859988)0.3050:0.03700893,Gr04g0917:0.48723148)0.3960:0.04177739,Gr04g0166:0.07850883)0.8620:0.11207253);	N	(((Vv06g0093:0.08932170,Gr13g2417:2.18271440)0.2390:0.12703241,Gr04g0917:0.53847325)0.9850:0.10405813,Gr04g0166:0.18665324,(Tc09g2603:0.08545903,Gr10g1261:0.09720037)0.9630:0.05349029);	N	((Vv06g0093:244.55780886,(Gr13g2417:692.71492674,Gr04g0917:311.92787768)1.0000:273.15649628)0.9700:169.24418359,(Tc09g2603:159.98482906,Gr10g1261:158.44803252)0.8170:150.27013265,Gr04g0166:153.69571262);	N	(Vv06g0093:0.19353988,(((Tc09g2603:0.07686519,Gr10g1261:0.09678652)0.8860:0.11207253,Gr04g0166:0.07850883)0.3850:0.04488650,Gr04g0917:0.49655881)0.3060:0.02768161,Gr13g2417:2.16155754);	N	(((Vv06g0093:0.20358546,((Tc09g2603:0.08682585,Gr10g1261:0.08682585)1.0000:0.05187776,Gr04g0166:0.13870361)1.0000:0.06488185)1.0000:0.14450387,Gr04g0917:0.34808933)0.0000:0.00000000,Gr13g2417:2.11319105);	N
242	(Gr09g0726:0.11208119,Gr01g1396:0.10004224,(Tc09g4125:1.51274572,(Vv06g0243:0.00525171,Gr04g0371:0.27402705)0.5740:0.02780261)0.7720:0.04829208);	N	(Vv06g0243:0.04666728,(Gr01g1396:0.10025122,(Tc09g4125:1.58610886,Gr09g0726:0.06471203)0.0640:0.05020140)0.1920:0.08332721,Gr04g0371:0.31719344);	N	(Vv06g0243:53.14166667,(Tc09g4125:505.17976190,Gr04g0371:176.37738095)0.9850:118.43333333,(Gr01g1396:104.16190476,Gr09g0726:112.44761905)0.9940:82.25833333);	N	(Vv06g0243:0.00956322,Gr04g0371:0.26971554,(Tc09g4125:1.51274572,(Gr01g1396:0.10004224,Gr09g0726:0.11208119)0.7530:0.04829208)0.5570:0.02780261);	N	((((Vv06g0243:0.08923773,Gr09g0726:0.08923773)0.5130:0.00856682,Gr01g1396:0.09780454)1.0000:0.10367741,Gr04g0371:0.20148195)0.0000:0.00000000,Tc09g4125:1.47216166);	N
243	(Gr06g1654:0.00000000,Gr01g1346:2.52539465,((Tc09g4037:0.10233734,Gr13g2681:0.06221262)0.7520:0.15219777,Vv06g0293:0.18178562)0.8630:0.32667321);	N	(Vv06g0293:0.18543798,(Gr01g1346:2.51859187,Gr06g1654:0.00000000)0.9450:0.29565742,(Tc09g4037:0.04093036,Gr13g2681:0.12580532)0.9820:0.17663488);	N	((Vv06g0293:140.00192308,(Tc09g4037:69.46190476,Gr13g2681:87.57728938)1.0000:138.51401099)0.8340:143.28901099,Gr01g1346:560.25119048,Gr06g1654:170.90467033);	N	(Vv06g0293:0.18178562,(Tc09g4037:0.08585499,Gr13g2681:0.07869497)0.7480:0.15219777,(Gr01g1346:2.52539465,Gr06g1654:0.00000000)0.8660:0.32667321);	N	(((Vv06g0293:0.20812919,(Tc09g4037:0.08227498,Gr13g2681:0.08227498)1.0000:0.12585421)0.8320:0.04477480,Gr06g1654:0.25290398)0.0000:0.00000000,Gr01g1346:2.67073445);	N
244	(Gr03g1430:0.12508381,Gr13g2673:0.13277846,(Tc09g4023:0.06964903,(Vv06g0320:0.15005990,Gr09g1082:0.07875868)0.6280:0.00558147)0.9990:0.03185106);	N	(Vv06g0320:0.16670907,(Gr13g2673:0.14738106,Gr03g1430:0.13342038)0.9500:0.03421120,(Tc09g4023:0.07204304,Gr09g1082:0.08332120)0.1750:0.01040597);	N	(((Vv06g0320:150.28333333,Gr09g1082:78.86666667)0.5620:34.76666667,Tc09g4023:67.85000000)0.9480:58.95000000,Gr13g2673:119.58333333,Gr03g1430:117.70000000);	N	(Vv06g0320:0.15043330,Gr09g1082:0.07838528,(Tc09g4023:0.06964903,(Gr13g2673:0.13277846,Gr03g1430:0.12508381)0.9960:0.03185106)0.6390:0.00558147);	N	((Vv06g0320:0.11390065,(Tc09g4023:0.07624779,Gr09g1082:0.07624779)1.0000:0.03765286)0.5620:0.00000000,(Gr13g2673:0.12893113,Gr03g1430:0.12893113)0.5620:0.02116059);	N
245	(Gr03g1426:0.13392400,Gr13g2672:0.25007779,((Vv06g0325:1.07574018,Gr09g1079:0.10760722)0.5530:0.02261842,Tc09g4019:0.07983807)0.4620:0.01280142);	N	(Vv06g0325:1.16923757,Gr13g2672:0.27539565,(Tc09g4019:0.07410628,(Gr09g1079:0.15205914,Gr03g1426:0.14262059)0.2060:0.00974644)0.5510:0.00000009);	N	((Vv06g0325:338.25494505,Gr13g2672:112.65238095)0.4290:74.82042125,(Tc09g4019:81.68195971,Gr03g1426:120.87243590)0.3730:42.43260073,Gr09g1079:71.28525641);	N	((Vv06g0325:1.07574018,Gr09g1079:0.10760722)0.5450:0.02261842,Tc09g4019:0.07983807,(Gr13g2672:0.25157853,Gr03g1426:0.13242326)0.4630:0.01280142);	N	(Vv06g0325:0.00000000,(((Tc09g4019:0.11028026,Gr03g1426:0.11028026)0.5110:0.01629790,Gr09g1079:0.12657816)1.0000:0.05784335,Gr13g2672:0.18442150)0.0000:1.05754497);	N
246	(Gr06g1204:1.04568552,Vv06g0326:0.18114782,((Tc09g4018:0.05149277,Gr09g1078:0.09883062)0.9920:0.04120105,Gr13g2671:0.15848231)0.5500:0.02287535);	N	(Vv06g0326:0.16878044,Gr06g1204:1.10389909,((Tc09g4018:0.03697664,Gr09g1078:0.11513214)0.7280:0.03143036,Gr13g2671:0.19074195)0.7490:0.05281015);	N	((Vv06g0326:272.87967033,Gr06g1204:949.33086081)0.9900:194.92939560,(Tc09g4018:104.45009158,Gr09g1078:189.45238095)0.9950:121.61913919,Gr13g2671:263.33846154);	N	(Vv06g0326:0.18733798,Gr06g1204:1.03949536,((Tc09g4018:0.05149277,Gr09g1078:0.09883062)0.9950:0.04120105,Gr13g2671:0.15848231)0.5650:0.02287535);	N	((Vv06g0326:0.16721289,((Tc09g4018:0.07516170,Gr09g1078:0.07516170)1.0000:0.06226083,Gr13g2671:0.13742253)0.9790:0.02979036)0.0000:0.00000000,Gr06g1204:1.03871806);	N
247	(Gr03g1424:0.07978130,Gr13g2670:0.10865437,((Vv06g0328:0.17835814,Tc09g4016:0.04187310)0.3020:0.00092336,Gr09g1077:0.06542693)0.4760:0.00292558);	Y	(Vv06g0328:0.18720969,((Gr13g2670:0.11317125,Gr03g1424:0.08081574)0.3820:0.01094713,Tc09g4016:0.03872271)0.2280:0.00938126,Gr09g1077:0.06570397);	N	((Vv06g0328:353.50000000,Gr13g2670:225.09294872)0.5760:65.00961538,Tc09g4016:89.58846154,(Gr09g1077:156.06538462,Gr03g1424:187.27371795)0.3420:38.46987179);	N	(Vv06g0328:0.17858326,((Gr13g2670:0.10865437,Gr03g1424:0.07978130)0.4780:0.00292558,Gr09g1077:0.06542693)0.3210:0.00092336,Tc09g4016:0.04164799);	N	(Vv06g0328:0.00000000,(((Tc09g4016:0.05366147,Gr09g1077:0.05366147)0.9890:0.01472368,Gr03g1424:0.06838514)1.0000:0.01841753,Gr13g2670:0.08680267)0.0000:0.16764471);	N
248	(Gr03g1422:0.06423954,Gr13g2669:0.09102810,((Vv06g0331:0.14405194,Tc09g4014:0.03623008)0.9290:0.00733558,Gr09g1075:0.06313512)0.8880:0.00712269);	Y	(Vv06g0331:0.15300238,Tc09g4014:0.02711409,((Gr13g2669:0.09593016,Gr03g1422:0.06306566)0.8970:0.01465354,Gr09g1075:0.06375052)0.9800:0.01882125);	Y	((Vv06g0331:322.50000000,Tc09g4014:80.50000000)0.9570:53.58333333,(Gr13g2669:209.41666667,Gr03g1422:146.41666667)0.9670:55.75000000,Gr09g1075:134.83333333);	Y	((Vv06g0331:0.14405194,Tc09g4014:0.03623008)0.9410:0.00733558,(Gr13g2669:0.09179058,Gr03g1422:0.06347706)0.8950:0.00712269,Gr09g1075:0.06313512);	Y	(Vv06g0331:0.00000000,(((Tc09g4014:0.05385720,Gr09g1075:0.05385720)0.8750:0.00790811,Gr03g1422:0.06176532)1.0000:0.01483808,Gr13g2669:0.07660339)0.0000:0.14016979);	N
249	(Gr09g1044:0.10141434,Tc09g3967:0.05010074,(((Vv06g0419:0.28378918,Gr04g0020:0.09163940)0.8010:0.00854122,Gr01g1053:0.09823433)0.5760:0.00417890,Gr13g2660:0.11418775)0.5060:0.00234439);	N	(Vv06g0419:0.30430682,(((Tc09g3967:0.05143960,Gr09g1044:0.10639510)0.6970:0.00655220,Gr01g1053:0.10455995)0.6270:0.00440886,Gr13g2660:0.12674632)0.5840:0.01678245,Gr04g0020:0.09538655);	N	((Vv06g0419:672.92420635,Gr13g2660:301.33834776)0.4520:130.68874459,((Tc09g3967:147.30227273,Gr09g1044:284.74722222)0.4760:55.10505051,Gr01g1053:270.42738095)0.4850:66.58520924,Gr04g0020:274.88156566);	N	((Vv06g0419:0.28378918,Gr04g0020:0.09163940)0.7840:0.00854122,Gr01g1053:0.09823433,((Tc09g3967:0.05052027,Gr09g1044:0.10099482)0.5080:0.00290676,Gr13g2660:0.11362538)0.6290:0.00399145);	N	(Vv06g0419:0.00000000,((((Tc09g3967:0.07575754,Gr09g1044:0.07575754)0.4030:0.01301780,Gr04g0020:0.08877534)0.3680:0.00436475,Gr01g1053:0.09314010)0.9480:0.01062913,Gr13g2660:0.10376923)0.0000:0.28141334);	N
250	(Gr03g1387:0.09625302,Gr09g1034:0.08406045,(Gr04g0024:0.08932959,(Vv06g0443:0.28044100,Tc09g3941:0.04705558)0.8150:0.00620384)0.7220:0.00325816);	Y	(Vv06g0443:0.29426906,Tc09g3941:0.03692854,(Gr04g0024:0.09653564,(Gr09g1034:0.08551217,Gr03g1387:0.09680196)0.6520:0.00906621)0.8790:0.01564868);	Y	((Vv06g0443:880.27371795,Gr04g0024:302.37371795)0.6860:128.00320513,Tc09g3941:165.78846154,(Gr09g1034:306.54166667,Gr03g1387:351.25961538)0.7440:89.75961538);	N	(Vv06g0443:0.28044100,Tc09g3941:0.04705558,(Gr04g0024:0.08932959,(Gr09g1034:0.08402298,Gr03g1387:0.09629049)0.7270:0.00325816)0.8260:0.00620384);	Y	(Vv06g0443:0.00000000,(((Tc09g3941:0.06900325,Gr09g1034:0.06900325)0.8270:0.01141156,Gr04g0024:0.08041481)0.8000:0.00659757,Gr03g1387:0.08701239)0.0000:0.27888523);	N
251	(Gr03g1382:0.15387458,Gr09g1031:0.11557457,(Gr01g1066:0.16935136,(Tc09g3921:0.05782342,Vv06g0448:0.53205040)0.9950:0.06643625)1.0000:0.10877245);	Y	(Vv06g0448:0.56539864,(Gr01g1066:0.18769397,(Gr09g1031:0.11616806,Gr03g1382:0.15109693)1.0000:0.10445325)0.9840:0.10130032,Tc09g3921:0.03415935);	N	((Vv06g0448:244.04166667,Tc09g3921:62.95833333)0.9510:57.66666667,Gr01g1066:99.70833333,(Gr09g1031:78.91666667,Gr03g1382:89.41666667)1.0000:68.29166667);	Y	(Vv06g0448:0.52668632,Tc09g3921:0.06318750,(Gr01g1066:0.16935136,(Gr09g1031:0.11557457,Gr03g1382:0.15387458)1.0000:0.10877245)0.9940:0.06643625);	Y	(Vv06g0448:0.00000000,((Tc09g3921:0.15753367,Gr01g1066:0.15753367)0.9490:0.03493556,(Gr09g1031:0.13472457,Gr03g1382:0.13472457)0.9990:0.05774466)0.0000:0.56795056);	N
252	(Gr03g1380:0.04438467,(Vv06g0450:0.14619446,Gr13g2658:0.07082596)0.3410:0.00545130,((Tc09g3918:0.04995362,Gr09g1029:0.05028194)0.5240:0.00973426,Gr04g0027:0.07432273)0.3370:0.00595516);	N	(Vv06g0450:0.16650146,(Gr04g0027:0.07511105,(Tc09g3918:0.05034263,Gr09g1029:0.05090626)0.4730:0.01820324)0.3920:0.02633080,(Gr13g2658:0.08148364,Gr03g1380:0.03383450)0.2700:0.00912389);	N	((Vv06g0450:37.95833333,(Gr13g2658:19.79166667,Gr03g1380:13.45833333)0.2880:6.00000000)0.3580:9.45833333,(Tc09g3918:14.33333333,Gr09g1029:14.66666667)0.4650:7.50000000,Gr04g0027:17.83333333);	N	((Vv06g0450:0.14859286,(Tc09g3918:0.04995362,Gr09g1029:0.05028194)0.5020:0.00907977)0.3760:0.00824187,Gr03g1380:0.04434957,(Gr13g2658:0.06849300,Gr04g0027:0.07591654)0.2690:0.00251815);	N	(Vv06g0450:0.00000000,((((Tc09g3918:0.05011778,Gr09g1029:0.05011778)0.6050:0.00519243,Gr03g1380:0.05531021)0.4740:0.01004896,Gr04g0027:0.06535917)0.4000:0.00481408,Gr13g2658:0.07017325)0.0000:0.14580283);	N
253	(Gr03g1378:0.15336191,(Tc09g3916:0.04330531,Gr01g1069:0.14828639)0.9130:0.03503525,(Vv06g0452:0.46621327,Gr04g0031:0.08959109)0.5990:0.01579634);	N	(((Vv06g0452:0.48964615,Gr04g0031:0.07957930)0.8510:0.05736470,Gr03g1378:0.15564901)0.7430:0.03505176,Gr01g1069:0.15534805,Tc09g3916:0.04190857);	N	((Vv06g0452:121.92500000,Gr04g0031:33.77500000)0.9120:28.03333333,(Tc09g3916:20.43333333,Gr01g1069:55.43333333)0.6690:24.49166667,Gr03g1378:47.90833333);	N	(Vv06g0452:0.46764411,((Tc09g3916:0.04330531,Gr01g1069:0.14828639)0.9080:0.03503525,Gr03g1378:0.15336191)0.6090:0.01579634,Gr04g0031:0.08816025);	N	(Vv06g0452:0.00000000,(((Tc09g3916:0.09579585,Gr01g1069:0.09579585)0.5840:0.02374426,Gr04g0031:0.11954011)0.5610:0.01736189,Gr03g1378:0.13690200)0.0000:0.46731232);	N
254	(Gr03g1377:0.08567869,Gr01g1070:0.07753067,(Tc09g3915:0.06184873,(Vv06g0453:0.12863210,Gr04g0032:0.11129047)0.6970:0.00852759)0.3200:0.00071570);	N	((Vv06g0453:0.16488524,Gr04g0032:0.11191850)0.3440:0.00978155,Gr03g1377:0.08341107,(Tc09g3915:0.05852396,Gr01g1070:0.08124603)0.2910:0.01533932);	N	((Vv06g0453:151.04166667,Tc09g3915:91.52994505)0.3930:67.77994505,Gr01g1070:153.97692308,(Gr04g0032:256.01053114,Gr03g1377:182.76053114)0.6650:58.90045788);	Y	(Vv06g0453:0.12863210,Gr04g0032:0.11129047,(Tc09g3915:0.06184873,(Gr01g1070:0.07748089,Gr03g1377:0.08572847)0.3140:0.00071570)0.6950:0.00852759);	N	(Vv06g0453:0.00000000,(((Tc09g3915:0.06994798,Gr01g1070:0.06994798)0.8470:0.00796493,Gr03g1377:0.07791290)1.0000:0.01974437,Gr04g0032:0.09765728)0.0000:0.12181550);	N
255	(Gr09g1027:0.05037255,(Vv06g0457:0.13938965,Tc09g3912:0.04396853)0.9590:0.01047452,(Gr13g2657:0.05714699,Gr04g0033:0.05125088)0.9440:0.00656500);	Y	(((Vv06g0457:0.14673917,Tc09g3912:0.04095607)0.8650:0.01553926,Gr09g1027:0.05289855)0.8830:0.00855097,Gr04g0033:0.05205158,Gr13g2657:0.05846361);	Y	((Vv06g0457:228.41666667,Tc09g3912:81.96666667)0.6870:43.88333333,(Gr13g2657:107.00000000,Gr04g0033:96.00000000)0.8380:32.11666667,Gr09g1027:84.61666667);	Y	((Vv06g0457:0.13938965,Tc09g3912:0.04396853)0.9530:0.01047452,Gr09g1027:0.05037255,(Gr13g2657:0.05719910,Gr04g0033:0.05119877)0.9500:0.00656500);	Y	(Vv06g0457:0.00000000,((Tc09g3912:0.05505844,(Gr04g0033:0.05398999,Gr09g1027:0.05398999)0.2650:0.00106845)0.3530:0.00122267,Gr13g2657:0.05628111)0.0000:0.14493167);	N
256	(Gr03g1376:0.17932114,Vv06g0460:0.21369595,((Tc09g3905:0.05142506,Gr01g1072:0.08272475)0.8860:0.00932415,Gr04g0036:0.13759096)0.6150:0.00819293);	N	((Vv06g0460:0.21824147,Gr03g1376:0.18201772)0.5800:0.02524595,Gr04g0036:0.14905438,(Tc09g3905:0.04733591,Gr01g1072:0.08901880)0.4460:0.01208996);	N	(Vv06g0460:272.97500000,((Tc09g3905:78.87500000,Gr01g1072:124.95833333)0.8310:51.27500000,Gr04g0036:176.83333333)0.8620:75.52500000,Gr03g1376:228.55833333);	N	(Vv06g0460:0.21569931,Gr03g1376:0.17731778,((Tc09g3905:0.05142506,Gr01g1072:0.08272475)0.8660:0.00932415,Gr04g0036:0.13759096)0.5860:0.00819293);	N	(Vv06g0460:0.00000000,(((Tc09g3905:0.06707491,Gr01g1072:0.06707491)1.0000:0.03992010,Gr04g0036:0.10699501)1.0000:0.03516021,Gr03g1376:0.14215521)0.0000:0.19511298);	N
257	(Gr03g1375:0.10691732,(Vv06g0465:0.37538430,Gr01g1074:0.09556384)0.7570:0.01322767,(Tc09g3902:0.08632126,Gr09g1022:0.10755825)0.5060:0.00644590);	N	(Vv06g0465:0.39416082,Gr01g1074:0.08955061,(Tc09g3902:0.09291191,(Gr09g1022:0.10263132,Gr03g1375:0.11226710)0.5520:0.01823370)0.6880:0.02636997);	N	((Vv06g0465:496.64404762,Gr01g1074:152.25000000)0.5220:88.06071429,Tc09g3902:137.18333333,(Gr09g1022:164.07142857,Gr03g1375:184.36309524)0.4580:61.42738095);	N	((Vv06g0465:0.37538430,Gr01g1074:0.09556384)0.7680:0.01322767,Gr03g1375:0.10691732,(Tc09g3902:0.08846216,Gr09g1022:0.10541735)0.5190:0.00644590);	N	(Vv06g0465:0.00000000,(((Tc09g3902:0.09693975,Gr09g1022:0.09693975)0.6010:0.00714043,Gr01g1074:0.10408018)0.5150:0.00331122,Gr03g1375:0.10739140)0.0000:0.38022677);	N
258	(Gr03g1373:0.17710846,Gr01g1075:0.12932725,((Tc09g3900:0.06978541,Gr09g1021:0.11580442)0.6010:0.01534975,Vv06g0467:0.24920369)0.8390:0.02272364);	N	(Vv06g0467:0.26142979,((Gr01g1075:0.18846836,Gr03g1373:0.19758028)0.3850:0.02397107,Tc09g3900:0.05532988)0.4000:0.03821643,Gr09g1021:0.10286066);	N	(Vv06g0467:129.18195971,(Tc09g3900:38.72692308,(Gr01g1075:80.25000000,Gr09g1021:53.29899267)0.3630:27.04899267)0.4310:41.10283883,Gr03g1373:94.39029304);	N	(Vv06g0467:0.24920369,(Tc09g3900:0.07360649,Gr09g1021:0.11198334)0.6000:0.01534975,(Gr01g1075:0.12932725,Gr03g1373:0.17710846)0.8320:0.02272364);	N	(Vv06g0467:0.00000000,(((Tc09g3900:0.09279491,Gr09g1021:0.09279491)0.9770:0.03570233,Gr01g1075:0.12849724)0.9800:0.02630132,Gr03g1373:0.15479856)0.0000:0.23644821);	N
259	(Gr03g1367:0.23815893,Gr13g2655:0.34579520,((Vv06g0478:0.22554002,Tc09g3890:0.11122110)0.9720:0.04358553,Gr01g1078:0.15499673)0.5440:0.01001919);	Y	((Vv06g0478:0.26874072,Tc09g3890:0.09183547)0.9110:0.06115219,Gr01g1078:0.16551077,(Gr13g2655:0.38475492,Gr03g1367:0.26402393)0.5910:0.03215009);	Y	((Vv06g0478:162.57619048,Tc09g3890:88.18699634)0.8070:72.12390110,(Gr13g2655:186.54276557,Gr03g1367:142.18086081)0.7920:70.14249084,Gr01g1078:103.24679487);	Y	(Vv06g0478:0.22554002,Tc09g3890:0.11122110,((Gr13g2655:0.34758791,Gr03g1367:0.23636622)0.5600:0.01001919,Gr01g1078:0.15499673)0.9660:0.04358553);	Y	(((Vv06g0478:0.19349722,(Tc09g3890:0.14834895,Gr01g1078:0.14834895)0.9180:0.04514826)0.7330:0.02707999,Gr03g1367:0.22057721)0.0000:0.00000000,Gr13g2655:0.33700434);	N
260	(Gr03g1366:0.05921761,Gr09g1017:0.04534247,(Tc09g3889:0.04352674,(Vv06g0479:0.15252909,Gr13g2654:0.09974383)0.9780:0.02336529)0.9100:0.01067389);	N	(Vv06g0479:0.15860603,Gr13g2654:0.10120444,(Tc09g3889:0.03850696,(Gr09g1017:0.04526788,Gr03g1366:0.06197916)0.8820:0.02031911)0.9390:0.03867404);	N	((Vv06g0479:95.33333333,Gr13g2654:67.83333333)0.9910:33.16666667,Tc09g3889:25.58333333,(Gr09g1017:32.75000000,Gr03g1366:42.00000000)0.9390:18.33333333);	N	(Vv06g0479:0.15252909,Gr13g2654:0.09974383,(Tc09g3889:0.04352674,(Gr09g1017:0.04575553,Gr03g1366:0.05880456)0.8990:0.01067389)0.9660:0.02336529);	N	(Vv06g0479:0.00000000,(((Tc09g3889:0.05059766,Gr09g1017:0.05059766)0.5520:0.00348387,Gr03g1366:0.05408153)1.0000:0.03571213,Gr13g2654:0.08979366)0.0000:0.14755400);	N
261	(Gr03g1364:0.12659775,Tc09g3887:0.06724474,((Vv06g0481:0.15874790,Gr13g2653:0.23250218)0.7610:0.02629294,Gr01g1079:0.10153392)0.6790:0.01332337);	N	(Vv06g0481:0.20166092,Gr13g2653:0.28243053,(Tc09g3887:0.05826617,(Gr01g1079:0.11821539,Gr03g1364:0.13449247)0.1390:0.01571466)0.2200:0.03254095);	N	((Vv06g0481:71.08333333,Gr03g1364:66.54789377)0.3240:33.54789377,Tc09g3887:43.88205128,(Gr13g2653:143.54258242,Gr01g1079:62.75091575)0.4630:42.64532967);	N	(Vv06g0481:0.15874790,Gr13g2653:0.23250218,((Tc09g3887:0.06549533,Gr03g1364:0.12834717)0.6910:0.01332337,Gr01g1079:0.10153392)0.7660:0.02629294);	N	((Vv06g0481:0.14619094,((Tc09g3887:0.08755219,Gr01g1079:0.08755219)0.8220:0.02302161,Gr03g1364:0.11057380)0.9680:0.03561715)0.0000:0.00000000,Gr13g2653:0.22622370);	N
262	(Gr03g1363:0.18295907,Tc09g3885:0.05907987,((Vv06g0483:0.35826938,Gr09g1016:0.04873562)0.9810:0.05101810,Gr01g1080:0.09306813)0.7850:0.01541424);	N	(Vv06g0483:0.42950632,Gr01g1080:0.10597849,((Tc09g3885:0.05804621,Gr09g1016:0.11169377)0.3900:0.01982976,Gr03g1363:0.18985757)0.6020:0.00534852);	N	((Vv06g0483:92.70833333,Gr03g1363:120.15256410)0.9670:94.19423077,(Tc09g3885:79.27243590,Gr09g1016:119.31410256)0.5040:49.49807692,Gr01g1080:117.86025641);	N	(Vv06g0483:0.35826938,Gr09g1016:0.04873562,((Tc09g3885:0.06121459,Gr03g1363:0.18082435)0.7730:0.01541424,Gr01g1080:0.09306813)0.9790:0.05101810);	N	(Vv06g0483:0.00000000,(((Tc09g3885:0.08135324,Gr09g1016:0.08135324)0.8480:0.01638442,Gr01g1080:0.09773766)1.0000:0.03769271,Gr03g1363:0.13543037)0.0000:0.36477038);	N
263	(Gr03g1352:0.07425481,Tc09g3868:0.04789564,(((Vv06g0504:0.22496925,Gr04g0043:0.07621195)0.4470:0.00367085,Gr13g2646:0.10841885)0.5590:0.00920725,Gr01g1085:0.05389797)0.4600:0.00363333);	N	(Vv06g0504:0.23878936,(Tc09g3868:0.04269415,(Gr01g1085:0.05456598,(Gr13g2646:0.11831997,Gr03g1352:0.06982075)0.2190:0.01212694)0.1630:0.01082668)0.3930:0.02376555,Gr04g0043:0.06916539);	N	(((Vv06g0504:133.58333333,Gr04g0043:46.91666667)0.5110:22.66666667,Tc09g3868:26.50000000)0.4120:13.16666667,(Gr13g2646:71.83333333,Gr03g1352:45.33333333)0.4060:15.00000000,Gr01g1085:33.00000000);	N	((Vv06g0504:0.22496925,Gr04g0043:0.07621195)0.4200:0.00367085,Gr13g2646:0.10841885,((Tc09g3868:0.04914695,Gr03g1352:0.07300350)0.4510:0.00284615,Gr01g1085:0.05468515)0.5660:0.00946964);	N	(Vv06g0504:0.00000000,((((Tc09g3868:0.05274319,Gr01g1085:0.05274319)0.8360:0.01072609,Gr03g1352:0.06346928)0.7590:0.01191985,Gr04g0043:0.07538913)0.9440:0.01495406,Gr13g2646:0.09034319)0.0000:0.21667627);	N
264	(Gr03g1349:0.06467730,(Vv06g0507:0.16827399,Tc09g3865:0.04019718)0.7100:0.01495383,(Gr13g2644:0.08901725,Gr04g0046:0.05233872)0.5710:0.00959676);	Y	((Vv06g0507:0.20194107,Tc09g3865:0.02720630)0.6130:0.03228900,Gr03g1349:0.06719763,(Gr13g2644:0.09198056,Gr04g0046:0.05165546)0.5740:0.02162893);	Y	((Vv06g0507:46.00000000,Gr03g1349:18.00000000)0.4060:6.00000000,Tc09g3865:13.50000000,(Gr13g2644:23.16666667,Gr04g0046:16.16666667)0.4710:7.16666667);	N	((Vv06g0507:0.16827399,Tc09g3865:0.04019718)0.7230:0.01495383,Gr03g1349:0.06467730,(Gr13g2644:0.08770723,Gr04g0046:0.05364874)0.5860:0.00959676);	Y	(Vv06g0507:0.00000000,(((Tc09g3865:0.05976561,Gr03g1349:0.05976561)0.4610:0.00397180,Gr04g0046:0.06373741)0.6700:0.01083910,Gr13g2644:0.07457651)0.0000:0.17126885);	N
265	(Gr03g1344:0.02885184,Vv06g0513:0.12137865,((Gr09g1007:0.06208441,Tc09g3859:0.02241488)0.2800:0.00121539,(Gr13g2643:0.15620072,Gr01g1088:0.02846879)0.7910:0.01020398)0.3330:0.00196930);	N	(((Vv06g0513:0.13394778,(Gr01g1088:0.02954823,Gr13g2643:0.17054796)0.3680:0.00903090)0.3200:0.00693432,Gr03g1344:0.02981828)0.2880:0.00368822,Tc09g3859:0.02214451,Gr09g1007:0.06638923);	N	(((Vv06g0513:55.79761905,Gr13g2643:68.51190476)0.6250:10.61904762,Gr01g1088:15.57142857)0.3800:6.00000000,Tc09g3859:9.57142857,(Gr09g1007:30.88095238,Gr03g1344:14.59523810)0.1980:3.45238095);	N	((Vv06g0513:0.12087333,Gr03g1344:0.02935716)0.3320:0.00196635,Gr09g1007:0.06208146,(Tc09g3859:0.02241193,(Gr13g2643:0.15620072,Gr01g1088:0.02846879)0.7610:0.01020103)0.2500:0.00122424);	N	((Vv06g0513:0.08041856,(((Tc09g3859:0.02800190,Gr03g1344:0.02800190)0.6540:0.00479490,Gr01g1088:0.03279680)0.9760:0.01423300,Gr09g1007:0.04702980)1.0000:0.03338876)0.0000:0.00000000,Gr13g2643:0.13785893);	N
266	(Gr03g1336:0.12981551,Gr09g1002:0.11970092,((Tc09g3853:0.05058779,Gr01g1091:0.09224981)0.9600:0.02244186,Vv06g0519:0.25126559)0.5580:0.02053165);	N	(Vv06g0519:0.28280737,Tc09g3853:0.04306673,((Gr09g1002:0.11106505,Gr03g1336:0.15694671)0.7270:0.05369258,Gr01g1091:0.09350131)0.2780:0.01245620);	Y	(Vv06g0519:171.77994505,((Tc09g3853:47.47362637,Gr01g1091:72.97362637)0.8270:39.25283883,Gr09g1002:91.13525641)0.7740:55.27399267,Gr03g1336:98.11071429);	N	(Vv06g0519:0.25126559,(Tc09g3853:0.05058779,Gr01g1091:0.09224981)0.9540:0.02244186,(Gr09g1002:0.12587925,Gr03g1336:0.12363717)0.5670:0.02053165);	N	(Vv06g0519:0.00000000,(((Tc09g3853:0.07141880,Gr01g1091:0.07141880)0.9990:0.03944948,Gr09g1002:0.11086828)0.9120:0.01623929,Gr03g1336:0.12710757)0.0000:0.24373329);	N
267	(Gr03g1332:0.12399897,(Vv06g0524:0.28315801,Gr04g0048:0.11092954)0.9740:0.03069651,(Tc09g3849:0.11275487,(Gr01g1093:0.16835059,Gr09g1001:0.13485742)0.7950:0.01439622)0.9850:0.02907453);	N	((((Vv06g0524:0.31520974,Gr04g0048:0.09829566)0.9170:0.04924475,Gr03g1332:0.16606963)0.8160:0.04481439,Gr09g1001:0.14906094)0.4980:0.01934846,Gr01g1093:0.17823967,Tc09g3849:0.10719700);	N	((Vv06g0524:166.91774892,Gr04g0048:87.12619048)0.7260:60.16298701,(Tc09g3849:82.22121212,(Gr01g1093:127.65086580,Gr09g1001:109.17922078)0.3750:45.16233766)0.6510:57.47142857,Gr03g1332:102.10800866);	N	((Vv06g0524:0.28315801,Gr04g0048:0.11092954)0.9780:0.03069651,Gr03g1332:0.12399897,(Tc09g3849:0.11148135,(Gr01g1093:0.16635667,Gr09g1001:0.13685134)0.8030:0.01566973)0.9920:0.02865002);	N	(Vv06g0524:0.00000000,((((Tc09g3849:0.12951814,Gr03g1332:0.12951814)0.4710:0.01006382,Gr04g0048:0.13958196)0.3950:0.00587649,Gr09g1001:0.14545845)0.6580:0.01667421,Gr01g1093:0.16213265)0.0000:0.29896404);	N
268	(Gr03g1331:0.06039826,Vv06g0525:0.22201374,(Tc09g3848:0.05137215,(Gr01g1095:0.06062836,Gr09g1000:0.05780232)0.6580:0.00340588)0.5500:0.00290811);	N	(Vv06g0525:0.23956917,Gr03g1331:0.06573352,(Tc09g3848:0.05469978,(Gr01g1095:0.06338056,Gr09g1000:0.06115045)0.5900:0.00517519)0.2120:0.00868789);	N	((Vv06g0525:376.32435897,Tc09g3848:99.49102564)0.5660:42.93910256,(Gr01g1095:109.96730769,Gr03g1331:132.79166667)0.3610:26.17564103,Gr09g1000:103.31089744);	Y	(Vv06g0525:0.22253106,Gr03g1331:0.05988094,(Tc09g3848:0.05137215,(Gr01g1095:0.06062836,Gr09g1000:0.05780232)0.6660:0.00340588)0.5450:0.00290811);	N	(Vv06g0525:0.00000000,((Tc09g3848:0.05630462,Gr03g1331:0.05630462)0.4110:0.00393429,(Gr01g1095:0.05921534,Gr09g1000:0.05921534)0.1780:0.00102356)0.0000:0.22320914);	N
269	(Gr03g1327:0.05968282,Vv06g0529:0.17797988,((Tc09g3844:0.04417842,Gr01g1101:0.07760637)0.6190:0.00375226,Gr09g0998:0.05652520)0.9510:0.01234021);	N	(((Vv06g0529:0.18344873,Gr03g1327:0.05768558)0.9560:0.02351806,Gr09g0998:0.05605049)0.7250:0.01138574,Gr01g1101:0.07844854,Tc09g3844:0.04435127);	N	((Vv06g0529:199.30000000,Gr03g1327:71.00000000)0.9800:38.63333333,(Tc09g3844:57.83333333,Gr01g1101:92.58333333)0.8140:23.11666667,Gr09g0998:63.53333333);	N	(Vv06g0529:0.17797988,Gr03g1327:0.05968282,((Tc09g3844:0.04490509,Gr01g1101:0.07687970)0.6180:0.00375226,Gr09g0998:0.05652520)0.9440:0.01234021);	N	(Vv06g0529:0.00000000,(((Tc09g3844:0.05368128,Gr09g0998:0.05368128)0.7890:0.00757115,Gr03g1327:0.06125243)0.6570:0.00768687,Gr01g1101:0.06893930)0.0000:0.17967007);	N
270	(Gr03g1324:0.03788279,Vv06g0531:0.10339765,(((Tc09g3841:0.02409641,Gr01g1104:0.03513681)0.6170:0.00441563,Gr13g2641:0.04657086)0.4850:0.00422321,Gr04g0049:0.04228484)0.4370:0.00212013);	N	(Vv06g0531:0.11134228,Gr03g1324:0.03458859,((Tc09g3841:0.02457219,Gr01g1104:0.03634592)0.4480:0.00932568,(Gr04g0049:0.04584705,Gr13g2641:0.04689606)0.2530:0.00726290)0.3530:0.00977741);	N	(((Vv06g0531:106.44444444,Gr04g0049:45.38888889)0.2910:15.70833333,Gr03g1324:34.73611111)0.3520:16.05555556,(Tc09g3841:27.97222222,Gr01g1104:37.41666667)0.4390:12.40277778,Gr13g2641:48.87500000);	N	(Vv06g0531:0.10429150,Gr03g1324:0.03698894,(((Tc09g3841:0.02409641,Gr01g1104:0.03513681)0.6060:0.00441563,Gr13g2641:0.04657086)0.4850:0.00401226,Gr04g0049:0.04165199)0.4210:0.00275299);	N	(Vv06g0531:0.00000000,((((Tc09g3841:0.02961661,Gr01g1104:0.02961661)0.9330:0.01009878,Gr03g1324:0.03971539)0.3090:0.00114867,Gr04g0049:0.04086407)0.4210:0.00175108,Gr13g2641:0.04261515)0.0000:0.10397313);	N
271	(Gr09g0992:0.12783393,Gr01g1109:0.28513823,(Tc09g3825:0.03714068,(Vv06g0557:2.85587092,Gr13g2637:0.00000000)0.3900:0.11881862)0.3830:0.06994242);	N	(Vv06g0557:23.71397632,Gr01g1109:0.17395577,((Tc09g3825:0.12224552,Gr09g0992:0.10939022)0.8940:0.04701467,Gr13g2637:0.12463036)0.9460:0.07754131);	N	((Vv06g0557:408.91153846,Tc09g3825:56.21153846)0.5190:45.74615385,(Gr13g2637:63.92179487,Gr01g1109:65.08333333)0.6750:44.63846154,Gr09g0992:57.48717949);	Y	(Vv06g0557:2.85587092,Gr13g2637:0.00000000,(Tc09g3825:0.03714068,(Gr01g1109:0.28778295,Gr09g0992:0.12518921)0.3950:0.06994242)0.3960:0.11881862);	N	(Vv06g0557:0.00000000,(((Tc09g3825:0.11216907,Gr09g0992:0.11216907)0.9630:0.02353418,Gr13g2637:0.13570325)0.9980:0.06444152,Gr01g1109:0.20014476)0.0000:2.89079418);	N
272	(Gr03g1315:0.05129976,Gr09g0991:0.04619084,(Tc09g3823:0.02720359,(Vv06g0559:0.14754260,Gr04g0050:0.06383330)0.6970:0.00870907)0.4100:0.00137180);	N	((Vv06g0559:0.15383424,Gr04g0050:0.05759329)0.8120:0.01639898,(Gr09g0991:0.04604422,Gr03g1315:0.05212532)0.6610:0.01247244,Tc09g3823:0.02108619);	N	((Vv06g0559:94.50000000,Gr04g0050:36.16666667)0.9210:18.00000000,Tc09g3823:16.33333333,(Gr09g0991:33.66666667,Gr03g1315:36.00000000)0.6860:10.33333333);	N	(Vv06g0559:0.14754260,Gr04g0050:0.06383330,(Tc09g3823:0.02720359,(Gr09g0991:0.04589079,Gr03g1315:0.05159982)0.3920:0.00137180)0.7150:0.00870907);	N	(Vv06g0559:0.00000000,(((Tc09g3823:0.03678300,Gr09g0991:0.03678300)0.7220:0.00785849,Gr03g1315:0.04464149)0.9230:0.01286932,Gr04g0050:0.05751081)0.0000:0.14438136);	N
273	(Gr03g1310:0.07316903,Tc09g3818:0.06253020,((Vv06g0567:0.19542472,Gr09g0988:0.06834367)0.4510:0.00488012,Gr01g1111:0.09166796)0.4120:0.00435820);	N	(Vv06g0567:0.21409582,Gr09g0988:0.05296340,((Tc09g3818:0.06126413,Gr03g1310:0.07567244)0.4540:0.01945200,Gr01g1111:0.09335305)0.5240:0.02497063);	N	(((Vv06g0567:129.20833333,Gr09g0988:43.20833333)0.6670:26.50000000,Gr01g1111:55.54166667)0.5630:21.62500000,Tc09g3818:46.08333333,Gr03g1310:51.83333333);	N	(Vv06g0567:0.19542472,Gr09g0988:0.06834367,((Tc09g3818:0.06311769,Gr03g1310:0.07258153)0.4040:0.00435820,Gr01g1111:0.09166796)0.4310:0.00488012);	N	(Vv06g0567:0.00000000,(((Tc09g3818:0.06784961,Gr03g1310:0.06784961)0.5100:0.00592900,Gr09g0988:0.07377861)0.7520:0.00762006,Gr01g1111:0.08139868)0.0000:0.19379295);	N
274	(Gr03g1308:0.04646694,Gr09g0985:0.04020454,(Tc09g3814:0.02966378,(Vv06g0573:0.18846757,Gr01g1114:0.19799901)0.4540:0.00659551)0.4180:0.00529013);	N	(((Vv06g0573:0.19563525,Gr01g1114:0.20381424)0.5960:0.00785589,Gr09g0985:0.04048134)0.5230:0.00946161,Gr03g1308:0.04376799,Tc09g3814:0.03162364);	N	((Vv06g0573:59.04166667,Gr01g1114:61.04166667)0.8060:13.66666667,(Tc09g3814:12.00000000,Gr03g1308:16.00000000)0.6300:4.62500000,Gr09g0985:14.62500000);	N	(Vv06g0573:0.18846757,Gr01g1114:0.19799901,(Tc09g3814:0.02966378,(Gr09g0985:0.04169347,Gr03g1308:0.04497802)0.4150:0.00529013)0.4830:0.00659551);	N	((Vv06g0573:0.11868413,((Tc09g3814:0.03773258,Gr03g1308:0.03773258)0.5680:0.00421382,Gr09g0985:0.04194640)1.0000:0.07673772)0.0000:0.00000000,Gr01g1114:0.16310729);	N
275	(Gr03g1306:0.09752066,Tc09g3811:0.06339267,((Vv06g0577:0.25529035,Gr04g0052:0.36104862)1.0000:0.14207611,Gr01g1115:0.10792948)0.8740:0.00882667);	N	((Vv06g0577:0.25100899,Gr04g0052:0.40784876)1.0000:0.16896515,Gr01g1115:0.10365634,(Tc09g3811:0.06241884,Gr03g1306:0.10123768)0.7990:0.02060275);	N	(((Vv06g0577:383.85970696,Gr04g0052:447.24642857)1.0000:309.43232601,Gr01g1115:189.46858974)0.8760:92.97783883,Tc09g3811:138.88553114,Gr03g1306:201.12957875);	N	(Vv06g0577:0.25529035,Gr04g0052:0.36104862,((Tc09g3811:0.06312296,Gr03g1306:0.09779037)0.8470:0.00882667,Gr01g1115:0.10792948)1.0000:0.14207611);	N	((Vv06g0577:0.24643259,((Tc09g3811:0.08045667,Gr03g1306:0.08045667)0.9440:0.01814975,Gr01g1115:0.09860641)1.0000:0.14782618)0.0000:0.00000000,Gr04g0052:0.35661974);	N
276	(Gr03g1291:0.10651601,Tc09g3789:0.07241604,((Vv06g0596:0.46534410,Gr09g0971:0.10294942)0.4240:0.00510647,Gr01g1122:0.08185791)0.6020:0.01520076);	N	(Vv06g0596:0.51836355,(Gr09g0971:0.11772700,Gr03g1291:0.09881755)0.6110:0.01544885,(Tc09g3789:0.06687377,Gr01g1122:0.09465481)0.3960:0.01578664);	N	((Vv06g0596:305.69871795,Gr09g0971:80.56904762)0.6310:54.99853480,(Tc09g3789:67.25476190,Gr01g1122:83.53681319)0.6380:39.58186813,Gr03g1291:85.36025641);	N	(Vv06g0596:0.46414938,Gr09g0971:0.10414414,((Tc09g3789:0.07241604,Gr03g1291:0.10651601)0.6120:0.01520076,Gr01g1122:0.08185791)0.4300:0.00510647);	N	(Vv06g0596:0.00000000,(((Tc09g3789:0.08074905,Gr01g1122:0.08074905)0.8690:0.01687178,Gr03g1291:0.09762083)0.6070:0.00493902,Gr09g0971:0.10255986)0.0000:0.46514932);	N
277	(Gr09g0969:0.05349259,(Vv06g0600:0.16007896,Tc09g3785:0.05329371)0.7660:0.00623260,(Gr01g1123:0.05944659,Gr13g2629:0.06976262)0.5380:0.00218185);	Y	((Vv06g0600:0.18882526,Tc09g3785:0.04161331)0.5050:0.01959240,Gr09g0969:0.05232456,(Gr13g2629:0.07511714,Gr01g1123:0.05917735)0.5500:0.01254130);	Y	((Vv06g0600:283.50000000,Gr13g2629:122.07271062)0.5290:62.48937729,(Tc09g3785:129.92490842,Gr09g0969:119.92490842)0.5380:43.66630037,Gr01g1123:120.42179487);	N	(((Vv06g0600:0.16007896,Tc09g3785:0.05329371)0.7530:0.00623260,Gr09g0969:0.05349259)0.5360:0.00218185,Gr13g2629:0.07004108,Gr01g1123:0.05916812);	Y	(Vv06g0600:0.00000000,(((Tc09g3785:0.05553839,Gr09g0969:0.05553839)0.6280:0.00331713,Gr01g1123:0.05885552)0.8680:0.00596329,Gr13g2629:0.06481881)0.0000:0.16002441);	N
278	(Gr03g1283:0.06353433,Vv06g0646:0.16778963,((Tc09g3758:0.03011326,Gr01g1128:0.02865583)0.7900:0.00667072,Gr09g0958:0.05419155)0.3810:0.00055116);	N	(Vv06g0646:0.17544345,Gr09g0958:0.05112551,((Tc09g3758:0.03083264,Gr01g1128:0.03116648)0.5500:0.00982778,Gr03g1283:0.06582779)0.3470:0.00683398);	N	((Vv06g0646:130.66666667,Gr09g0958:44.66666667)0.3070:14.66666667,(Tc09g3758:27.25000000,Gr01g1128:26.25000000)0.4790:14.50000000,Gr03g1283:51.00000000);	N	(Vv06g0646:0.16765518,Gr03g1283:0.06366878,((Tc09g3758:0.03011326,Gr01g1128:0.02865583)0.8050:0.00667072,Gr09g0958:0.05419155)0.3950:0.00055116);	N	(Vv06g0646:0.00000000,(((Tc09g3758:0.02938455,Gr01g1128:0.02938455)0.9980:0.01573886,Gr09g0958:0.04512341)0.8000:0.00796968,Gr03g1283:0.05309309)0.0000:0.16256901);	N
279	(Gr03g1281:0.06132421,Gr09g0957:0.08309052,(((Vv06g0648:0.16565732,Gr04g0063:0.07903970)0.5200:0.01114939,Gr01g1130:0.06301071)0.2440:0.00357778,Tc09g3756:0.03305764)0.2970:0.00221642);	N	(Vv06g0648:0.18735991,Gr04g0063:0.06757968,(Tc09g3756:0.02379970,(Gr01g1130:0.06920890,(Gr09g0957:0.07487139,Gr03g1281:0.06541190)0.2650:0.00870590)0.1460:0.00588352)0.4610:0.02928768);	N	(((Vv06g0648:92.49242424,Gr04g0063:44.11363636)0.5260:20.87878788,Gr03g1281:34.20454545)0.2010:10.70454545,Tc09g3756:16.96969697,(Gr01g1130:37.27272727,Gr09g0957:33.93939394)0.2340:9.42424242);	N	(((Vv06g0648:0.16565732,Gr04g0063:0.07903970)0.5410:0.01114939,Gr01g1130:0.06301071)0.2410:0.00340791,(Gr09g0957:0.08235517,Gr03g1281:0.06205956)0.3050:0.00272605,Tc09g3756:0.03254801);	N	(Vv06g0648:0.00000000,((((Tc09g3756:0.04846407,Gr01g1130:0.04846407)0.4650:0.00944471,Gr03g1281:0.05790878)0.6540:0.01083873,Gr09g0957:0.06874751)0.5530:0.00830320,Gr04g0063:0.07705071)0.0000:0.16446393);	N
280	(Gr09g0950:0.06763805,Gr01g1141:0.08046569,(Tc09g3730:0.10270281,(Vv06g0676:0.23560485,Gr04g0065:0.10627946)0.5220:0.01321707)0.9340:0.03019100);	N	(Vv06g0676:0.26169716,Gr04g0065:0.09024336,(Tc09g3730:0.10653432,(Gr01g1141:0.07591189,Gr09g0950:0.07315456)0.7100:0.03833823)0.5080:0.05402242);	N	((Vv06g0676:80.25000000,Tc09g3730:38.16666667)0.4980:23.58333333,(Gr01g1141:35.58333333,Gr09g0950:29.50000000)0.8110:25.50000000,Gr04g0065:41.41666667);	Y	(Vv06g0676:0.23204580,Gr04g0065:0.10983850,(Tc09g3730:0.10270281,(Gr01g1141:0.08046569,Gr09g0950:0.06763805)0.9240:0.03019100)0.5380:0.01321707);	N	(Vv06g0676:0.00000000,((Tc09g3730:0.10347284,(Gr01g1141:0.07405187,Gr09g0950:0.07405187)0.9820:0.02942097)0.6270:0.00814019,Gr04g0065:0.11161303)0.0000:0.23827163);	N
281	(Gr03g1266:0.07715065,(Vv06g0681:0.17120911,Gr01g1144:0.05849623)0.9140:0.01381412,(Tc09g3723:0.03399026,Gr09g0948:0.04864010)0.5040:0.00217048);	N	((Vv06g0681:0.18486130,Gr01g1144:0.07371884)0.5390:0.01365215,Gr03g1266:0.08125039,(Tc09g3723:0.03130429,Gr09g0948:0.05257649)0.3460:0.00634670);	N	((Vv06g0681:185.09166667,Gr01g1144:69.54166667)0.5420:64.92500000,(Tc09g3723:45.12500000,Gr03g1266:107.54166667)0.3790:21.99166667,Gr09g0948:60.78333333);	N	((Vv06g0681:0.17120911,Gr01g1144:0.05849623)0.9150:0.01381412,Gr03g1266:0.07715065,(Tc09g3723:0.03363838,Gr09g0948:0.04899198)0.5100:0.00217048);	N	(Vv06g0681:0.00000000,(((Tc09g3723:0.04131518,Gr09g0948:0.04131518)0.9940:0.01691218,Gr01g1144:0.05822736)0.6400:0.00667534,Gr03g1266:0.06490270)0.0000:0.17232155);	N
282	(Gr03g1263:0.04987331,Tc09g3719:0.04294211,((Vv06g0687:0.15562617,Gr13g2613:0.08302469)0.9490:0.01444322,Gr09g0946:0.05401364)0.8240:0.00661083);	N	(Vv06g0687:0.16460652,Gr13g2613:0.07763563,((Tc09g3719:0.04298736,Gr03g1263:0.05167198)0.7680:0.01514214,Gr09g0946:0.05287679)0.9580:0.03652004);	N	((Vv06g0687:176.33333333,Gr13g2613:96.58333333)0.9800:50.08333333,(Tc09g3719:54.08333333,Gr03g1263:63.83333333)0.8360:30.58333333,Gr09g0946:57.50000000);	N	(Vv06g0687:0.15562617,Gr13g2613:0.08302469,((Tc09g3719:0.04359483,Gr03g1263:0.04922059)0.8300:0.00661083,Gr09g0946:0.05401364)0.9530:0.01444322);	N	(Vv06g0687:0.00000000,(((Tc09g3719:0.04640771,Gr03g1263:0.04640771)0.8940:0.00710838,Gr09g0946:0.05351609)1.0000:0.02189299,Gr13g2613:0.07540908)0.0000:0.15181836);	N
283	(Gr03g1245:0.28794427,Gr04g0068:0.29124479,((Tc09g3688:0.13002284,Gr09g0934:0.18848161)0.8710:0.03248187,Vv06g0718:0.45374782)0.9020:0.04247070);	N	(Vv06g0718:0.45650868,((Tc09g3688:0.13789592,Gr09g0934:0.19345690)0.5670:0.02930860,Gr03g1245:0.34258456)0.6110:0.05162807,Gr04g0068:0.34111505);	N	((Vv06g0718:324.14166667,Gr04g0068:391.57289377)0.9680:292.46456044,Tc09g3688:388.95705128,(Gr09g0934:538.30091575,Gr03g1245:805.25924908)0.4170:298.30366300);	N	(Vv06g0718:0.45374782,(Tc09g3688:0.12552342,Gr09g0934:0.19298103)0.8720:0.03248187,(Gr04g0068:0.29124479,Gr03g1245:0.28794427)0.8940:0.04247070);	N	(Vv06g0718:0.00000000,(((Tc09g3688:0.15925223,Gr09g0934:0.15925223)1.0000:0.09582039,Gr03g1245:0.25507261)0.8640:0.02061004,Gr04g0068:0.27568265)0.0000:0.43996483);	N
284	(Gr03g1239:0.07878134,Vv06g0726:0.24530947,(Gr01g1151:0.09750442,(Tc09g3678:0.05398364,Gr09g0929:0.06383997)0.4020:0.00362074)0.3680:0.00256205);	N	(Vv06g0726:0.26426378,Gr01g1151:0.09214534,((Tc09g3678:0.05065575,Gr09g0929:0.07014351)0.3250:0.00835192,Gr03g1239:0.08618174)0.2460:0.01630826);	N	((Vv06g0726:304.20833333,Gr03g1239:103.70833333)0.4730:47.08333333,(Tc09g3678:73.58333333,Gr01g1151:142.33333333)0.1920:29.45833333,Gr09g0929:84.62500000);	N	(Vv06g0726:0.24473050,Gr09g0929:0.06361389,(Tc09g3678:0.05524288,(Gr01g1151:0.09686391,Gr03g1239:0.07943861)0.3470:0.00141287)0.3960:0.00445596);	N	(Vv06g0726:0.00000000,(((Tc09g3678:0.05891181,Gr09g0929:0.05891181)0.9590:0.01366249,Gr03g1239:0.07257430)0.9330:0.01015511,Gr01g1151:0.08272941)0.0000:0.23983932);	N
285	(Gr03g1236:0.14130863,Vv06g0735:0.28694263,((Tc09g3673:0.09059118,Gr01g1154:0.11454482)0.9780:0.02833842,Gr04g0070:0.29251647)0.7670:0.01397267);	N	(Vv06g0735:0.30951797,Gr04g0070:0.31592697,((Tc09g3673:0.08399282,Gr01g1154:0.13069350)0.5830:0.05078422,Gr03g1236:0.15319144)0.2540:0.02375969);	N	(Vv06g0735:306.99038462,(Tc09g3673:125.42692308,(Gr01g1154:139.01666667,Gr04g0070:282.99038462)0.3850:83.22948718)0.4560:119.46282051,Gr03g1236:176.88333333);	N	(Vv06g0735:0.28738810,Gr03g1236:0.14086315,((Tc09g3673:0.09059118,Gr01g1154:0.11454482)0.9730:0.02833842,Gr04g0070:0.29251647)0.7460:0.01397267);	N	((Vv06g0735:0.21501880,((Tc09g3673:0.10256800,Gr01g1154:0.10256800)1.0000:0.04097134,Gr03g1236:0.14353934)1.0000:0.07147946)0.0000:0.00000000,Gr04g0070:0.25700003);	N
286	(Gr06g1063:0.13680665,(Vv06g0785:0.32681551,Gr04g0073:0.18952229)0.4760:0.00522313,((Tc09g3632:0.04532920,Gr01g1164:0.08284383)0.6970:0.00438154,Gr09g0912:0.07810395)0.8070:0.01065691);	N	((Gr06g1063:0.13870661,Vv06g0785:0.34673469)0.3100:0.01901032,(Gr09g0912:0.07213532,Gr04g0073:0.20680906)0.2530:0.01379825,(Tc09g3632:0.04407870,Gr01g1164:0.08604757)0.6380:0.00712025);	N	((Vv06g0785:412.60346320,Gr04g0073:272.83636364)0.6420:116.33874459,((Tc09g3632:93.73096903,Gr01g1164:156.09958375)0.3500:41.12798868,Gr09g0912:140.38889444)0.5550:73.15149850,Gr06g1063:225.72249417);	N	(((Vv06g0785:0.32681551,Gr04g0073:0.18952229)0.4840:0.00522313,Gr06g1063:0.13680665)0.8440:0.01079650,Gr09g0912:0.07852272,(Tc09g3632:0.04654272,Gr01g1164:0.08163032)0.7150:0.00396277);	N	(Vv06g0785:0.00000000,((((Tc09g3632:0.06408652,Gr01g1164:0.06408652)0.6410:0.00919948,Gr09g0912:0.07328600)1.0000:0.03628579,Gr06g1063:0.10957179)1.0000:0.03577810,Gr04g0073:0.14534989)0.0000:0.30031207);	N
287	(Gr03g1497:0.10624152,Gr09g1132:0.06807134,(Gr13g2712:0.05069349,(Vv06g0858:0.21078151,Tc09g0545:1.10788120)0.5800:0.04137491)0.5500:0.01322676);	Y	((Vv06g0858:0.20164474,Tc09g0545:1.15386538)0.6450:0.06544040,Gr03g1497:0.09464330,(Gr13g2712:0.06991386,Gr09g1132:0.05987269)0.4550:0.02462874);	Y	((Vv06g0858:141.91666667,Tc09g0545:466.06666667)0.9980:106.40000000,(Gr13g2712:60.58333333,Gr09g1132:58.08333333)0.4200:35.76666667,Gr03g1497:78.18333333);	Y	(Vv06g0858:0.21078151,Tc09g0545:1.10788120,(Gr13g2712:0.05069349,(Gr09g1132:0.06689831,Gr03g1497:0.10741454)0.5860:0.01322676)0.5870:0.04137491);	Y	((Vv06g0858:0.16798819,((Gr13g2712:0.06364974,Gr09g1132:0.06364974)1.0000:0.02364195,Gr03g1497:0.08729169)1.0000:0.08069651)0.0000:0.00000000,Tc09g0545:1.08648454);	N
288	(Gr06g1239:0.08658879,Gr09g0753:0.13207442,(Gr01g1341:0.08316258,(Vv06g1541:0.21434978,Tc09g3017:0.05043910)0.4010:0.00242413)0.9320:0.03324529);	Y	(Vv06g1541:0.25159535,(Gr09g0753:0.13074315,Gr06g1239:0.09515832)0.8870:0.04274031,(Tc09g3017:0.05200518,Gr01g1341:0.09413800)0.2850:0.00181596);	N	((Vv06g1541:90.25000000,Gr09g0753:83.60000000)0.5130:43.93333333,(Tc09g3017:55.88333333,Gr01g1341:81.38333333)0.5480:48.43333333,Gr06g1239:87.51666667);	N	(Vv06g1541:0.21405620,(Gr01g1341:0.08316258,(Gr09g0753:0.13207442,Gr06g1239:0.08658879)0.9490:0.03324529)0.4000:0.00242413,Tc09g3017:0.05073268);	N	(Vv06g1541:0.00000000,(((Tc09g3017:0.06860006,Gr01g1341:0.06860006)0.9970:0.03101831,Gr06g1239:0.09961837)0.8610:0.01061073,Gr09g0753:0.11022910)0.0000:0.21062764);	N
289	(Gr06g1612:0.46804733,Vv06g1660:0.30228130,((Tc09g3614:0.07798374,Gr09g0902:0.11363979)0.9850:0.03445017,Gr01g1171:0.13981826)1.0000:0.10653010);	N	((Vv06g1660:0.31028264,Gr06g1612:0.49047378)0.9890:0.15406391,Gr01g1171:0.15248483,(Tc09g3614:0.07813930,Gr09g0902:0.12180089)0.7100:0.04257107);	N	((Vv06g1660:194.70586081,Gr06g1612:238.05586081)1.0000:123.62344322,(Tc09g3614:67.96309524,Gr09g0902:87.63342491)0.9610:63.93818681,Gr01g1171:95.08012821);	N	(Vv06g1660:0.30228130,Gr06g1612:0.46804733,((Tc09g3614:0.07935284,Gr09g0902:0.11227069)0.9910:0.03445017,Gr01g1171:0.13981826)0.9990:0.10653010);	N	((Vv06g1660:0.27112939,((Tc09g3614:0.09581177,Gr09g0902:0.09581177)1.0000:0.03922833,Gr01g1171:0.13504010)1.0000:0.13608929)0.0000:0.00000000,Gr06g1612:0.45247138);	N
290	(Gr06g1040:0.11632508,Gr01g1176:0.10533578,(Tc09g3586:0.04445938,(Vv06g1669:0.33014990,Gr09g0893:0.07073212)0.4810:0.00270136)0.6100:0.00389259);	N	(Vv06g1669:0.34962022,Tc09g3586:0.02996939,((Gr06g1040:0.11892645,Gr01g1176:0.10821189)0.3880:0.00959599,Gr09g0893:0.07943089)0.4050:0.01314298);	Y	((Vv06g1669:537.28205128,Gr09g0893:143.49871795)0.4230:84.59487179,Tc09g3586:89.97179487,(Gr01g1176:227.35961538,Gr06g1040:240.64166667)0.4340:63.65128205);	N	(Vv06g1669:0.33007618,Gr09g0893:0.07080583,(Tc09g3586:0.04445938,(Gr01g1176:0.10533578,Gr06g1040:0.11632508)0.5900:0.00389259)0.4930:0.00270136);	N	(Vv06g1669:0.00000000,(((Tc09g3586:0.05909386,Gr09g0893:0.05909386)1.0000:0.02537061,Gr01g1176:0.08446447)0.8360:0.01189984,Gr06g1040:0.09636431)0.0000:0.32197098);	N
291	(Gr06g1032:0.07198258,Tc09g3572:0.04581739,((Vv06g1686:0.25163078,Gr13g2592:0.14374049)0.9610:0.01967092,Gr01g1185:0.08613519)0.3880:0.00086334);	N	(Vv06g1686:0.26068923,Gr13g2592:0.13839289,(Tc09g3572:0.04030507,(Gr01g1185:0.09202717,Gr06g1032:0.07372398)0.4680:0.00791020)0.9540:0.03681096);	N	((Vv06g1686:284.91666667,Gr13g2592:170.58333333)0.9930:70.70833333,Tc09g3572:52.37500000,(Gr01g1185:118.12500000,Gr06g1032:98.70833333)0.4820:26.58333333);	N	(Vv06g1686:0.25163078,Gr13g2592:0.14374049,((Tc09g3572:0.04558877,Gr06g1032:0.07221120)0.4000:0.00086334,Gr01g1185:0.08613519)0.9510:0.01967092);	N	(Vv06g1686:0.00000000,(((Tc09g3572:0.05889998,Gr06g1032:0.05889998)0.9050:0.01404927,Gr01g1185:0.07294926)1.0000:0.04303342,Gr13g2592:0.11598268)0.0000:0.23775187);	N
292	(Gr06g1081:0.04209214,Gr01g1189:0.04837039,(Tc09g3558:0.03468500,(Vv06g1697:0.14244631,(Gr13g2588:0.06431147,Gr09g0885:0.04771378)0.5020:0.00336014)0.3290:0.00346474)0.4880:0.00472881);	N	(Vv06g1697:0.15606301,Tc09g3558:0.02321751,((Gr13g2588:0.06835618,Gr09g0885:0.04740826)0.5070:0.01094681,(Gr01g1189:0.05088625,Gr06g1081:0.04206504)0.5760:0.00965873)0.4930:0.01575759);	Y	((Vv06g1697:150.27777778,Tc09g3558:31.77777778)0.3120:19.11111111,(Gr13g2588:71.61111111,Gr09g0885:50.36111111)0.3360:16.19444444,(Gr01g1189:56.52777778,Gr06g1081:43.52777778)0.3900:13.61111111);	Y	(Vv06g1697:0.14165939,(Tc09g3558:0.03389808,(Gr01g1189:0.04837039,Gr06g1081:0.04209214)0.4760:0.00551573)0.3810:0.00320244,(Gr13g2588:0.06517712,Gr09g0885:0.04684813)0.4920:0.00414706);	N	(Vv06g1697:0.00000000,((((Tc09g3558:0.04094458,Gr01g1189:0.04094458)0.5110:0.00352130,Gr06g1081:0.04446588)0.6300:0.00543192,Gr09g0885:0.04989780)0.8890:0.00746144,Gr13g2588:0.05735923)0.0000:0.13783606);	N
293	(Gr06g1099:0.07284416,Gr01g1200:0.12876353,((Tc09g3530:0.05580667,Vv06g1724:0.18842061)0.3900:0.00499939,Gr09g0880:0.12429745)0.4400:0.00551575);	Y	(Vv06g1724:0.20571009,(Gr01g1200:0.13333824,(Gr09g0880:0.12849016,Gr06g1099:0.07033981)0.2900:0.01169682)0.5580:0.01923158,Tc09g3530:0.04608441);	N	((Vv06g1724:139.25000000,Gr09g0880:91.33333333)0.4600:30.01666667,Tc09g3530:39.68333333,(Gr01g1200:85.41666667,Gr06g1099:51.23333333)0.6490:29.06666667);	N	(Vv06g1724:0.18725397,Tc09g3530:0.05697331,((Gr01g1200:0.12876353,Gr06g1099:0.07284416)0.4450:0.00551575,Gr09g0880:0.12429745)0.4080:0.00499939);	Y	(Vv06g1724:0.00000000,(((Tc09g3530:0.07079296,Gr06g1099:0.07079296)0.9970:0.02660867,Gr01g1200:0.09740163)0.6030:0.01109907,Gr09g0880:0.10850069)0.0000:0.18185529);	N
294	(Gr06g1567:0.22758668,Vv06g1754:0.08003711,(Tc09g3509:0.04710806,(Gr01g1208:0.07782579,Gr09g0873:0.07216440)0.6040:0.01059236)0.9930:0.05101908);	N	(Vv06g1754:0.06577483,Gr06g1567:0.24525379,(Tc09g3509:0.03829745,(Gr01g1208:0.07363622,Gr09g0873:0.08295821)0.5460:0.02261131)0.9930:0.07701671);	N	(Vv06g1754:24.25000000,((Tc09g3509:17.00000000,Gr01g1208:22.25000000)0.5760:8.66666667,Gr09g0873:21.41666667)0.9790:22.66666667,Gr06g1567:63.75000000);	N	(Vv06g1754:0.08003711,Gr06g1567:0.22758668,(Tc09g3509:0.04710806,(Gr01g1208:0.07548538,Gr09g0873:0.07450480)0.6150:0.01059236)0.9980:0.05101908);	N	((Vv06g1754:0.10190859,((Tc09g3509:0.06308229,Gr01g1208:0.06308229)0.6510:0.00922186,Gr09g0873:0.07230415)0.9730:0.02960443)0.0000:0.00000000,Gr06g1567:0.23852242);	N
295	(Gr04g2191:0.00766590,(Vv07g0031:0.08461814,Tc01g3477:1.54441691)0.8860:0.17757096,((Gr07g1424:0.00000000,Gr04g0745:0.40362202)0.4510:0.08612038,Gr01g2434:0.00815323)0.7360:0.08864272);	Y	(Vv07g0031:0.16455093,Tc01g3477:1.44132456,(((Gr04g0745:0.23526795,Gr04g2191:0.12592568)0.5350:0.02188575,Gr07g1424:0.09065412)0.4380:0.02614506,Gr01g2434:0.07297522)0.8600:0.14378564);	Y	((Vv07g0031:221.74880952,Tc01g3477:527.00833333)0.9970:167.91269841,((Gr07g1424:141.60595238,Gr04g2191:207.39365079)0.4290:62.50277778,Gr01g2434:121.64206349)0.6090:115.57857143,Gr04g0745:92.60714286);	Y	((Vv07g0031:0.08461814,Tc01g3477:1.54441691)0.8870:0.17757096,Gr04g2191:0.00766590,((Gr07g1424:0.02749750,Gr04g0745:0.33901501)0.4320:0.06181949,Gr01g2434:0.03245411)0.7430:0.09674302);	Y	((Vv07g0031:0.23365712,(((Gr07g1424:0.09055984,Gr01g2434:0.09055984)1.0000:0.02433343,Gr04g2191:0.11489327)1.0000:0.07122538,Gr04g0745:0.18611864)0.8090:0.04753847)0.0000:0.00000000,Tc01g3477:1.63384030);	N
296	(Gr04g2189:0.09342758,Gr04g0752:0.09625206,(Gr01g2425:0.08034518,((Vv07g0052:0.12168882,Tc01g3445:1.24144375)0.9540:0.09097452,Gr07g1418:0.06191855)0.5040:0.00994341)0.5560:0.01203999);	Y	(Vv07g0052:0.11956323,Tc01g3445:1.30908642,(Gr07g1418:0.06142043,(Gr01g2425:0.09461017,(Gr04g2189:0.09910121,Gr04g0752:0.09241064)0.3380:0.01639052)0.5510:0.01825650)0.8680:0.10856318);	Y	(((Vv07g0052:100.06096681,Tc01g3445:426.49033189)1.0000:101.31688312,Gr07g1418:46.75375180)0.6430:32.48391053,Gr01g2425:68.64177489,(Gr04g0752:73.73225108,Gr04g2189:82.61854257)0.3940:22.90158730);	Y	((Vv07g0052:0.12168882,Tc01g3445:1.24144375)0.9550:0.09097452,Gr07g1418:0.06191855,(Gr01g2425:0.08280086,(Gr04g0752:0.09180187,Gr04g2189:0.09787778)0.5490:0.00958430)0.4990:0.01076197);	Y	((Vv07g0052:0.15456336,(((Gr07g1418:0.08265206,Gr01g2425:0.08265206)0.4210:0.00379147,Gr04g0752:0.08644353)0.6590:0.00734681,Gr04g2189:0.09379034)1.0000:0.06077302)0.0000:0.00000000,Tc01g3445:1.26116847);	N
297	(Gr04g2173:0.11463413,Vv07g0122:0.31082417,((Tc01g3390:0.05208407,Gr04g0777:0.10843949)0.8010:0.00464025,Gr07g1393:0.08295445)0.6050:0.00341192);	N	(Vv07g0122:0.33569821,((Tc01g3390:0.04983061,Gr04g0777:0.11144862)0.6340:0.01000526,Gr04g2173:0.12428140)0.2380:0.00665727,Gr07g1393:0.07624160);	N	(((Vv07g0122:935.85000000,Gr04g0777:413.41923077)0.6380:200.23589744,Tc01g3390:238.04358974)0.6740:141.67307692,Gr07g1393:361.54743590,Gr04g2173:482.23076923);	N	(Vv07g0122:0.31137537,Gr04g2173:0.11408293,((Tc01g3390:0.05208407,Gr04g0777:0.10843949)0.8040:0.00464025,Gr07g1393:0.08295445)0.5880:0.00341192);	N	(Vv07g0122:0.00000000,(((Tc01g3390:0.06950953,Gr07g1393:0.06950953)1.0000:0.01979484,Gr04g0777:0.08930437)0.9220:0.01184508,Gr04g2173:0.10114945)0.0000:0.30408183);	N
298	(Gr04g2172:0.17412135,Gr04g0781:0.05229451,(Vv07g0130:0.13821898,(Tc01g3384:0.06424638,Gr07g1391:0.07373955)0.6360:0.01585846)0.8670:0.01768460);	N	(Vv07g0130:0.14882612,(Gr04g0781:0.05903071,Gr04g2172:0.21101460)0.8650:0.01566933,(Tc01g3384:0.06596708,Gr07g1391:0.08786632)0.5420:0.01539516);	N	((Vv07g0130:158.36666667,(Tc01g3384:104.91666667,Gr07g1391:132.16666667)0.6960:60.61666667)0.6380:63.55000000,Gr04g0781:93.88333333,Gr04g2172:222.50000000);	N	(Vv07g0130:0.13821898,(Gr04g0781:0.05229451,Gr04g2172:0.17412135)0.8700:0.01768460,(Tc01g3384:0.05977999,Gr07g1391:0.07820593)0.6370:0.01585846);	N	((Vv07g0130:0.11103488,((Tc01g3384:0.06857897,Gr04g0781:0.06857897)0.5390:0.00607569,Gr07g1391:0.07465466)1.0000:0.03638021)0.0000:0.00000000,Gr04g2172:0.16640400);	N
299	(Gr04g2153:0.09107370,Vv07g0227:0.11349846,((Tc01g3464:0.02849505,Gr04g0551:0.04662877)0.9670:0.01226768,Gr07g1341:0.08144264)0.8150:0.01042983);	N	(Vv07g0227:0.13873498,Gr04g2153:0.09883984,((Tc01g3464:0.02592421,Gr04g0551:0.04971724)0.8660:0.01568340,Gr07g1341:0.08375971)0.4180:0.00868787);	N	((Vv07g0227:59.04166667,Gr07g1341:62.04166667)0.5630:38.33333333,(Tc01g3464:33.16666667,Gr04g0551:54.75000000)0.7130:27.62500000,Gr04g2153:105.04166667);	N	(Vv07g0227:0.11338851,Gr04g2153:0.09118364,((Tc01g3464:0.02849505,Gr04g0551:0.04662877)0.9670:0.01226768,Gr07g1341:0.08144264)0.8190:0.01042983);	N	(Vv07g0227:0.00000000,(((Tc01g3464:0.03756191,Gr04g0551:0.03756191)0.9990:0.02807420,Gr07g1341:0.06563611)0.9320:0.01529929,Gr04g2153:0.08093540)0.0000:0.10842931);	N
300	(Gr04g1400:0.17722864,(Vv07g0280:0.22249206,Gr04g0848:0.03987959)0.9600:0.02983087,(Tc01g3517:0.09969295,Gr07g1324:0.10834474)0.8640:0.01391900);	N	(((Vv07g0280:0.27551923,Gr04g0848:0.07189449)0.5290:0.02685150,Gr04g1400:0.19237656)0.8530:0.03117739,Gr07g1324:0.11855745,Tc01g3517:0.10376880);	N	((Vv07g0280:220.24166667,Gr04g1400:174.90961538)0.7820:80.07628205,(Tc01g3517:129.92371795,Gr07g1324:138.92371795)0.6140:67.91987179,Gr04g0848:88.00512821);	N	((Vv07g0280:0.22249206,Gr04g0848:0.03987959)0.9670:0.02983087,Gr04g1400:0.17722864,(Tc01g3517:0.09807624,Gr07g1324:0.10996145)0.8630:0.01391900);	N	(Vv07g0280:0.00000000,(((Tc01g3517:0.08588867,Gr04g0848:0.08588867)0.9230:0.01388072,Gr07g1324:0.09976939)1.0000:0.04185586,Gr04g1400:0.14162525)0.0000:0.21648595);	N
301	(Gr04g1404:0.23805880,Gr04g0857:0.13901889,(Gr07g1317:0.20870357,(Vv07g0293:0.23167615,Tc01g3536:0.09715809)0.5510:0.00749550)0.9980:0.05656026);	Y	(Vv07g0293:0.26947222,Tc01g3536:0.07563937,(Gr07g1317:0.22334646,(Gr04g0857:0.14838502,Gr04g1404:0.26900364)0.9490:0.07692908)0.3580:0.03412979);	Y	((Vv07g0293:127.36538462,Gr07g1317:108.99166667)0.6200:51.20448718,Tc01g3536:69.57692308,(Gr04g0857:92.75833333,Gr04g1404:140.03205128)0.9320:70.07115385);	N	(Vv07g0293:0.23200360,Tc01g3536:0.09683064,(Gr07g1317:0.20870357,(Gr04g0857:0.13901889,Gr04g1404:0.23805880)0.9960:0.05656026)0.5640:0.00749550);	Y	((Vv07g0293:0.19847085,((Tc01g3536:0.15602369,Gr07g1317:0.15602369)0.4770:0.02559141,Gr04g0857:0.18161511)0.4300:0.01685574)0.0000:0.00000000,Gr04g1404:0.25489507);	N
302	(Gr04g1405:0.09921396,Gr04g0535:0.08728549,(Gr07g1313:0.07274042,(Vv07g0298:0.19988616,Tc01g3541:0.05405094)0.8720:0.00903220)0.5600:0.00274824);	Y	(Vv07g0298:0.21559395,Tc01g3541:0.04450714,((Gr07g1313:0.07537345,Gr04g0535:0.08879976)0.4450:0.01040296,Gr04g1405:0.10578857)0.8660:0.01762709);	Y	((Vv07g0298:294.58333333,Tc01g3541:80.83461538)0.4360:47.54294872,Gr07g1313:105.88012821,(Gr04g0535:137.65705128,Gr04g1405:155.74038462)0.4880:41.76153846);	Y	(Vv07g0298:0.19988616,Tc01g3541:0.05405094,(Gr07g1313:0.07274042,(Gr04g0535:0.08694489,Gr04g1405:0.09955456)0.5550:0.00274824)0.8570:0.00903220);	Y	(Vv07g0298:0.00000000,(((Tc01g3541:0.06796776,Gr07g1313:0.06796776)0.9040:0.01006821,Gr04g0535:0.07803597)0.9340:0.01027779,Gr04g1405:0.08831376)0.0000:0.19804337);	N
303	(Gr04g1409:0.08872981,(Tc01g3554:0.03647803,Gr07g1308:0.04514023)0.9090:0.02028776,(Vv07g0307:0.18683842,Gr04g0864:0.39846923)0.8880:0.04529389);	N	((Vv07g0307:0.18444845,Gr04g0864:0.41409958)0.9180:0.06795566,Gr04g1409:0.09213563,(Tc01g3554:0.03593869,Gr07g1308:0.04853851)0.7970:0.02285632);	N	((Vv07g0307:45.12500000,Gr04g0864:81.87500000)0.9950:25.16666667,(Tc01g3554:11.25000000,Gr07g1308:13.75000000)0.6950:10.29166667,Gr04g1409:22.54166667);	N	(Vv07g0307:0.18683842,Gr04g0864:0.39846923,((Tc01g3554:0.03639696,Gr07g1308:0.04522130)0.9260:0.02028776,Gr04g1409:0.08872981)0.8970:0.04529389);	N	((Vv07g0307:0.15122009,((Tc01g3554:0.04080913,Gr07g1308:0.04080913)0.9980:0.03410422,Gr04g1409:0.07491335)1.0000:0.07630674)0.0000:0.00000000,Gr04g0864:0.38066007);	N
304	(Gr04g1411:0.10543103,Gr07g1307:0.08055334,((Vv07g0309:0.36524703,Tc01g3558:0.34120756)0.9190:0.06509090,Gr04g0865:0.08373697)0.6540:0.01476397);	Y	(Vv07g0309:0.38136303,Tc01g3558:0.33833740,((Gr07g1307:0.07388459,Gr04g1411:0.11435342)0.6740:0.02871884,Gr04g0865:0.07524493)0.8370:0.07616713);	Y	((Vv07g0309:73.33333333,Tc01g3558:64.41666667)0.9810:33.83333333,(Gr07g1307:21.58333333,Gr04g1411:30.58333333)0.6400:11.33333333,Gr04g0865:19.91666667);	Y	(Vv07g0309:0.36524703,Tc01g3558:0.34120756,((Gr07g1307:0.07944529,Gr04g1411:0.10653908)0.6500:0.01476397,Gr04g0865:0.08373697)0.9250:0.06509090);	Y	(Vv07g0309:0.00000000,(Tc01g3558:0.25302411,((Gr07g1307:0.08731104,Gr04g0865:0.08731104)0.6340:0.01127610,Gr04g1411:0.09858714)1.0000:0.15443697)0.0000:0.32115530);	N
305	(Gr04g1421:0.18904352,Gr04g0528:0.17032635,((Tc01g3622:0.05958048,Gr07g1290:0.12485554)0.9660:0.05073891,Vv07g0364:0.27706151)0.8450:0.04052106);	N	(Vv07g0364:0.29532965,(Tc01g3622:0.05397926,Gr07g1290:0.12859993)0.9050:0.05752674,(Gr04g0528:0.15736150,Gr04g1421:0.20161915)0.9660:0.06778866);	N	((Vv07g0364:72.14166667,(Tc01g3622:19.41666667,Gr07g1290:38.33333333)0.9880:23.29166667)0.9940:25.96666667,Gr04g0528:46.87500000,Gr04g1421:52.97500000);	N	(Vv07g0364:0.27706151,(Tc01g3622:0.05958048,Gr07g1290:0.12485554)0.9690:0.05073891,(Gr04g0528:0.17482256,Gr04g1421:0.18454731)0.8670:0.04052106);	N	(Vv07g0364:0.00000000,(((Tc01g3622:0.09221801,Gr07g1290:0.09221801)1.0000:0.08018795,Gr04g0528:0.17240596)0.5830:0.01466033,Gr04g1421:0.18706628)0.0000:0.27157668);	N
306	(Gr04g0900:0.07157299,Tc01g3657:0.04979838,((Vv07g0406:0.22876143,Gr08g1452:0.08158069)0.6470:0.00572644,Gr07g1282:0.07299056)0.8260:0.00813935);	N	(Vv07g0406:0.25063745,(Gr07g1282:0.07231505,(Tc01g3657:0.04430356,Gr04g0900:0.07774359)0.6610:0.01852652)0.3920:0.02284183,Gr08g1452:0.07889671);	N	(((Vv07g0406:242.54166667,Gr08g1452:97.20833333)0.4320:52.00000000,Gr07g1282:76.29166667)0.6410:35.37500000,Tc01g3657:57.83333333,Gr04g0900:90.75000000);	N	(Vv07g0406:0.22858482,((Tc01g3657:0.04979838,Gr04g0900:0.07157299)0.8180:0.00813935,Gr07g1282:0.07299056)0.6490:0.00572644,Gr08g1452:0.08175731);	N	(Vv07g0406:0.00000000,(((Tc01g3657:0.06068569,Gr04g0900:0.06068569)0.7490:0.01022211,Gr07g1282:0.07090780)0.8370:0.00785254,Gr08g1452:0.07876034)0.0000:0.22735126);	N
307	(Gr04g1425:0.09887884,(Vv07g0408:0.12863332,Gr08g0558:0.58969529)0.9990:0.07756426,((Tc01g3658:0.05208938,Gr07g1281:0.14733225)0.5950:0.00549827,Gr04g0902:0.07150346)0.8700:0.02003716);	N	((Vv07g0408:0.12690370,Gr08g0558:0.65264463)0.9880:0.11900989,Gr04g1425:0.12347557,((Tc01g3658:0.04861538,Gr04g0902:0.08099803)0.4310:0.00816436,Gr07g1281:0.15524055)0.4030:0.01686476);	N	(((Vv07g0408:102.65476190,Gr08g0558:314.78214286)0.9820:109.69652015,Gr04g1425:66.19880952)0.3560:65.20485348,(Tc01g3658:49.47014652,Gr04g0902:74.21062271)0.3280:30.07939560,Gr07g1281:122.70274725);	N	(((Vv07g0408:0.12863332,Gr08g0558:0.58969529)1.0000:0.07756426,Gr04g1425:0.09887884)0.8650:0.01973801,Gr04g0902:0.07060600,(Tc01g3658:0.05033713,Gr07g1281:0.14908450)0.6480:0.00639573);	N	((Vv07g0408:0.15821278,(((Tc01g3658:0.06365628,Gr04g0902:0.06365628)0.9950:0.02530560,Gr04g1425:0.08896188)0.9790:0.02909750,Gr07g1281:0.11805938)0.9990:0.04015340)0.0000:0.00000000,Gr08g0558:0.60744297);	N
308	(Gr04g2391:0.36400567,Vv07g0425:0.24576610,((Tc01g3675:0.07417902,Gr07g1275:0.11996536)0.8380:0.03764029,Gr04g0910:0.12391898)1.0000:0.19133246);	N	(Vv07g0425:0.23613978,Gr04g2391:0.38130641,((Tc01g3675:0.09096823,Gr07g1275:0.10373703)0.6790:0.05720189,Gr04g0910:0.11080318)1.0000:0.21831544);	N	(Vv07g0425:90.30833333,((Tc01g3675:36.66666667,Gr07g1275:43.91666667)0.9460:30.82500000,Gr04g0910:43.30833333)1.0000:77.36666667,Gr04g2391:120.60833333);	N	(((Vv07g0425:0.24576610,Gr04g2391:0.36400567)1.0000:0.19133246,Gr04g0910:0.12391898)0.8340:0.03764029,Gr07g1275:0.11380092,Tc01g3675:0.08034347);	N	((Vv07g0425:0.28410660,((Tc01g3675:0.09707219,Gr07g1275:0.09707219)0.9850:0.03224354,Gr04g0910:0.12931573)1.0000:0.15479088)0.0000:0.00000000,Gr04g2391:0.38317593);	N
309	(Gr04g2390:0.28651535,Vv07g0428:0.13452648,(Tc01g3678:0.02534170,(Gr07g1273:0.05041154,Gr04g0521:0.04601208)0.6030:0.00889478)0.5920:0.00920390);	N	((Vv07g0428:0.10952187,Gr04g2390:0.28021325)0.8610:0.03916562,Tc01g3678:0.01462217,(Gr07g1273:0.05662963,Gr04g0521:0.04187443)0.8220:0.02190405);	N	((Vv07g0428:38.08333333,Gr04g2390:108.46794872)0.9470:35.21794872,Tc01g3678:11.28846154,(Gr07g1273:28.44871795,Gr04g0521:23.36538462)0.8070:12.12820513);	N	(Vv07g0428:0.13452648,Gr04g2390:0.28651535,(Tc01g3678:0.02534170,(Gr07g1273:0.05134313,Gr04g0521:0.04508050)0.6170:0.00889478)0.5990:0.00920390);	N	((Vv07g0428:0.09512434,((Tc01g3678:0.03826111,Gr04g0521:0.03826111)0.7790:0.00793838,Gr07g1273:0.04619950)1.0000:0.04892484)0.0000:0.00000000,Gr04g2390:0.26681428);	N
310	(Gr04g1430:0.09079084,Tc01g3720:0.03798479,((Vv07g0454:0.08044888,Gr08g0534:0.51289074)1.0000:0.12835304,Gr07g1261:0.10003895)0.8910:0.01457011);	N	(((Vv07g0454:0.11856741,Gr08g0534:0.56950422)1.0000:0.11973002,Tc01g3720:0.03015507)0.5570:0.01432509,Gr04g1430:0.08835958,Gr07g1261:0.11398708);	N	(((Vv07g0454:116.45833333,Gr08g0534:334.60238095)1.0000:149.31071429,Gr07g1261:92.84166667)0.9220:50.16904762,Tc01g3720:51.28809524,Gr04g1430:98.32976190);	N	(Vv07g0454:0.08044888,Gr08g0534:0.51289074,((Tc01g3720:0.03901764,Gr04g1430:0.08975799)0.8890:0.01457011,Gr07g1261:0.10003895)1.0000:0.12835304);	N	((Vv07g0454:0.14739343,((Tc01g3720:0.06438781,Gr04g1430:0.06438781)0.9870:0.02511062,Gr07g1261:0.08949844)1.0000:0.05789499)0.0000:0.00000000,Gr08g0534:0.54636301);	N
311	(Gr04g0508:0.03586081,Gr08g0497:1.53644745,(Gr07g1246:0.04682832,(Tc01g3747:0.05032266,Vv07g0474:0.14650090)0.4170:0.00752556)0.4160:0.01144705);	Y	(Vv07g0474:0.16157825,(Gr07g1246:0.03312955,Gr08g0497:1.61683237)0.1410:0.01637369,(Tc01g3747:0.04292967,Gr04g0508:0.05103728)0.5020:0.01072624);	N	(((Vv07g0474:155.50000000,Gr08g0497:937.23333333)1.0000:141.40000000,Gr07g1246:69.60000000)0.6050:41.01666667,Tc01g3747:79.08333333,Gr04g0508:77.16666667);	N	(Vv07g0474:0.14734990,Tc01g3747:0.04947366,(Gr07g1246:0.04682832,(Gr08g0497:1.53644745,Gr04g0508:0.03586081)0.4190:0.01144705)0.4260:0.00752556);	Y	((Vv07g0474:0.10059675,((Tc01g3747:0.04666664,Gr04g0508:0.04666664)0.7820:0.00485029,Gr07g1246:0.05151693)1.0000:0.04907982)0.0000:0.00000000,Gr08g0497:1.51807694);	N
312	(Gr04g0507:0.07941221,Tc01g3751:0.03991669,((Vv07g0478:0.24302957,Gr08g1412:0.12195405)0.4960:0.00632817,Gr07g1243:0.11616173)0.6300:0.00952770);	N	(Vv07g0478:0.26299454,Gr07g1243:0.11818939,(Tc01g3751:0.03609499,(Gr08g1412:0.13445095,Gr04g0507:0.07307212)0.4490:0.01225419)0.3900:0.01393776);	N	((Vv07g0478:151.33333333,Gr07g1243:74.33333333)0.5500:29.33333333,Tc01g3751:27.00000000,(Gr08g1412:78.50000000,Gr04g0507:51.00000000)0.4610:17.50000000);	N	(Vv07g0478:0.24175727,Gr08g1412:0.12322634,((Tc01g3751:0.03991669,Gr04g0507:0.07941221)0.6470:0.00952770,Gr07g1243:0.11616173)0.4900:0.00632817);	N	(Vv07g0478:0.00000000,(((Tc01g3751:0.05966445,Gr04g0507:0.05966445)0.9920:0.03301249,Gr07g1243:0.09267694)0.6800:0.01388851,Gr08g1412:0.10656545)0.0000:0.23533527);	N
313	(Gr04g1436:0.07054219,(Tc01g3757:0.04355908,Gr07g1237:0.05139605)0.8070:0.02365546,(Vv07g0482:0.14974117,Gr04g0652:1.27229882)0.5960:0.02169333);	N	(((Vv07g0482:0.11702813,Gr04g0652:1.33352962)0.7150:0.06650346,Gr04g1436:0.07931874)0.8950:0.02117816,Gr07g1237:0.04618998,Tc01g3757:0.04898161);	N	((Vv07g0482:114.37500000,Gr04g0652:531.37500000)0.9840:80.33333333,(Tc01g3757:46.33333333,Gr07g1237:46.33333333)0.8930:34.29166667,Gr04g1436:62.95833333);	N	(Vv07g0482:0.15296996,((Tc01g3757:0.04355908,Gr07g1237:0.05139605)0.8080:0.02365546,Gr04g1436:0.07054219)0.6150:0.02169333,Gr04g0652:1.26907003);	N	((Vv07g0482:0.12118529,((Tc01g3757:0.04747757,Gr07g1237:0.04747757)1.0000:0.02336004,Gr04g1436:0.07083761)1.0000:0.05034769)0.0000:0.00000000,Gr04g0652:1.25802088);	N
314	(Gr04g1439:0.11241013,Vv07g0491:0.23748125,((Tc01g3761:0.06626533,Gr07g1234:0.09565455)0.8640:0.00945489,Gr08g1407:0.12781076)0.5930:0.00740148);	N	(Vv07g0491:0.25916016,Gr04g1439:0.10362351,((Tc01g3761:0.06196982,Gr07g1234:0.10523004)0.6510:0.01654254,Gr08g1407:0.13965240)0.7280:0.02980624);	N	(Vv07g0491:316.44871795,((Tc01g3761:106.14294872,Gr07g1234:152.34166667)0.7130:62.10128205,Gr08g1407:176.46346154)0.5200:77.40320513,Gr04g1439:161.09871795);	N	(Vv07g0491:0.23594732,Gr04g1439:0.11394407,((Tc01g3761:0.06626533,Gr07g1234:0.09565455)0.8620:0.00945489,Gr08g1407:0.12781076)0.6200:0.00740148);	N	(Vv07g0491:0.00000000,(((Tc01g3761:0.08095994,Gr07g1234:0.08095994)0.9950:0.02261934,Gr04g1439:0.10357928)0.8060:0.01145560,Gr08g1407:0.11503488)0.0000:0.23326012);	N
315	(Gr04g0504:0.26812716,Gr08g1397:0.15180416,((Tc01g3776:0.08331250,Gr07g1228:0.09755430)0.7450:0.02895931,Vv07g0509:0.41727858)0.3320:0.00323241);	N	(Vv07g0509:0.47303579,(Tc01g3776:0.07813816,Gr07g1228:0.10601233)0.5790:0.01710117,(Gr08g1397:0.13721875,Gr04g0504:0.27927145)0.3750:0.04095405);	N	(Vv07g0509:118.65000000,((Tc01g3776:36.11538462,Gr07g1228:44.88205128)0.7810:31.27820513,Gr08g1397:52.72179487)0.6330:34.21794872,Gr04g0504:78.13461538);	N	(Vv07g0509:0.41727858,(Tc01g3776:0.08331250,Gr07g1228:0.09755430)0.7450:0.02895931,(Gr08g1397:0.15117278,Gr04g0504:0.26875853)0.3500:0.00323241);	N	(Vv07g0509:0.00000000,(((Tc01g3776:0.09043340,Gr07g1228:0.09043340)1.0000:0.04741261,Gr08g1397:0.13784601)1.0000:0.06197238,Gr04g0504:0.19981840)0.0000:0.38375557);	N
316	(Gr04g0486:1.70285073,Vv07g0517:0.20396799,((Tc01g3787:0.07367213,Gr07g1223:0.11902063)0.6790:0.04926730,Gr08g1389:0.14517027)0.6580:0.06926089);	N	(Vv07g0517:0.19631957,Gr04g0486:1.71505156,((Tc01g3787:0.06575970,Gr07g1223:0.12967185)0.7270:0.04046510,Gr08g1389:0.19108569)0.8500:0.09572569);	N	(Vv07g0517:123.74642857,((Tc01g3787:60.73681319,Gr07g1223:80.60586081)0.9850:65.47463370,Gr08g1389:92.41346154)0.9950:97.93937729,Gr04g0486:420.08342491);	N	(((Vv07g0517:0.20396799,Gr04g0486:1.70285073)0.6490:0.06926089,Gr08g1389:0.14517027)0.6790:0.04926730,Gr07g1223:0.11667953,Tc01g3787:0.07601323);	N	((Vv07g0517:0.20934738,((Tc01g3787:0.09634638,Gr07g1223:0.09634638)1.0000:0.04904560,Gr08g1389:0.14539198)1.0000:0.06395540)0.0000:0.00000000,Gr04g0486:1.70554043);	N
317	(Gr04g1449:0.15955407,(Vv07g0536:0.00496003,Gr04g0695:0.65240655)1.0000:0.19456422,((Tc01g3805:0.08639216,Gr07g1212:0.09878448)0.8340:0.02026119,Gr08g1379:0.13542525)0.7870:0.03505384);	N	((Vv07g0536:0.15352952,Gr04g0695:0.81606426)0.6630:0.12432260,Gr04g1449:0.16070570,((Tc01g3805:0.07284927,Gr07g1212:0.11434408)0.9260:0.04766463,Gr08g1379:0.13181171)0.8480:0.06293342);	N	((Vv07g0536:87.83802864,((Tc01g3805:64.21994811,Gr07g1212:89.03066239)0.8630:54.59398657,Gr08g1379:93.06120546)0.9360:60.70921301)0.6350:55.56648907,Gr04g0695:282.48403680,Gr04g1449:93.49642996);	N	(((Vv07g0536:0.00496003,Gr04g0695:0.65240655)1.0000:0.19456422,Gr04g1449:0.15955407)0.8400:0.03334893,Gr08g1379:0.13031052,(Tc01g3805:0.08003416,Gr07g1212:0.10514247)0.9260:0.02537592);	N	((Vv07g0536:0.17799211,(((Tc01g3805:0.09258832,Gr07g1212:0.09258832)0.9890:0.03154906,Gr08g1379:0.12413738)0.9920:0.03335395,Gr04g1449:0.15749133)0.8620:0.02050078)0.0000:0.00000000,Gr04g0695:0.75622579);	N
318	(Gr04g1461:0.03849807,Gr07g1206:0.01741989,(Tc01g3856:0.00394132,(Vv07g0567:0.08910928,Gr08g1371:0.04373571)0.9680:0.01393463)0.6640:0.00369950);	N	(((Vv07g0567:0.10231784,Gr08g1371:0.04406706)0.8150:0.01661825,Tc01g3856:0.00270089)0.4480:0.00456822,Gr04g1461:0.03937773,Gr07g1206:0.02051208);	N	(((Vv07g0567:45.08333333,Gr08g1371:22.00000000)0.9280:12.41666667,Gr07g1206:9.83333333)0.5770:4.58333333,Tc01g3856:2.50000000,Gr04g1461:20.58333333);	N	(Vv07g0567:0.08910928,Gr08g1371:0.04373571,(Tc01g3856:0.00394132,(Gr07g1206:0.01788273,Gr04g1461:0.03803523)0.6570:0.00369950)0.9620:0.01393463);	N	(Vv07g0567:0.00000000,(((Tc01g3856:0.01345604,Gr07g1206:0.01345604)0.9550:0.01159532,Gr04g1461:0.02505137)0.9420:0.01499351,Gr08g1371:0.04004488)0.0000:0.08726386);	N
319	(Gr04g1467:0.18335250,Vv07g0586:0.59916134,((Tc01g3879:0.07358558,Gr08g1361:0.08876673)0.9970:0.03043511,Gr07g1194:0.07056258)0.8280:0.03065371);	N	(Vv07g0586:0.65335614,Gr04g1467:0.17119569,((Tc01g3879:0.07574277,Gr08g1361:0.08856437)0.6610:0.01599873,Gr07g1194:0.10727551)0.9710:0.07389486);	N	((Vv07g0586:660.47500000,Gr04g1467:254.77500000)1.0000:170.34166667,(Tc01g3879:181.54166667,Gr08g1361:198.45833333)0.7660:87.60833333,Gr07g1194:135.80000000);	N	(Vv07g0586:0.59916134,Gr04g1467:0.18335250,((Tc01g3879:0.07589173,Gr08g1361:0.08646059)0.9960:0.03043511,Gr07g1194:0.07056258)0.8420:0.03065371);	N	(Vv07g0586:0.00000000,(((Tc01g3879:0.08117616,Gr08g1361:0.08117616)0.9380:0.00991076,Gr07g1194:0.09108692)1.0000:0.06488037,Gr04g1467:0.15596729)0.0000:0.58546874);	N
320	(Gr04g1468:0.03578624,Tc01g3883:0.03091997,(Vv07g0590:0.09085600,(Gr07g1192:0.04353580,Gr08g1359:0.04809365)0.5650:0.00340190)0.4310:0.00202899);	N	(Vv07g0590:0.09903588,Tc01g3883:0.02752885,((Gr07g1192:0.04758292,Gr08g1359:0.04979294)0.4460:0.01103846,Gr04g1468:0.03556857)0.2860:0.00807155);	Y	((Vv07g0590:98.91666667,Gr04g1468:38.41666667)0.3730:13.66666667,Tc01g3883:30.83333333,(Gr07g1192:51.08333333,Gr08g1359:53.41666667)0.5300:19.66666667);	N	(Vv07g0590:0.09085600,(Tc01g3883:0.03073007,Gr04g1468:0.03597615)0.4180:0.00202899,(Gr07g1192:0.04353580,Gr08g1359:0.04809365)0.5570:0.00340190);	N	(Vv07g0590:0.00000000,(((Tc01g3883:0.03335311,Gr04g1468:0.03335311)0.9060:0.00792702,Gr07g1192:0.04128013)0.6230:0.00287051,Gr08g1359:0.04415064)0.0000:0.08900473);	N
321	(Gr04g2199:0.12234049,Gr07g1444:0.25235893,((Tc01g4377:0.12227661,Gr08g1143:0.11829768)1.0000:0.41751906,(Vv07g0688:0.19441731,Gr04g0733:0.17875413)1.0000:0.22851209)0.9820:0.07995995);	N	(Vv07g0688:0.19188119,Gr04g0733:0.18534432,((Tc01g4377:0.08381303,Gr08g1143:0.16250169)1.0000:0.53231371,(Gr07g1444:0.21343906,Gr04g2199:0.19584894)0.9730:0.14904945)1.0000:0.27398130);	N	(((Vv07g0688:105.52564103,Gr04g0733:105.30897436)1.0000:111.10320513,(Tc01g4377:78.37371795,Gr08g1143:76.17115385)1.0000:145.10128205)0.9790:82.75961538,Gr07g1444:92.84230769,Gr04g2199:75.81410256);	N	(Vv07g0688:0.19242019,Gr04g0733:0.18075125,((Tc01g4377:0.12227661,Gr08g1143:0.11829768)1.0000:0.41751906,(Gr07g1444:0.25235893,Gr04g2199:0.12234049)0.9670:0.07995995)1.0000:0.22851209);	N	(((Vv07g0688:0.18658572,Gr04g0733:0.18658572)1.0000:0.15461802,(Gr07g1444:0.18734971,Gr04g2199:0.18734971)1.0000:0.15385403)1.0000:0.00000000,(Tc01g4377:0.12028715,Gr08g1143:0.12028715)1.0000:0.41751906);	N
322	(Gr04g2200:0.19656738,(Vv07g0689:0.33597661,(Tc01g4375:0.12483382,Gr08g1144:0.08372687)1.0000:0.38484056)1.0000:0.16086554,(Gr07g1445:0.14413158,Gr04g0732:0.10265772)0.9980:0.08698406);	N	((Vv07g0689:0.36564349,(Tc01g4375:0.11545009,Gr08g1144:0.09705052)1.0000:0.46014123)0.9910:0.23863487,Gr04g2200:0.21353565,(Gr07g1445:0.13938446,Gr04g0732:0.10780405)0.9560:0.10795748);	N	((Vv07g0689:150.44761905,(Tc01g4375:78.63347763,Gr08g1144:62.35844156)1.0000:149.22406482)0.9970:112.86894217,(Gr07g1445:79.21835942,Gr04g0732:69.23646909)0.9970:77.33433233,Gr04g2200:98.67829393);	N	((Vv07g0689:0.33597661,(Tc01g4375:0.12483382,Gr08g1144:0.08372687)1.0000:0.38484056)1.0000:0.16468964,Gr04g2200:0.20803968,(Gr07g1445:0.13732605,Gr04g0732:0.10946325)0.9940:0.07551176);	N	((Vv07g0689:0.35130854,((Gr07g1445:0.12339465,Gr04g0732:0.12339465)1.0000:0.08007839,Gr04g2200:0.20347304)1.0000:0.14783550)1.0000:0.00000000,(Tc01g4375:0.10428035,Gr08g1144:0.10428035)1.0000:0.39250652);	N
323	(Gr04g2208:0.00000000,Vv07g0713:0.59328857,((Gr04g0570:0.00000000,(Tc01g4309:0.14502078,Gr08g1168:0.17274228)1.0000:2.67879285)0.6390:0.26299856,Gr07g1458:0.00000000)0.4800:0.20539479);	N	(Vv07g0713:0.32198977,Gr07g1458:0.14513039,(((Tc01g4309:0.08009785,Gr08g1168:0.23780503)1.0000:2.92379862,Gr04g0570:0.00000010)0.5130:0.33446933,Gr04g2208:0.23148998)0.3670:0.05632574);	N	((Vv07g0713:144.48995310,Gr07g1458:90.70481602)0.3710:69.23199856,((Tc01g4309:118.60573454,Gr08g1168:121.24440698)1.0000:334.40147353,Gr04g0570:121.46627539)0.4710:98.38140471,Gr04g2208:107.47393717);	N	(Vv07g0713:0.44596062,Gr07g1458:0.00000000,(((Tc01g4309:0.14502078,Gr08g1168:0.17274228)1.0000:2.67879285,Gr04g0570:0.00000000)0.6290:0.28090879,Gr04g2208:0.09508442)0.3540:0.15166408);	N	(((Vv07g0713:0.24731138,(Gr07g1458:0.19760099,Gr04g2208:0.19760099)0.9100:0.04971039)0.7370:0.02755326,Gr04g0570:0.27486463)1.0000:0.00000000,(Tc01g4309:0.15888153,Gr08g1168:0.15888153)1.0000:2.82246291);	N
324	(Gr03g0352:0.08338480,(Gr08g0879:0.09166747,Gr07g2294:0.10444883)0.9110:0.01614571,(Vv07g0893:0.13269001,Tc01g0740:0.04322219)0.6320:0.00743327);	Y	(Vv07g0893:0.15967861,Tc01g0740:0.02354402,((Gr08g0879:0.09550663,Gr07g2294:0.10782084)0.9890:0.03362190,Gr03g0352:0.08660124)0.5260:0.02151153);	Y	((Vv07g0893:51.75000000,Gr03g0352:90.77564103)0.7610:71.02564103,Tc01g0740:80.01923077,(Gr08g0879:166.72435897,Gr07g2294:181.97435897)0.9980:75.73076923);	N	(Vv07g0893:0.13374559,((Gr08g0879:0.09166747,Gr07g2294:0.10444883)0.9290:0.01614571,Gr03g0352:0.08338480)0.6290:0.00743327,Tc01g0740:0.04216661);	N	(Vv07g0893:0.00000000,(((Tc01g0740:0.06490897,Gr03g0352:0.06490897)0.9760:0.02374096,Gr08g0879:0.08864993)0.7370:0.00645587,Gr07g2294:0.09510581)0.0000:0.13191283);	N
325	(Gr03g0348:0.12145238,Tc01g0735:0.04703250,((Vv07g0896:0.52463833,Gr07g2293:0.04179986)0.7900:0.01543718,Gr08g0878:0.09096991)0.8390:0.01022127);	N	(Vv07g0896:0.59871112,Gr03g0348:0.11938340,(Tc01g0735:0.05039609,(Gr08g0878:0.10339842,Gr07g2293:0.05485469)0.2110:0.01192749)0.2550:0.00687272);	N	(Vv07g0896:403.84523810,(Tc01g0735:69.56666667,(Gr08g0878:121.21428571,Gr07g2293:79.00000000)0.3290:29.94761905)0.6100:74.14761905,Gr03g0348:138.27857143);	N	((Vv07g0896:0.52463833,Gr07g2293:0.04179986)0.7880:0.01543718,Gr08g0878:0.09096991,(Tc01g0735:0.04815963,Gr03g0348:0.12032525)0.8260:0.01022127);	N	(Vv07g0896:0.00000000,(((Tc01g0735:0.05675522,Gr07g2293:0.05675522)1.0000:0.02091606,Gr08g0878:0.07767128)0.9430:0.01678955,Gr03g0348:0.09446083)0.0000:0.52217968);	N
326	(Gr03g0342:0.12449147,Tc01g0726:0.11116348,(Vv07g0910:0.23989799,(Gr08g0875:0.08195432,Gr07g2287:0.05895799)1.0000:0.63373151)1.0000:0.12706333);	N	(Vv07g0910:0.21929757,(Gr08g0875:0.06471149,Gr07g2287:0.07767115)1.0000:0.72476989,(Tc01g0726:0.09705975,Gr03g0342:0.14264220)1.0000:0.16769784);	N	(Vv07g0910:488.69230769,(Tc01g0726:293.98525641,Gr03g0342:343.92573260)1.0000:427.50412088,(Gr08g0875:261.97902930,Gr07g2287:191.27738095)1.0000:915.63617216);	N	(Vv07g0910:0.23989799,(Tc01g0726:0.10776773,Gr03g0342:0.12788722)1.0000:0.12706333,(Gr08g0875:0.08195432,Gr07g2287:0.05895799)1.0000:0.63373151);	N	((Vv07g0910:0.24239440,(Tc01g0726:0.11782747,Gr03g0342:0.11782747)1.0000:0.12456693)1.0000:0.00000000,(Gr08g0875:0.07045615,Gr07g2287:0.07045615)1.0000:0.63456365);	N
327	(Gr03g0338:0.08262736,Vv07g0917:0.46593000,(Gr07g0575:0.16037527,(Tc01g0716:0.05358571,(Gr08g0870:0.10322322,Gr07g2282:0.08658443)0.2890:0.00085285)0.6380:0.02652415)0.8990:0.03941592);	N	((Vv07g0917:0.51393689,Gr03g0338:0.12603718)0.6320:0.04286561,Gr07g0575:0.18711216,(Tc01g0716:0.04121810,(Gr08g0870:0.10497182,Gr07g2282:0.08869782)0.1900:0.01228017)0.3390:0.02285701);	N	(((Vv07g0917:108.32922078,Gr03g0338:31.81493506)0.5380:36.80974026,Gr07g2282:23.53549784)0.2980:13.44621212,Tc01g0716:15.86201299,(Gr07g0575:56.76677489,Gr08g0870:29.91179654)0.4380:14.52380952);	N	(((Vv07g0917:0.46593000,Gr03g0338:0.08262736)0.8950:0.03941592,Gr07g0575:0.16037527)0.6680:0.02510695,Gr08g0870:0.09783533,(Tc01g0716:0.05321112,Gr07g2282:0.08809531)0.4290:0.00510445);	N	(Vv07g0917:0.00000000,((((Tc01g0716:0.07065322,Gr07g2282:0.07065322)0.7560:0.01614328,Gr08g0870:0.08679650)0.9070:0.02708001,Gr03g0338:0.11387651)0.9030:0.02309326,Gr07g0575:0.13696977)0.0000:0.47402779);	N
328	(Gr03g0324:0.09925757,Vv07g0935:0.26329868,((Tc01g0697:0.05084423,Gr07g2267:0.09084605)0.4620:0.00435166,Gr08g0861:0.07110695)0.5080:0.00738402);	N	(Vv07g0935:0.27833798,Gr03g0324:0.09427675,((Tc01g0697:0.04745424,Gr07g2267:0.09470816)0.3420:0.01253382,Gr08g0861:0.07332847)0.4660:0.02658678);	N	((Vv07g0935:165.58333333,Gr03g0324:67.33333333)0.6780:32.95833333,(Tc01g0697:38.79166667,Gr07g2267:65.79166667)0.3790:17.66666667,Gr08g0861:45.87500000);	N	(Vv07g0935:0.26329868,Gr03g0324:0.09925757,((Tc01g0697:0.05120056,Gr07g2267:0.09048972)0.4730:0.00435166,Gr08g0861:0.07110695)0.5020:0.00738402);	N	(Vv07g0935:0.00000000,(((Tc01g0697:0.06386409,Gr08g0861:0.06386409)0.7850:0.01277831,Gr07g2267:0.07664240)0.8460:0.01359515,Gr03g0324:0.09023756)0.0000:0.25878867);	N
329	(Gr11g1095:0.13007748,Gr03g0371:0.13251179,(Vv07g0937:0.11833469,(Gr08g0860:0.07484745,(Tc01g0696:0.06695160,Gr07g2265:0.09121982)0.8990:0.01443894)0.9960:0.09645073)1.0000:0.58890691);	N	(Vv07g0937:0.12900203,(Gr03g0371:0.13303436,Gr11g1095:0.13087214)1.0000:0.70473010,(Tc01g0696:0.04871930,(Gr08g0860:0.09469875,Gr07g2265:0.09442278)0.4990:0.02209849)0.7620:0.09014078);	N	((Vv07g0937:88.32694805,(Gr03g0371:189.64455267,Gr11g1095:183.15566378)1.0000:394.28236208)0.9640:258.56522644,(Tc01g0696:126.18055278,Gr07g2265:169.08892219)0.4840:75.49133089,Gr08g0860:126.26444111);	N	((Vv07g0937:0.11833469,(Gr03g0371:0.13251179,Gr11g1095:0.13007748)1.0000:0.58890691)0.9940:0.09794251,(Tc01g0696:0.06445786,Gr07g2265:0.09371356)0.7510:0.00996359,Gr08g0860:0.07932280);	N	((Vv07g0937:0.15104217,((Tc01g0696:0.07872666,Gr08g0860:0.07872666)0.4970:0.00563892,Gr07g2265:0.08436558)1.0000:0.06667659)1.0000:0.00000000,(Gr03g0371:0.13129463,Gr11g1095:0.13129463)1.0000:0.60526065);	N
330	(Gr03g0314:0.12033362,(Vv07g0948:0.36750494,Gr07g2248:0.13115057)0.6780:0.01770206,(Tc01g0674:0.06130549,Gr08g0841:0.06850632)0.5300:0.00461301);	N	(((Vv07g0948:0.39690011,Gr07g2248:0.12475135)0.6390:0.03435660,Tc01g0674:0.05711841)0.4150:0.01890071,Gr08g0841:0.06038979,Gr03g0314:0.13126165);	N	(Vv07g0948:350.55961538,((Tc01g0674:76.85705128,Gr07g2248:167.44038462)0.4930:38.10320513,Gr08g0841:65.30512821)0.5390:65.99294872,Gr03g0314:123.74166667);	N	((Vv07g0948:0.36750494,Gr07g2248:0.13115057)0.6840:0.01770206,Gr03g0314:0.12033362,(Tc01g0674:0.06220535,Gr08g0841:0.06760645)0.5390:0.00461301);	N	(Vv07g0948:0.00000000,(((Tc01g0674:0.06490590,Gr08g0841:0.06490590)1.0000:0.03002036,Gr03g0314:0.09492626)0.9240:0.02272863,Gr07g2248:0.11765489)0.0000:0.36075710);	N
331	(Gr03g0313:0.15932703,Vv07g0949:0.21953670,((Tc01g0673:0.05238205,Gr07g2247:0.06286015)0.3910:0.00371224,Gr07g0567:0.11634591)0.4810:0.01121048);	N	(Vv07g0949:0.23136487,Gr03g0313:0.16471763,((Tc01g0673:0.05245820,Gr07g2247:0.06751430)0.2300:0.01617271,Gr07g0567:0.11930676)0.3750:0.02558007);	N	((Vv07g0949:129.58333333,Tc01g0673:43.03461538)0.6230:35.57628205,(Gr07g0567:104.15705128,Gr03g0313:165.24038462)0.6800:47.72820513,Gr07g2247:65.68012821);	Y	(Vv07g0949:0.21953670,Gr03g0313:0.15932703,((Tc01g0673:0.05238985,Gr07g2247:0.06285235)0.4200:0.00371224,Gr07g0567:0.11634591)0.5020:0.01121048);	N	(Vv07g0949:0.00000000,(((Tc01g0673:0.05762110,Gr07g2247:0.05762110)1.0000:0.03121853,Gr07g0567:0.08883963)1.0000:0.03626456,Gr03g0313:0.12510419)0.0000:0.20242527);	N
332	(Gr11g1081:0.05724934,Tc01g0653:0.06507459,(((Vv07g0964:0.18252956,Gr07g0565:0.04951080)0.8880:0.01803123,Gr03g0300:0.06054180)0.4620:0.00580259,Gr07g2231:0.05359238)0.4250:0.00263843);	N	((Vv07g0964:0.19747953,Gr07g0565:0.04179282)0.8330:0.03431616,Gr03g0300:0.06640339,(Tc01g0653:0.07061541,(Gr07g2231:0.05524832,Gr11g1081:0.05580356)0.3130:0.01071061)0.2370:0.01100970);	N	(((Vv07g0964:67.33333333,Gr07g0565:21.25000000)0.7940:16.08333333,Tc01g0653:22.58333333)0.4070:10.00000000,(Gr07g2231:21.16666667,Gr11g1081:24.00000000)0.3430:5.50000000,Gr03g0300:26.08333333);	N	((Vv07g0964:0.18252956,Gr07g0565:0.04951080)0.8770:0.01803123,Gr03g0300:0.06054180,((Tc01g0653:0.06668051,Gr11g1081:0.05564342)0.4230:0.00340198,Gr07g2231:0.05282883)0.4840:0.00554807);	N	(Vv07g0964:0.00000000,((Tc01g0653:0.06438148,((Gr07g2231:0.05516974,Gr11g1081:0.05516974)0.4300:0.00500711,Gr03g0300:0.06017685)0.3220:0.00420463)0.3510:0.00178237,Gr07g0565:0.06616386)0.0000:0.19252139);	N
333	(Gr03g0297:0.13420776,Gr07g2227:0.10993962,(Gr07g0564:0.15035933,(Vv07g0968:0.24071226,Tc01g0648:0.06353904)0.4720:0.00608603)0.3650:0.00353838);	Y	((Vv07g0968:0.26441899,Tc01g0648:0.05054686)0.6760:0.02377376,(Gr03g0297:0.14192133,Gr07g0564:0.15351841)0.3410:0.01246099,Gr07g2227:0.10647017);	Y	((Vv07g0968:213.29038462,Gr03g0297:124.65705128)0.3940:50.09487179,(Tc01g0648:69.50000000,Gr07g0564:150.96794872)0.2390:29.70961538,Gr07g2227:96.78012821);	N	(Vv07g0968:0.24071226,Tc01g0648:0.06353904,(Gr07g0564:0.15035933,(Gr07g2227:0.11080682,Gr03g0297:0.13334056)0.3690:0.00353838)0.4830:0.00608603);	Y	(Vv07g0968:0.00000000,(((Tc01g0648:0.08717282,Gr07g2227:0.08717282)0.9880:0.02772797,Gr03g0297:0.11490079)0.7940:0.01386588,Gr07g0564:0.12876668)0.0000:0.23279074);	N
334	(Gr11g1050:1.38255378,Vv07g0969:0.12226035,((Tc01g0647:0.07917689,Gr08g0827:0.07999869)0.4700:0.01231691,Gr07g2226:0.09565147)0.9930:0.12470846);	N	((Vv07g0969:0.06855892,Gr11g1050:1.47758987)0.9880:0.20212898,Gr07g2226:0.09568827,(Tc01g0647:0.05847594,Gr08g0827:0.10363687)0.5910:0.02346560);	N	(Vv07g0969:291.47435897,((Tc01g0647:157.83397436,Gr08g0827:238.87564103)0.6250:115.08589744,Gr07g2226:203.50576923)1.0000:286.26602564,Gr11g1050:578.95833333);	N	((Vv07g0969:0.12226035,Gr11g1050:1.38255378)0.9940:0.12470846,Gr07g2226:0.09565147,(Tc01g0647:0.07509577,Gr08g0827:0.08407980)0.4850:0.01231691);	N	((Vv07g0969:0.17006122,((Tc01g0647:0.07958779,Gr08g0827:0.07958779)0.9110:0.01419030,Gr07g2226:0.09377808)1.0000:0.07628313)0.0000:0.00000000,Gr11g1050:1.40645421);	N
335	(Gr03g0294:0.12710910,Vv07g0974:0.26758611,((Tc01g0641:0.05161696,Gr08g0824:0.06322967)0.6310:0.00668625,Gr07g2223:0.07111256)0.4560:0.00350583);	N	((Tc01g0641:0.05169817,Gr08g0824:0.06459649)0.4060:0.00996032,(Vv07g0974:0.29038053,Gr07g2223:0.06150713)0.3760:0.01630760,Gr03g0294:0.14160671);	N	((Vv07g0974:255.16666667,Gr03g0294:130.91666667)0.3950:51.75000000,(Tc01g0641:60.58333333,Gr07g2223:84.08333333)0.2870:23.41666667,Gr08g0824:61.08333333);	N	(Vv07g0974:0.26760364,Gr03g0294:0.12709157,((Tc01g0641:0.05161696,Gr08g0824:0.06322967)0.6290:0.00668625,Gr07g2223:0.07111256)0.4460:0.00350583);	N	(Vv07g0974:0.00000000,(((Tc01g0641:0.05742332,Gr08g0824:0.05742332)0.8810:0.01018774,Gr07g2223:0.06761106)1.0000:0.03091835,Gr03g0294:0.09852941)0.0000:0.25329627);	N
336	(Gr07g2220:0.11106994,Vv07g0982:0.37895636,((Tc01g0634:0.05437991,Gr08g0811:0.10071975)0.4830:0.01463427,Gr07g0563:0.13660277)0.5920:0.01908002);	N	(Vv07g0982:0.42656214,Gr07g2220:0.08249957,(Tc01g0634:0.03545447,(Gr07g0563:0.14908915,Gr08g0811:0.09069774)0.7550:0.03824142)0.6750:0.05394426);	N	((Vv07g0982:187.83809524,Gr07g2220:56.60000000)0.6480:41.63809524,Tc01g0634:28.40000000,(Gr07g0563:80.05952381,Gr08g0811:58.22619048)0.5330:28.23809524);	N	(Vv07g0982:0.37895636,Gr07g2220:0.11106994,((Tc01g0634:0.05781105,Gr08g0811:0.09728861)0.4540:0.01463427,Gr07g0563:0.13660277)0.5790:0.01908002);	N	(Vv07g0982:0.00000000,(((Tc01g0634:0.07754983,Gr08g0811:0.07754983)0.7500:0.03008068,Gr07g2220:0.10763051)0.7480:0.01544824,Gr07g0563:0.12307876)0.0000:0.37819785);	N
337	(Gr03g0286:0.23801453,Vv07g0999:0.46975531,(Gr07g2209:0.14388582,(Tc01g0619:0.08995873,Gr08g0800:0.13212039)0.9980:0.05286577)0.8890:0.03507005);	N	(Vv07g0999:0.50869357,Gr03g0286:0.24233775,((Tc01g0619:0.07063067,Gr08g0800:0.15359517)0.9990:0.09132451,Gr07g2209:0.12521244)0.8580:0.05603894);	N	(Vv07g0999:287.55128205,((Tc01g0619:85.91410256,Gr08g0800:121.87243590)0.9920:83.06474359,Gr07g2209:110.88525641)0.8520:106.31923077,Gr03g0286:163.39294872);	N	((Vv07g0999:0.47301142,Gr03g0286:0.23475841)0.9020:0.03507005,(Tc01g0619:0.08995873,Gr08g0800:0.13212039)0.9980:0.05286577,Gr07g2209:0.14388582);	N	(Vv07g0999:0.00000000,(((Tc01g0619:0.11103956,Gr08g0800:0.11103956)0.9860:0.04285602,Gr07g2209:0.15389558)1.0000:0.06126279,Gr03g0286:0.21515837)0.0000:0.45832723);	N
338	(Gr03g0281:0.14276613,(Vv07g1008:0.20197927,Gr08g0797:0.09321993)0.5870:0.00788347,(Tc01g0608:0.04795036,Gr07g2199:0.07486226)0.5630:0.00394307);	N	(((Tc01g0608:0.03637064,Vv07g1008:0.23025516)0.2370:0.01234356,Gr03g0281:0.14642222)0.3990:0.00500194,Gr07g2199:0.07455944,Gr08g0797:0.10576075);	Y	((Vv07g1008:344.33333333,Gr03g0281:207.84166667)0.8650:105.17500000,Tc01g0608:98.90000000,(Gr08g0797:227.75833333,Gr07g2199:163.71666667)0.6870:49.27500000);	N	((Vv07g1008:0.20197927,Gr08g0797:0.09321993)0.6080:0.00788347,Gr03g0281:0.14276613,(Tc01g0608:0.04845603,Gr07g2199:0.07435659)0.5630:0.00394307);	N	(Vv07g1008:0.00000000,(((Tc01g0608:0.06140631,Gr07g2199:0.06140631)1.0000:0.01983222,Gr08g0797:0.08123853)1.0000:0.03010346,Gr03g0281:0.11134200)0.0000:0.18822108);	N
339	(Gr03g0279:0.10913044,Tc01g0607:0.05421527,((Vv07g1009:0.18134631,Gr07g1912:1.26529130)0.9970:0.11264132,Gr07g0560:0.07755619)0.7030:0.01313966);	N	((Vv07g1009:0.17221364,Gr07g1912:1.30307211)0.9940:0.14692476,Gr03g0279:0.10480446,(Tc01g0607:0.05147354,Gr07g0560:0.09406424)0.4070:0.01141915);	N	((Vv07g1009:241.62142857,Gr07g1912:747.05000000)1.0000:196.42976190,(Tc01g0607:103.70119048,Gr07g0560:153.70119048)0.7820:69.67142857,Gr03g0279:129.82500000);	N	(Vv07g1009:0.18134631,Gr07g1912:1.26529130,((Tc01g0607:0.05414403,Gr03g0279:0.10920168)0.7130:0.01313966,Gr07g0560:0.07755619)0.9960:0.11264132);	N	((Vv07g1009:0.19152402,((Tc01g0607:0.07231307,Gr07g0560:0.07231307)0.9540:0.01855118,Gr03g0279:0.09086425)1.0000:0.10065977)0.0000:0.00000000,Gr07g1912:1.27038015);	N
340	(Gr03g0278:0.07421184,(Vv07g1011:0.20920741,Gr08g0796:0.11464827)0.9970:0.02848201,(Gr07g2197:0.07763224,Tc01g0605:0.05153129)0.7960:0.00798783);	N	(Vv07g1011:0.24911970,Gr08g0796:0.14075307,(Tc01g0605:0.04585647,(Gr03g0278:0.08336696,Gr07g2197:0.07678613)0.2690:0.01631621)0.6350:0.02760309);	N	((Vv07g1011:306.33095238,Tc01g0605:73.91428571)0.3110:44.54880952,(Gr08g0796:116.04166667,Gr03g0278:86.13214286)0.4250:49.75714286,Gr07g2197:96.27500000);	Y	(((Vv07g1011:0.20920741,Gr08g0796:0.11464827)0.9990:0.02848201,Gr03g0278:0.07421184)0.7930:0.00798783,Tc01g0605:0.05249585,Gr07g2197:0.07666767);	N	(Vv07g1011:0.00000000,(((Tc01g0605:0.06458176,Gr07g2197:0.06458176)0.7670:0.00880895,Gr03g0278:0.07339072)1.0000:0.03473293,Gr08g0796:0.10812364)0.0000:0.20594510);	N
341	(Gr07g2195:0.08276071,Tc01g0601:0.05378477,((Vv07g1015:0.12550590,Gr08g0766:1.72091587)0.8390:0.09412540,Gr07g0559:0.04627920)0.8290:0.02934317);	N	((Vv07g1015:0.10342890,Gr08g0766:1.76859916)0.9610:0.13405016,Gr07g2195:0.06227382,(Tc01g0601:0.05505254,Gr07g0559:0.08429350)0.6230:0.02379002);	N	(((Vv07g1015:203.84294872,Gr08g0766:714.79166667)1.0000:185.63461538,Tc01g0601:77.74679487)0.7020:52.08653846,Gr07g0559:131.19871795,Gr07g2195:121.69871795);	N	(Vv07g1015:0.12550590,Gr08g0766:1.72091587,((Tc01g0601:0.05538440,Gr07g2195:0.08116108)0.8300:0.02934317,Gr07g0559:0.04627920)0.8350:0.09412540);	N	((Vv07g1015:0.15006749,((Tc01g0601:0.06790283,Gr07g0559:0.06790283)0.5210:0.00422968,Gr07g2195:0.07213251)1.0000:0.07793498)0.0000:0.00000000,Gr08g0766:1.73319666);	N
342	(Gr11g1062:0.17701442,Gr03g0259:0.17544456,(Vv07g1087:0.22620828,(Tc01g0548:0.04647775,Gr07g2159:0.07495449)0.9370:0.01554694)0.9600:0.03417679);	N	(Vv07g1087:0.24723173,(Gr03g0259:0.17384902,Gr11g1062:0.19526292)0.9750:0.05698326,(Tc01g0548:0.03744781,Gr07g2159:0.08592888)0.5840:0.01957132);	N	((Vv07g1087:255.86025641,(Tc01g0548:67.09761905,Gr07g2159:109.37967033)0.9070:78.10329670)0.8800:105.76996337,Gr03g0259:200.96666667,Gr11g1062:204.82252747);	N	(Vv07g1087:0.22620828,(Gr03g0259:0.17544456,Gr11g1062:0.17701442)0.9660:0.03417679,(Tc01g0548:0.04563515,Gr07g2159:0.07579709)0.9340:0.01554694);	N	(Vv07g1087:0.00000000,(((Tc01g0548:0.06071612,Gr07g2159:0.06071612)1.0000:0.07774357,Gr03g0259:0.13845969)0.8060:0.01908991,Gr11g1062:0.15754960)0.0000:0.21199335);	N
343	(Gr11g1060:0.16145482,((Tc01g0523:0.09719302,Gr07g2139:0.11214119)0.7380:0.01222046,Gr08g0770:0.10051043)0.8570:0.01983286,(Vv07g1121:0.43410978,Gr03g0254:0.14846525)0.4690:0.00670742);	N	(Vv07g1121:0.46676412,Gr11g1060:0.15090012,(((Tc01g0523:0.08532680,Gr07g2139:0.12985955)0.6820:0.02544045,Gr08g0770:0.10035333)0.6510:0.02989070,Gr03g0254:0.16884798)0.5700:0.02803709);	N	(Vv07g1121:297.98253968,(((Tc01g0523:83.81746032,Gr07g2139:114.40952381)0.5140:39.78492063,Gr08g0770:87.45793651)0.5220:55.51428571,Gr03g0254:122.88968254)0.5280:63.41507937,Gr11g1060:123.72857143);	N	(Vv07g1121:0.43311613,(((Tc01g0523:0.09719302,Gr07g2139:0.11214119)0.7800:0.01222046,Gr08g0770:0.10051043)0.8410:0.01948789,Gr11g1060:0.16041990)0.4830:0.00774234,Gr03g0254:0.14945890);	N	(Vv07g1121:0.00000000,((((Tc01g0523:0.10057524,Gr08g0770:0.10057524)0.6660:0.01016968,Gr07g2139:0.11074492)0.9990:0.03137501,Gr03g0254:0.14211993)0.6790:0.00804990,Gr11g1060:0.15016983)0.0000:0.43004672);	N
344	(Gr11g1059:0.14032601,Gr07g2138:0.09688375,(Vv07g1122:0.37879728,(Tc01g0522:0.07697755,Gr08g0769:0.10692156)0.3030:0.00380075)0.5200:0.02873785);	N	((Vv07g1122:0.39649696,Gr11g1059:0.12449105)0.4930:0.05099454,Gr07g2138:0.08685931,(Tc01g0522:0.07738858,Gr08g0769:0.10722257)0.5120:0.02437389);	N	((Vv07g1122:104.29166667,Gr11g1059:40.90961538)0.6020:26.78461538,(Tc01g0522:28.53205128,Gr08g0769:36.53205128)0.3620:12.68653846,Gr07g2138:30.26346154);	N	(Vv07g1122:0.37879728,(Gr07g2138:0.09688375,Gr11g1059:0.14032601)0.5150:0.02873785,(Tc01g0522:0.07805970,Gr08g0769:0.10583942)0.3370:0.00380075);	N	(Vv07g1122:0.00000000,(((Tc01g0522:0.09194956,Gr08g0769:0.09194956)0.5560:0.00924566,Gr07g2138:0.10119522)0.9330:0.03293828,Gr11g1059:0.13413350)0.0000:0.36621029);	N
345	(Gr03g0252:0.09271323,Vv07g1132:0.16134286,((Tc01g0509:0.05423125,Gr08g0760:0.07258849)0.8800:0.01479552,Gr07g2134:0.06577231)0.7110:0.01138356);	N	(Vv07g1132:0.16275800,Gr03g0252:0.09074735,((Tc01g0509:0.05169547,Gr08g0760:0.07525499)0.8400:0.01819524,Gr07g2134:0.06986687)0.6080:0.01596705);	N	(Vv07g1132:49.16666667,((Tc01g0509:59.11538462,Gr08g0760:80.44871795)0.6540:28.86153846,Gr07g2134:71.93846154)0.4280:49.15128205,Gr03g0252:68.31794872);	N	(Vv07g1132:0.16111763,Gr03g0252:0.09293846,((Tc01g0509:0.05423125,Gr08g0760:0.07258849)0.8710:0.01479552,Gr07g2134:0.06577231)0.6990:0.01138356);	N	(Vv07g1132:0.00000000,(((Tc01g0509:0.06340987,Gr08g0760:0.06340987)0.7550:0.00857897,Gr07g2134:0.07198885)0.9590:0.01709006,Gr03g0252:0.08907891)0.0000:0.15952570);	N
346	(Gr11g1058:0.13854784,(Vv07g1136:0.25863229,Gr08g0759:0.13485345)0.5160:0.00992961,(Tc01g0502:0.08465795,(Gr07g2130:0.15527463,Gr03g0246:0.33149504)0.7790:0.02756320)0.4940:0.01012417);	N	(Vv07g1136:0.28840638,((Tc01g0502:0.05982341,(Gr07g2130:0.15608568,Gr03g0246:0.33916506)0.9380:0.06301688)0.5740:0.05004732,Gr11g1058:0.13434169)0.4240:0.02952448,Gr08g0759:0.15094076);	N	((Vv07g1136:92.84166667,Gr08g0759:50.82023810)0.6850:31.99523810,(Tc01g0502:31.73214286,(Gr07g2130:83.68452381,Gr03g0246:139.00595238)0.8580:39.38095238)0.7640:30.99285714,Gr11g1058:53.54642857);	N	((Vv07g1136:0.25728711,Gr08g0759:0.13619864)0.5220:0.01035122,Gr11g1058:0.13812623,(Tc01g0502:0.08423634,(Gr07g2130:0.15527463,Gr03g0246:0.33149504)0.7800:0.02798481)0.5290:0.00998363);	N	((Vv07g1136:0.19954601,(((Tc01g0502:0.11554069,Gr11g1058:0.11554069)0.6290:0.01748219,Gr08g0759:0.13302288)0.8660:0.02679366,Gr07g2130:0.15981654)0.9770:0.03972947)0.0000:0.00000000,Gr03g0246:0.31843917);	N
347	(Gr11g1057:0.11217103,Gr03g0235:0.07769243,(Gr07g0539:0.13395955,(Vv07g1137:0.28121957,Tc01g0501:0.05362928)0.5130:0.00697077)0.4630:0.00503451);	Y	(Vv07g1137:0.30235183,Gr07g0539:0.13316385,(Tc01g0501:0.05673105,(Gr03g0235:0.07807456,Gr11g1057:0.11804808)0.3250:0.01314168)0.2130:0.01647528);	N	((Vv07g1137:183.92976190,Gr11g1057:79.27976190)0.6450:30.85238095,Tc01g0501:41.87500000,(Gr07g0539:103.01666667,Gr03g0235:59.63571429)0.6100:25.41071429);	N	(Vv07g1137:0.28121957,Tc01g0501:0.05362928,(Gr07g0539:0.13395955,(Gr03g0235:0.07636919,Gr11g1057:0.11349427)0.4740:0.00503451)0.5200:0.00697077);	Y	(Vv07g1137:0.00000000,(((Tc01g0501:0.07122338,Gr03g0235:0.07122338)0.9660:0.01956166,Gr11g1057:0.09078505)0.9040:0.02051834,Gr07g0539:0.11130338)0.0000:0.27202460);	N
348	(Gr11g1050:0.25927313,Gr07g0510:2.32593344,((Tc01g0485:0.10223950,Gr07g2116:0.08358263)0.7990:0.11338800,Vv07g1153:0.12721490)0.7840:0.20387674);	N	((Vv07g1153:0.15658679,(Gr07g0510:2.25581018,Gr11g1050:0.19291030)0.9190:0.31389414)0.9990:0.09717289,Gr07g2116:0.11131473,Tc01g0485:0.07718967);	N	(Vv07g1153:143.11666667,(Tc01g0485:110.35119048,Gr07g2116:107.63690476)1.0000:139.76547619,(Gr07g0510:628.06785714,Gr11g1050:234.36309524)1.0000:244.69880952);	N	(Vv07g1153:0.12721490,(Tc01g0485:0.09673220,Gr07g2116:0.08908992)0.8120:0.11338800,(Gr07g0510:2.32593344,Gr11g1050:0.25927313)0.7870:0.20387674);	N	(((Vv07g1153:0.16675698,(Tc01g0485:0.09291106,Gr07g2116:0.09291106)1.0000:0.07384592)1.0000:0.15478679,Gr11g1050:0.32154377)0.0000:0.00000000,Gr07g0510:2.35706876);	N
349	(Gr11g1020:1.60372495,Gr03g0217:0.24618313,(Vv07g1156:0.30635221,(Tc01g0482:0.12675772,Gr07g0538:0.10384580)0.5740:0.04330718)0.8540:0.21908605);	N	(Vv07g1156:0.18366198,(Tc01g0482:0.10590198,Gr07g0538:0.12642386)0.9520:0.17197427,(Gr03g0217:0.25451830,Gr11g1020:1.57246085)0.9300:0.19486315);	N	((Vv07g1156:153.19679487,(Tc01g0482:120.00347985,Gr07g0538:126.67014652)1.0000:152.32225275)0.9660:168.32032967,Gr03g0217:216.19532967,Gr11g1020:358.29166667);	N	(Vv07g1156:0.30635221,(Gr03g0217:0.24618313,Gr11g1020:1.60372495)0.8620:0.21908605,(Tc01g0482:0.11903045,Gr07g0538:0.11157307)0.5590:0.04330718);	N	(((Vv07g1156:0.23248057,(Tc01g0482:0.11530176,Gr07g0538:0.11530176)1.0000:0.11717881)1.0000:0.10408237,Gr03g0217:0.33656294)0.0000:0.00000000,Gr11g1020:1.64891485);	N
350	(Gr12g1147:0.11851708,Gr02g2629:0.15599262,(Vv08g0355:0.19393267,(Tc05g0254:0.08368902,Gr06g1830:0.08819451)0.9460:0.02400907)0.9950:0.04047410);	N	(Vv08g0355:0.21077479,(Gr02g2629:0.18759591,Gr12g1147:0.12306355)0.9370:0.05875662,(Tc05g0254:0.09240705,Gr06g1830:0.08446167)0.6240:0.02821217);	N	(Vv08g0355:115.91858974,(Tc05g0254:63.21886447,Gr06g1830:66.29029304)0.5600:42.77188645,(Gr02g2629:110.66913919,Gr12g1147:81.73818681)0.7810:57.39304029);	N	(Vv08g0355:0.19393267,(Gr02g2629:0.15599262,Gr12g1147:0.11851708)0.9920:0.04047410,(Tc05g0254:0.08207962,Gr06g1830:0.08980391)0.9500:0.02400907);	N	(Vv08g0355:0.00000000,(((Tc05g0254:0.08594176,Gr06g1830:0.08594176)1.0000:0.05082514,Gr12g1147:0.13676690)0.4870:0.00959330,Gr02g2629:0.14636021)0.0000:0.19141235);	N
351	(Gr12g1168:0.06197464,(Vv08g0385:0.53985481,Tc05g0228:0.04016999)0.5270:0.02645841,(Gr06g1838:0.05517658,Gr02g1532:1.34366857)0.3890:0.01878816);	Y	(Vv08g0385:0.55010744,(Gr12g1168:0.06447348,Gr02g1532:1.38986852)0.0420:0.01440355,(Tc05g0228:0.06656431,Gr06g1838:0.07955185)0.2520:0.00793351);	N	((Vv08g0385:367.00952381,Gr02g1532:383.76666667)1.0000:283.93452381,(Tc05g0228:107.49404762,Gr06g1838:125.99404762)0.7070:51.94285714,Gr12g1168:107.85833333);	N	((Vv08g0385:0.53985481,Tc05g0228:0.04016999)0.5160:0.02645841,Gr12g1168:0.06197464,(Gr06g1838:0.06048131,Gr02g1532:1.33836384)0.3860:0.01878816);	Y	((Vv08g0385:0.30063274,((Tc05g0228:0.07190164,Gr06g1838:0.07190164)0.6970:0.00462999,Gr12g1168:0.07653163)1.0000:0.22410111)0.0000:0.00000000,Gr02g1532:1.24465017);	N
352	(Gr12g1175:0.19954155,Vv08g0418:0.37703839,((Tc05g0212:0.10426559,Gr06g1842:0.10144444)0.9350:0.03133487,Gr02g2651:0.13985145)0.8410:0.02792516);	N	(Vv08g0418:0.42739426,Gr12g1175:0.25999353,((Tc05g0212:0.09582859,Gr06g1842:0.12007757)0.9420:0.06308979,Gr02g2651:0.13618521)0.6800:0.00000028);	N	((Vv08g0418:207.96071429,Gr02g2651:94.29404762)0.6880:42.34285714,(Tc05g0212:60.22619048,Gr06g1842:50.91666667)0.7020:43.80119048,Gr12g1175:87.45833333);	N	(Vv08g0418:0.37968928,Gr12g1175:0.19689066,((Tc05g0212:0.10426559,Gr06g1842:0.10144444)0.9460:0.03133487,Gr02g2651:0.13985145)0.8490:0.02792516);	N	(Vv08g0418:0.00000000,(((Tc05g0212:0.10285502,Gr06g1842:0.10285502)0.9930:0.03416565,Gr02g2651:0.13702067)0.9940:0.04475122,Gr12g1175:0.18177189)0.0000:0.36815356);	N
353	(Gr12g1185:0.04109942,(Vv08g0456:0.16482394,Gr06g1846:0.03438893)0.6080:0.00853302,(Tc05g0189:0.03440960,Gr02g2660:0.05288589)0.5690:0.00400136);	N	(((Vv08g0456:0.17110846,Gr06g1846:0.02793359)0.5870:0.01899879,Gr12g1185:0.04505173)0.4420:0.00636794,Tc05g0189:0.03052177,Gr02g2660:0.05728158);	N	((Vv08g0456:101.33333333,Gr06g1846:26.08333333)0.6910:16.33333333,(Tc05g0189:23.91666667,Gr02g2660:41.41666667)0.4240:9.16666667,Gr12g1185:28.75000000);	N	(((Vv08g0456:0.16482394,Gr06g1846:0.03438893)0.6160:0.00853302,Gr12g1185:0.04109942)0.5600:0.00400136,Gr02g2660:0.05341056,Tc05g0189:0.03388493);	N	(Vv08g0456:0.00000000,(((Tc05g0189:0.03743729,Gr06g1846:0.03743729)0.5470:0.00481566,Gr12g1185:0.04225294)0.7200:0.00542533,Gr02g2660:0.04767828)0.0000:0.16624206);	N
354	(Gr07g3736:0.12119367,Gr02g2480:0.09397482,(Vv08g0763:0.19584999,((Tc05g0696:0.05092237,Gr09g4163:0.05004783)0.7460:0.00570245,Gr06g1660:0.05976327)1.0000:0.01893239)0.5620:0.01257711);	N	(Vv08g0763:0.22940377,(Gr02g2480:0.09038426,Gr07g3736:0.13241512)0.7410:0.04024603,((Tc05g0696:0.05178616,Gr09g4163:0.05171862)0.5450:0.01182384,Gr06g1660:0.06275932)0.5660:0.01058109);	N	((Vv08g0763:333.42738095,(Gr02g2480:181.74404762,Gr07g3736:224.75119048)0.6730:95.57857143)0.6460:79.59404762,(Tc05g0696:103.10714286,Gr09g4163:104.52380952)0.4840:45.55952381,Gr06g1660:107.71428571);	N	(Vv08g0763:0.19584999,(Gr02g2480:0.09397482,Gr07g3736:0.12119367)0.5750:0.01257711,((Tc05g0696:0.04881447,Gr09g4163:0.05215573)0.7350:0.00536552,Gr06g1660:0.06010020)1.0000:0.01904470);	N	(Vv08g0763:0.00000000,((((Tc05g0696:0.05048510,Gr09g4163:0.05048510)0.9160:0.00749031,Gr06g1660:0.05797541)1.0000:0.03068326,Gr02g2480:0.08865866)1.0000:0.01909829,Gr07g3736:0.10775696)0.0000:0.18194468);	N
355	(Gr09g4181:0.05878892,(Tc05g0677:0.05131804,(Gr06g1668:0.04541367,Gr02g2484:0.07810440)0.5860:0.00892310)0.4960:0.00751920,Vv08g0782:0.25027787);	N	((Vv08g0782:0.27037940,Gr09g4181:0.04336661)0.5270:0.03164406,(Gr06g1668:0.03474995,Gr02g2484:0.09049502)0.5170:0.01586922,Tc05g0677:0.05308263);	N	((Vv08g0782:167.41666667,Tc05g0677:32.48333333)0.4360:27.40000000,Gr06g1668:28.68333333,(Gr02g2484:67.08333333,Gr09g4181:53.33333333)0.2650:14.60000000);	Y	(Vv08g0782:0.24874528,(Tc05g0677:0.05131804,(Gr06g1668:0.04541367,Gr02g2484:0.07810440)0.6020:0.00892310)0.5050:0.00751920,Gr09g4181:0.06032150);	N	(Vv08g0782:0.00000000,(((Tc05g0677:0.04879217,Gr06g1668:0.04879217)0.8810:0.01041188,Gr09g4181:0.05920405)0.9030:0.01158338,Gr02g2484:0.07078743)0.0000:0.24799765);	N
356	(Gr07g3740:0.24466912,Vv08g0787:0.20933984,((Tc05g0661:0.04441833,Gr09g4183:0.07412276)0.9490:0.01168411,Gr06g1673:0.07612671)1.0000:0.05100466);	N	(Vv08g0787:0.24443166,Gr07g3740:0.26097595,((Tc05g0661:0.04239130,Gr09g4183:0.07914237)0.7290:0.01370263,Gr06g1673:0.07953209)0.8920:0.05762473);	N	((Vv08g0787:150.81071429,Gr07g3740:173.97866300)0.9930:96.86080586,(Tc05g0661:44.29871795,Gr09g4183:77.52490842)0.9430:31.46272894,Gr06g1673:69.06346154);	N	((Vv08g0787:0.20933984,Gr07g3740:0.24466912)0.9990:0.05100466,Gr06g1673:0.07612671,(Tc05g0661:0.04479118,Gr09g4183:0.07374991)0.9530:0.01168411);	N	((Vv08g0787:0.16651159,((Tc05g0661:0.05927055,Gr09g4183:0.05927055)0.9140:0.01427014,Gr06g1673:0.07354069)1.0000:0.09297090)0.0000:0.00000000,Gr07g3740:0.22325500);	N
357	(Gr07g3745:0.47834585,Vv08g0836:0.34008116,((Tc05g0623:0.00000000,Gr02g2503:0.21822115)0.9830:0.04675885,Gr06g1688:0.20084817)1.0000:0.12770442);	N	(Vv08g0836:0.40843623,Gr07g3745:0.55682654,((Tc05g0623:0.05160588,Gr02g2503:0.17647592)0.9370:0.09124207,Gr06g1688:0.20756351)0.9890:0.10540429);	N	((Vv08g0836:360.86712454,Gr07g3745:439.58141026)0.8290:327.16968864,(Tc05g0623:40.77976190,Gr02g2503:238.42335165)0.5460:233.89597070,Gr06g1688:313.28269231);	N	((Vv08g0836:0.34008116,Gr07g3745:0.47834585)1.0000:0.12770442,Gr06g1688:0.20084817,(Tc05g0623:0.00000000,Gr02g2503:0.21906321)0.9820:0.04675885);	N	((Vv08g0836:0.31108437,((Tc05g0623:0.08439180,Gr02g2503:0.08439180)0.8580:0.08160761,Gr06g1688:0.16599941)1.0000:0.14508496)0.0000:0.00000000,Gr07g3745:0.46384746);	N
358	(Gr12g1022:0.07294029,(Vv08g0929:0.25636204,Gr02g2550:0.08758678)0.8200:0.01371434,(Tc05g0522:0.04432880,Gr06g1745:0.23006967)0.7180:0.00774303);	N	(((Vv08g0929:0.27546773,Gr02g2550:0.07806117)0.8860:0.02965445,Gr12g1022:0.07376131)0.9020:0.01868037,Tc05g0522:0.03378847,Gr06g1745:0.24028334);	N	((Vv08g0929:270.21794872,Gr06g1745:221.45833333)0.6350:73.59294872,Tc05g0522:49.28846154,(Gr02g2550:121.65705128,Gr12g1022:92.19871795)0.4520:35.58653846);	N	((Vv08g0929:0.25636204,Gr02g2550:0.08758678)0.8160:0.01371434,Gr12g1022:0.07294029,(Tc05g0522:0.04408600,Gr06g1745:0.23031246)0.7070:0.00774303);	N	(Vv08g0929:0.00000000,(((Tc05g0522:0.06202046,Gr12g1022:0.06202046)0.9900:0.01769198,Gr02g2550:0.07971244)1.0000:0.07595439,Gr06g1745:0.15566684)0.0000:0.22358385);	N
359	(Gr07g3756:0.06391212,Gr02g2585:0.09810423,(Vv08g0944:0.11316367,(Tc05g0507:0.03417359,Gr06g1740:0.04948210)0.9860:0.01208337)0.9760:0.01499868);	N	((Vv08g0944:0.12788181,(Gr02g2585:0.10468131,Gr07g3756:0.05876665)0.9920:0.03068556)0.6660:0.01622112,Gr06g1740:0.05747629,Tc05g0507:0.02691200);	N	((Vv08g0944:184.52500000,(Tc05g0507:59.37500000,Gr06g1740:94.12500000)0.5850:53.75000000)0.9580:68.02500000,Gr02g2585:169.60000000,Gr07g3756:113.60000000);	N	(Vv08g0944:0.11316367,(Gr02g2585:0.09810423,Gr07g3756:0.06391212)0.9760:0.01499868,(Tc05g0507:0.03351907,Gr06g1740:0.05013662)0.9760:0.01208337);	N	(Vv08g0944:0.00000000,(((Tc05g0507:0.04182784,Gr06g1740:0.04182784)1.0000:0.02409558,Gr07g3756:0.06592343)1.0000:0.01707573,Gr02g2585:0.08299915)0.0000:0.10512355);	N
360	(Gr12g1043:0.05314309,(Vv08g0966:0.21480728,Gr02g2575:0.14793325)0.8680:0.01911860,(Tc05g0479:0.05634020,Gr06g1726:0.06862375)0.8150:0.00805446);	N	(Vv08g0966:0.23557679,Gr02g2575:0.16210537,(Tc05g0479:0.04790386,(Gr06g1726:0.06870735,Gr12g1043:0.06946907)0.4050:0.01039989)0.7910:0.02983564);	N	(((Vv08g0966:200.58333333,Gr02g2575:140.25000000)0.9510:66.93333333,Tc05g0479:53.26666667)0.5060:27.06666667,Gr06g1726:65.15000000,Gr12g1043:56.75000000);	N	((Vv08g0966:0.21480728,Gr02g2575:0.14793325)0.8760:0.01911860,Gr12g1043:0.05314309,(Tc05g0479:0.05602757,Gr06g1726:0.06893639)0.8040:0.00805446);	N	(Vv08g0966:0.00000000,(((Tc05g0479:0.05814361,Gr12g1043:0.05814361)0.6770:0.00586534,Gr06g1726:0.06400895)1.0000:0.05188631,Gr02g2575:0.11589525)0.0000:0.19878828);	N
361	(Gr07g3763:0.10283002,Gr02g2574:0.09855504,(Vv08g0967:0.15476020,((Tc05g0476:0.03708874,Gr06g1724:0.06621457)0.7890:0.00899713,Gr12g1044:0.07935486)0.9910:0.02393963)0.9070:0.01697348);	N	((Vv08g0967:0.17498303,(Gr02g2574:0.10205079,Gr07g3763:0.10238202)0.7460:0.03363472)0.9590:0.03415418,Gr12g1044:0.08151840,(Tc05g0476:0.03673776,Gr06g1724:0.06826084)0.6970:0.01694276);	N	(Vv08g0967:98.03253968,((Tc05g0476:30.74761905,Gr06g1724:46.41746032)0.5540:19.99682540,Gr12g1044:50.50476190)0.9390:35.12222222,(Gr02g2574:67.40634921,Gr07g3763:72.31984127)0.6440:34.45238095);	N	((Vv08g0967:0.15476020,(Gr02g2574:0.09855504,Gr07g3763:0.10283002)0.9050:0.01697348)0.9920:0.02385295,Gr12g1044:0.07909482,(Tc05g0476:0.03849015,Gr06g1724:0.06481316)0.7810:0.00925717);	N	(Vv08g0967:0.00000000,(((Tc05g0476:0.05165165,Gr06g1724:0.05165165)0.9620:0.01835017,Gr12g1044:0.07000182)1.0000:0.03424307,(Gr02g2574:0.10069253,Gr07g3763:0.10069253)0.5520:0.00355236)0.0000:0.15207597);	N
362	(Gr07g3765:0.10843366,Gr02g2573:0.10521494,(Vv08g0978:0.20560835,(Tc05g0467:0.03299802,Gr12g1047:0.06077913)0.8870:0.01204987)0.9710:0.02272540);	N	(Vv08g0978:0.22672929,Tc05g0467:0.02349215,((Gr02g2573:0.10978103,Gr07g3765:0.11488358)0.9610:0.04175580,Gr12g1047:0.06128035)0.5030:0.01277820);	Y	(Vv08g0978:144.45833333,(Tc05g0467:28.79166667,Gr12g1047:51.29166667)0.4000:26.25000000,(Gr02g2573:81.16666667,Gr07g3765:88.91666667)0.8810:40.12500000);	N	(Vv08g0978:0.20560835,(Gr02g2573:0.10521494,Gr07g3765:0.10843366)0.9730:0.02272540,(Tc05g0467:0.03351648,Gr12g1047:0.06026067)0.8850:0.01204987);	N	(Vv08g0978:0.00000000,(((Tc05g0467:0.04688857,Gr12g1047:0.04688857)1.0000:0.04710036,Gr02g2573:0.09398894)0.5290:0.00461863,Gr07g3765:0.09860757)0.0000:0.20124485);	N
363	(Gr07g3773:0.15893904,Tc05g0380:0.08252605,((Vv08g1054:0.26364261,Gr06g1781:0.19894800)0.4330:0.01187945,Gr12g1086:0.25673713)0.2560:0.00198474);	N	(Vv08g1054:0.27319961,Gr12g1086:0.25591214,((Tc05g0380:0.06579822,Gr07g3773:0.17429257)0.4370:0.02286243,Gr06g1781:0.21787393)0.4400:0.01843816);	N	(((Vv08g1054:91.62500000,Gr12g1086:86.04166667)0.6080:26.79166667,Tc05g0380:28.15000000)0.4190:23.44166667,Gr06g1781:76.05833333,Gr07g3773:56.89166667);	N	((Vv08g1054:0.26364261,Gr06g1781:0.19894800)0.4490:0.01187945,Gr12g1086:0.25673713,(Tc05g0380:0.08219515,Gr07g3773:0.15926994)0.2480:0.00198474);	N	(Vv08g1054:0.00000000,(((Tc05g0380:0.12073254,Gr07g3773:0.12073254)0.9710:0.04463116,Gr06g1781:0.16536371)0.9010:0.03998764,Gr12g1086:0.20535135)0.0000:0.24248078);	N
364	(Gr07g3775:0.20094079,Vv08g1064:0.38866518,((Tc05g0370:0.07009497,Gr06g1788:0.15056330)0.8380:0.01301175,Gr12g1090:0.13324560)0.7390:0.01336152);	N	(((Vv08g1064:0.43844981,Tc05g0370:0.04820575)0.3190:0.02168375,Gr06g1788:0.15825347)0.4080:0.02071151,Gr12g1090:0.13265878,Gr07g3775:0.22376276);	Y	(Vv08g1064:296.01794872,((Tc05g0370:81.00705128,Gr06g1788:153.59038462)0.5220:53.14487179,Gr12g1090:122.11346154)0.5100:88.37628205,Gr07g3775:169.75000000);	N	((Vv08g1064:0.38866518,Gr07g3775:0.20094079)0.7420:0.01336152,Gr12g1090:0.13324560,(Tc05g0370:0.07023640,Gr06g1788:0.15042186)0.8490:0.01301175);	N	(Vv08g1064:0.00000000,(((Tc05g0370:0.10845904,Gr12g1090:0.10845904)0.5650:0.02076926,Gr06g1788:0.12922829)0.9990:0.04124409,Gr07g3775:0.17047238)0.0000:0.37343098);	N
365	(Gr07g3776:0.05420273,Gr02g2591:0.16159992,(Vv08g1070:0.13084332,(Tc05g0353:0.04016458,(Gr06g1794:0.06128812,Gr12g1093:0.04769778)0.6060:0.00602832)0.3840:0.00274019)0.6060:0.00883062);	N	(Vv08g1070:0.14363670,Tc05g0353:0.03252268,((Gr02g2591:0.16312481,Gr07g3776:0.06096424)0.7090:0.01593396,(Gr06g1794:0.06584017,Gr12g1093:0.04320837)0.8740:0.01188115)0.2600:0.00473587);	Y	(((Vv08g1070:109.29469697,Gr02g2591:122.29469697)0.4610:22.59545455,Gr07g3776:50.14015152)0.4430:16.09166667,Tc05g0353:30.59848485,(Gr06g1794:55.80303030,Gr12g1093:40.30303030)0.7730:13.87878788);	N	(Vv08g1070:0.13107669,(Gr02g2591:0.16159992,Gr07g3776:0.05420273)0.6130:0.00859724,(Tc05g0353:0.04039796,(Gr06g1794:0.06210970,Gr12g1093:0.04687620)0.5800:0.00579494)0.3950:0.00281799);	N	((Vv08g1070:0.09537424,(((Tc05g0353:0.04564395,Gr12g1093:0.04564395)0.8420:0.00912348,Gr06g1794:0.05476742)0.6290:0.00379393,Gr07g3776:0.05856136)1.0000:0.03681288)0.0000:0.00000000,Gr02g2591:0.14418492);	N
366	(Gr07g3777:0.12087109,Tc05g0347:0.07115089,(Vv08g1076:0.30919822,(Gr02g2593:0.14826476,Gr02g1483:0.14891750)0.8460:0.03009341)0.5750:0.00942327);	N	(Vv08g1076:0.33491640,((Gr02g2593:0.15095539,Gr02g1483:0.16017103)0.8230:0.05423606,Tc05g0347:0.06704349)0.2870:0.01776508,Gr07g3777:0.11463092);	N	((Vv08g1076:128.83333333,Gr07g3777:52.83333333)0.3740:23.33333333,Tc05g0347:33.83333333,(Gr02g2593:66.75000000,Gr02g1483:72.25000000)0.6210:33.16666667);	N	(Vv08g1076:0.30919822,(Tc05g0347:0.07180659,Gr07g3777:0.12021539)0.5670:0.00942327,(Gr02g2593:0.14826476,Gr02g1483:0.14891750)0.8400:0.03009341);	N	(Vv08g1076:0.00000000,(((Tc05g0347:0.09601099,Gr07g3777:0.09601099)0.9820:0.04309862,Gr02g1483:0.13910961)0.5790:0.00709355,Gr02g2593:0.14620316)0.0000:0.30505446);	N
367	(Gr07g3779:0.15334183,Gr06g1801:0.13234528,((Vv08g1090:0.26044470,Tc05g0337:0.07927949)0.6180:0.00541825,Gr12g1108:0.11063758)0.9750:0.01912279);	Y	(Vv08g1090:0.29710009,(Gr06g1801:0.12905973,Gr07g3779:0.16485151)0.9420:0.03749107,(Tc05g0337:0.07549939,Gr12g1108:0.11928267)0.3340:0.00704502);	N	((Vv08g1090:398.70833333,Tc05g0337:123.66071429)0.5400:73.25238095,(Gr06g1801:205.68809524,Gr07g3779:247.10476190)0.6830:94.57738095,Gr12g1108:169.00833333);	Y	(Vv08g1090:0.26108831,Tc05g0337:0.07863588,((Gr06g1801:0.13234528,Gr07g3779:0.15334183)0.9800:0.01912279,Gr12g1108:0.11063758)0.6450:0.00541825);	Y	(Vv08g1090:0.00000000,(((Tc05g0337:0.09638045,Gr12g1108:0.09638045)0.9990:0.02704732,Gr06g1801:0.12342777)0.9930:0.01541998,Gr07g3779:0.13884775)0.0000:0.25412309);	N
368	(Gr07g3781:0.14124764,(Tc05g0315:0.05344941,Gr12g1118:0.11124279)0.9670:0.01887572,(Vv08g1110:0.28566659,Gr02g2610:0.39784922)0.7260:0.02229242);	N	((Vv08g1110:0.29474862,Gr02g2610:0.41807707)0.7550:0.05187986,Gr07g3781:0.15821943,(Tc05g0315:0.04201223,Gr12g1118:0.12457360)0.3500:0.01571359);	N	((Vv08g1110:309.55128205,Gr02g2610:353.68333333)0.9640:163.94294872,(Tc05g0315:101.87371795,Gr12g1118:197.12371795)0.5090:94.39487179,Gr07g3781:196.43012821);	N	(Vv08g1110:0.28566659,Gr02g2610:0.39784922,((Tc05g0315:0.05262413,Gr12g1118:0.11206806)0.9650:0.01887572,Gr07g3781:0.14124764)0.7260:0.02229242);	N	((Vv08g1110:0.21126138,((Tc05g0315:0.08234610,Gr12g1118:0.08234610)1.0000:0.03888863,Gr07g3781:0.12123473)1.0000:0.09002665)0.0000:0.00000000,Gr02g2610:0.36064662);	N
369	(Gr07g3782:0.07420555,Tc05g0310:0.05457985,(Vv08g1115:0.19316329,(Gr02g2615:0.15616322,Gr12g1119:0.06712579)0.6940:0.00770964)0.6000:0.00482648);	N	(Vv08g1115:0.21472988,(Gr02g2615:0.16696215,Gr12g1119:0.06145628)0.8290:0.02064530,(Tc05g0310:0.05190536,Gr07g3782:0.07908462)0.2430:0.00834409);	N	(Vv08g1115:276.45833333,(Tc05g0310:72.83333333,(Gr02g2615:228.54166667,Gr12g1119:100.54166667)0.5540:52.62500000)0.3960:44.29166667,Gr07g3782:106.70833333);	N	(Vv08g1115:0.19316329,(Tc05g0310:0.05495607,Gr07g3782:0.07382933)0.6190:0.00482648,(Gr02g2615:0.15616322,Gr12g1119:0.06712579)0.6860:0.00770964);	N	(Vv08g1115:0.00000000,(((Tc05g0310:0.06439270,Gr07g3782:0.06439270)0.5290:0.00656888,Gr12g1119:0.07096158)1.0000:0.04466108,Gr02g2615:0.11562266)0.0000:0.17182729);	N
370	(Gr07g3783:0.10762062,Gr12g1120:0.08717876,(Tc05g0309:0.05878202,((Vv08g1116:0.28882072,Gr06g1809:0.11884518)0.8230:0.01830849,Gr02g2616:0.16126601)0.7150:0.01340864)0.4920:0.00428013);	N	((Vv08g1116:0.30722534,Gr06g1809:0.13233947)0.7800:0.03843284,Gr02g2616:0.18540652,(Tc05g0309:0.05144889,(Gr12g1120:0.09418020,Gr07g3783:0.10975234)0.5070:0.02106353)0.2790:0.01246653);	N	(((Vv08g1116:182.42077922,Gr06g1809:87.32142857)0.7050:57.86125541,Gr07g3783:81.62121212)0.4190:29.13701299,Tc05g0309:43.21190476,(Gr02g2616:125.70238095,Gr12g1120:70.47510823)0.5120:33.24891775);	N	((Vv08g1116:0.28882072,Gr06g1809:0.11884518)0.8380:0.01830849,Gr02g2616:0.16126601,(Tc05g0309:0.05823521,(Gr12g1120:0.08688889,Gr07g3783:0.10791049)0.4540:0.00482694)0.7530:0.01322637);	N	(Vv08g1116:0.00000000,((((Tc05g0309:0.07702137,Gr12g1120:0.07702137)0.7940:0.01339871,Gr07g3783:0.09042008)0.9950:0.02748806,Gr06g1809:0.11790814)0.9150:0.01846250,Gr02g2616:0.13637064)0.0000:0.28359263);	N
371	(Gr12g1123:0.23461672,Gr02g2618:0.11781498,(Gr06g1810:0.10687737,(Tc05g0302:0.10723569,Vv08g1120:0.30458878)0.3920:0.00811735)0.7440:0.03892252);	Y	(Vv08g1120:0.30725185,Gr02g2618:0.13738486,((Tc05g0302:0.11132390,Gr06g1810:0.11782078)0.4060:0.02202054,Gr12g1123:0.23560176)0.5490:0.02573526);	N	((Vv08g1120:85.27628205,Gr02g2618:44.64166667)0.6460:19.45128205,(Tc05g0302:38.86538462,Gr06g1810:39.36538462)0.5710:14.48653846,Gr12g1123:57.91346154);	N	(Vv08g1120:0.30289513,Tc05g0302:0.10892935,(Gr06g1810:0.10687737,(Gr02g2618:0.11781498,Gr12g1123:0.23461672)0.7270:0.03892252)0.3820:0.00811735);	Y	(Vv08g1120:0.00000000,(((Tc05g0302:0.11450251,Gr06g1810:0.11450251)0.9200:0.02870134,Gr02g2618:0.14320385)0.9510:0.03643881,Gr12g1123:0.17964266)0.0000:0.29213158);	N
372	(Gr12g1128:0.05970996,Gr02g1485:0.15795854,(Tc05g0299:0.05817822,(Vv08g1124:0.19318839,Gr06g1812:0.06521178)0.4930:0.00427555)0.9860:0.02019830);	N	(Vv08g1124:0.20955217,Tc05g0299:0.04686926,(Gr06g1812:0.07229093,(Gr02g1485:0.15835799,Gr12g1128:0.06084732)0.9550:0.02326877)0.5180:0.02145106);	Y	((Vv08g1124:241.56410256,Gr06g1812:92.18910256)0.5260:44.08974359,Tc05g0299:75.61858974,(Gr02g1485:121.87500000,Gr12g1128:79.18589744)0.9520:53.47756410);	N	(Vv08g1124:0.19192995,(Tc05g0299:0.05817822,(Gr02g1485:0.15795854,Gr12g1128:0.05970996)0.9930:0.02019830)0.5000:0.00427555,Gr06g1812:0.06647022);	N	(Vv08g1124:0.00000000,(((Tc05g0299:0.06634966,Gr06g1812:0.06634966)0.6920:0.00562866,Gr12g1128:0.07197832)1.0000:0.04405214,Gr02g1485:0.11603046)0.0000:0.17572837);	N
373	(Gr12g1129:0.06578922,(Vv08g1125:0.13655321,Gr02g2621:0.10921216)0.8900:0.01197092,(Tc05g0295:0.03478752,Gr06g1814:0.07129069)0.6220:0.00380471);	N	((Vv08g1125:0.14669255,Gr02g2621:0.11110166)0.7490:0.02765923,Gr12g1129:0.06850020,(Tc05g0295:0.02559922,Gr06g1814:0.08114237)0.5620:0.01366922);	N	((Vv08g1125:175.29166667,Gr02g2621:134.45833333)0.6750:54.50000000,(Tc05g0295:43.08333333,Gr06g1814:100.00000000)0.4140:30.95833333,Gr12g1129:78.70833333);	N	(((Vv08g1125:0.13655321,Gr02g2621:0.10921216)0.8830:0.01197092,Gr12g1129:0.06578922)0.6340:0.00380471,Gr06g1814:0.07162166,Tc05g0295:0.03445655);	N	(Vv08g1125:0.00000000,(((Tc05g0295:0.05152879,Gr12g1129:0.05152879)0.6140:0.01054289,Gr06g1814:0.06207168)1.0000:0.02843267,Gr02g2621:0.09050435)0.0000:0.12719930);	N
374	(Gr07g3656:0.22385315,Gr02g2358:0.09161993,((Tc05g1372:0.06339773,Gr06g1501:0.12485353)0.9670:0.02760433,(Vv08g1159:0.32945244,Gr09g3974:0.09876660)0.6120:0.01503470)0.8220:0.02248498);	N	((Tc05g1372:0.05360174,Gr06g1501:0.13448712)0.9060:0.02582428,(Vv08g1159:0.36178180,Gr09g3974:0.07024488)0.5070:0.04679285,(Gr02g2358:0.08358413,Gr07g3656:0.23235665)0.7110:0.05095539);	N	(((Vv08g1159:157.76388889,Gr09g3974:49.51388889)0.4160:27.80555556,(Tc05g1372:35.38888889,Gr06g1501:70.88888889)0.8600:23.93055556)0.5620:26.84722222,Gr02g2358:49.55555556,Gr07g3656:114.30555556);	N	(Vv08g1159:0.32945244,Gr09g3974:0.09876660,((Tc05g1372:0.06339773,Gr06g1501:0.12485353)0.9620:0.02760433,(Gr02g2358:0.09342995,Gr07g3656:0.22204313)0.8330:0.02248498)0.5670:0.01503470);	N	(Vv08g1159:0.00000000,((((Tc05g1372:0.09184744,Gr09g3974:0.09184744)0.5290:0.02059279,Gr02g2358:0.11244023)0.3940:0.00566955,Gr06g1501:0.11810978)1.0000:0.06045571,Gr07g3656:0.17856549)0.0000:0.30344862);	N
375	(Gr09g3977:0.10474599,Gr06g1507:0.04756786,(Tc05g1334:0.04745696,(Vv08g1167:0.13944862,Gr02g2361:0.08208900)0.8130:0.01752880)0.6310:0.00909365);	N	((Vv08g1167:0.14450092,Gr02g2361:0.08861351)0.7580:0.02016933,Gr09g3977:0.10978898,(Tc05g1334:0.04890514,Gr06g1507:0.05175780)0.3380:0.00646340);	N	(((Vv08g1167:75.00000000,Gr02g2361:50.75000000)0.8720:20.26666667,Tc05g1334:26.51666667)0.8350:11.73333333,Gr06g1507:27.31666667,Gr09g3977:53.41666667);	N	(Vv08g1167:0.13944862,Gr02g2361:0.08208900,(Tc05g1334:0.04745696,(Gr06g1507:0.04591660,Gr09g3977:0.10639724)0.6400:0.00909365)0.7910:0.01752880);	N	(Vv08g1167:0.00000000,(((Tc05g1334:0.04875672,Gr06g1507:0.04875672)1.0000:0.03129715,Gr09g3977:0.08005387)0.5210:0.00608138,Gr02g2361:0.08613525)0.0000:0.14147174);	N
376	(Gr09g3990:0.08903772,Tc05g1198:0.08887916,(Vv08g1198:0.31408785,(Gr06g1524:0.16768113,Gr02g2379:0.18529302)0.8570:0.02677810)0.7760:0.01494804);	N	(Vv08g1198:0.37313840,Gr02g2379:0.17857457,((Tc05g1198:0.09004192,Gr09g3990:0.10981567)0.8170:0.04214837,Gr06g1524:0.17917368)0.5060:0.03547273);	N	(((Vv08g1198:184.74038462,Gr02g2379:105.62500000)0.5820:57.72115385,Gr06g1524:106.71025641)0.7710:50.62115385,Tc05g1198:64.30833333,Gr09g3990:78.27371795);	N	(Vv08g1198:0.31408785,(Tc05g1198:0.08866013,Gr09g3990:0.08925675)0.7690:0.01494804,(Gr06g1524:0.16768113,Gr02g2379:0.18529302)0.8520:0.02677810);	N	(Vv08g1198:0.00000000,(((Tc05g1198:0.08895844,Gr09g3990:0.08895844)1.0000:0.05762445,Gr06g1524:0.14658289)0.8760:0.01930532,Gr02g2379:0.16588821)0.0000:0.30178547);	N
377	(Gr07g3681:0.07414812,Vv08g1222:0.14813591,(Tc05g1077:0.03047029,(Gr06g1532:0.02840355,(Gr02g1581:0.02535779,Gr09g4004:0.13962802)0.5190:0.00862794)0.4740:0.00569993)0.8050:0.01387757);	N	((((Vv08g1222:0.16187152,Gr07g3681:0.07366802)0.6530:0.01952120,Gr02g1581:0.03070065)0.3860:0.00752148,Gr09g4004:0.14886366)0.2830:0.00342436,Gr06g1532:0.03436032,Tc05g1077:0.03518055);	N	(((Vv08g1222:58.29166667,Gr07g3681:32.42500000)0.5660:14.13333333,Gr06g1532:11.45833333)0.2420:7.25833333,Tc05g1077:15.33333333,(Gr02g1581:14.66666667,Gr09g4004:52.30000000)0.2040:7.13333333);	N	(Vv08g1222:0.14813591,Gr07g3681:0.07414812,(Tc05g1077:0.03133189,(Gr06g1532:0.02926515,(Gr02g1581:0.02844478,Gr09g4004:0.13654103)0.5290:0.00776634)0.4740:0.00598713)0.7760:0.01301596);	N	(Vv08g1222:0.00000000,((((Tc05g1077:0.03458449,Gr06g1532:0.03458449)0.5240:0.00260790,Gr02g1581:0.03719239)0.9970:0.02132131,Gr07g3681:0.05851370)0.9890:0.03704727,Gr09g4004:0.09556097)0.0000:0.13014968);	N
378	(Gr09g4005:0.11719153,Gr06g1537:0.09727935,(Tc05g1058:0.05636913,(Vv08g1228:0.20034770,Gr02g2386:0.18589207)1.0000:0.06366938)0.6540:0.00557777);	N	(Vv08g1228:0.22363326,Gr02g2386:0.18643886,((Tc05g1058:0.05518271,Gr09g4005:0.12639748)0.5870:0.02406531,Gr06g1537:0.09188549)0.9990:0.08139518);	N	(((Vv08g1228:247.23461538,Gr02g2386:151.45833333)0.9990:162.19294872,Gr06g1537:134.81346154)0.9100:54.69487179,Tc05g1058:85.07371795,Gr09g4005:160.53205128);	N	(Vv08g1228:0.20034770,Gr02g2386:0.18589207,(Tc05g1058:0.05636913,(Gr06g1537:0.09748840,Gr09g4005:0.11698249)0.6480:0.00557777)1.0000:0.06366938);	N	(Vv08g1228:0.00000000,(((Tc05g1058:0.08003122,Gr06g1537:0.08003122)0.9060:0.01816206,Gr09g4005:0.09819328)1.0000:0.07358671,Gr02g2386:0.17177999)0.0000:0.19329166);	N
379	(Gr09g4010:0.02843392,Gr06g1544:0.02357900,(Tc05g1035:0.02497591,(Vv08g1237:0.11209284,Gr02g2389:0.04506047)0.5010:0.00622587)0.6410:0.00704717);	N	(Vv08g1237:0.12326484,Gr02g2389:0.03462985,(Tc05g1035:0.02818801,(Gr06g1544:0.02582668,Gr09g4010:0.02632172)0.6180:0.00441097)0.4730:0.01797192);	N	(((Vv08g1237:24.41666667,Gr02g2389:9.91666667)0.4910:4.66666667,Tc05g1035:4.75000000)0.7480:3.00000000,Gr06g1544:5.75000000,Gr09g4010:6.50000000);	N	(Vv08g1237:0.11054944,Gr02g2389:0.04660386,(Tc05g1035:0.02497591,(Gr06g1544:0.02357900,Gr09g4010:0.02843392)0.6410:0.00704717)0.4930:0.00622587);	N	(Vv08g1237:0.00000000,((Tc05g1035:0.02901477,(Gr06g1544:0.02600646,Gr09g4010:0.02600646)0.4470:0.00300831)0.8270:0.01180893,Gr02g2389:0.04082369)0.0000:0.10997445);	N
380	(Gr09g4015:0.08007930,Gr06g1550:0.10863475,((Tc05g1022:0.05298936,Vv08g1246:0.48575850)0.4480:0.00590638,Gr02g2396:0.12507647)0.6330:0.01355885);	Y	(Vv08g1246:0.51929156,Tc05g1022:0.02529169,((Gr06g1550:0.11600094,Gr09g4015:0.07854916)0.6080:0.02521244,Gr02g2396:0.12306961)0.5160:0.03096212);	Y	((Vv08g1246:255.01785714,Gr06g1550:68.77976190)0.5910:39.31547619,(Tc05g1022:46.72023810,Gr02g2396:87.85119048)0.4560:24.48214286,Gr09g4015:56.83333333);	N	(Vv08g1246:0.48699003,Tc05g1022:0.05175782,((Gr06g1550:0.10863475,Gr09g4015:0.08007930)0.6350:0.01355885,Gr02g2396:0.12507647)0.4650:0.00590638);	Y	(Vv08g1246:0.00000000,(((Tc05g1022:0.07798095,Gr09g4015:0.07798095)0.8680:0.01484441,Gr06g1550:0.09282537)0.6780:0.01467976,Gr02g2396:0.10750512)0.0000:0.48115755);	N
381	(Gr09g4047:0.08658136,Gr02g2409:0.12909852,(Gr06g1562:0.09550455,(Tc05g0952:0.07506822,Vv08g1279:0.43105259)0.3260:0.00371847)0.5650:0.01584874);	Y	((Vv08g1279:0.45409249,Gr02g2409:0.11293241)0.4770:0.03688727,Gr09g4047:0.08523222,(Tc05g0952:0.08015146,Gr06g1562:0.09533259)0.3990:0.01583298);	N	((Vv08g1279:141.75000000,Gr02g2409:48.00000000)0.7740:26.12500000,(Tc05g0952:34.54166667,Gr06g1562:42.04166667)0.4800:15.66666667,Gr09g4047:32.87500000);	N	(Vv08g1279:0.43190909,Tc05g0952:0.07421172,(Gr06g1562:0.09550455,(Gr02g2409:0.12909852,Gr09g4047:0.08658136)0.5310:0.01584874)0.3370:0.00371847);	Y	(Vv08g1279:0.00000000,(((Tc05g0952:0.08447393,Gr09g4047:0.08447393)0.5200:0.00693826,Gr06g1562:0.09141219)0.9470:0.02503976,Gr02g2409:0.11645195)0.0000:0.42187702);	N
382	(Gr09g4072:0.11312566,Tc05g0936:0.09152009,((Vv08g1306:0.28635934,Gr02g2418:0.16078146)0.4070:0.00549849,Gr02g1594:0.16099663)0.9260:0.03320998);	N	(Vv08g1306:0.33355346,(Gr02g2418:0.17505308,Gr02g1594:0.16715334)0.5950:0.04586088,(Tc05g0936:0.07730994,Gr09g4072:0.13363276)0.5820:0.03298613);	N	(Vv08g1306:119.20833333,(Tc05g0936:53.70000000,Gr09g4072:59.95000000)0.7430:42.87500000,(Gr02g2418:74.45833333,Gr02g1594:74.50833333)0.6600:33.30000000);	N	(Vv08g1306:0.28464302,Gr02g2418:0.16249778,((Tc05g0936:0.09152009,Gr09g4072:0.11312566)0.9320:0.03320998,Gr02g1594:0.16099663)0.4070:0.00549849);	N	(Vv08g1306:0.00000000,(((Tc05g0936:0.10232288,Gr09g4072:0.10232288)0.9940:0.04594187,Gr02g1594:0.14826475)0.5240:0.00688562,Gr02g2418:0.15515036)0.0000:0.28354379);	N
383	(Gr09g4088:0.17205859,Gr02g1600:0.16743025,(Gr06g1587:0.16726808,(Vv08g1334:0.35333173,Tc05g0891:0.08959817)0.7320:0.01264126)0.9110:0.03124537);	Y	(Vv08g1334:0.38180299,Tc05g0891:0.06468859,((Gr02g1600:0.16875813,Gr09g4088:0.19446282)0.8250:0.04839314,Gr06g1587:0.17722641)0.5610:0.03499115);	Y	((Vv08g1334:258.33333333,Tc05g0891:81.87866300)0.6710:57.67032967,Gr06g1587:133.33012821,(Gr02g1600:143.77014652,Gr09g4088:148.47847985)0.7690:70.53891941);	Y	(Vv08g1334:0.35398849,(Gr06g1587:0.16726808,(Gr02g1600:0.16743025,Gr09g4088:0.17205859)0.9010:0.03124537)0.7360:0.01264126,Tc05g0891:0.08894141);	N	(Vv08g1334:0.00000000,(((Tc05g0891:0.13344024,Gr06g1587:0.13344024)0.8720:0.03398409,Gr09g4088:0.16742433)0.3900:0.00180779,Gr02g1600:0.16923212)0.0000:0.35829201);	N
384	(Gr07g3716:0.09278850,(Vv08g1357:0.12387651,Tc05g0860:0.04559761)0.7820:0.01450820,(Gr06g1594:0.03701242,Gr02g2443:0.04217912)0.4400:0.00250338);	Y	((Vv08g1357:0.13166131,Tc05g0860:0.03802293)0.7820:0.02553819,Gr07g3716:0.09430242,(Gr06g1594:0.03711732,Gr02g2443:0.04392600)0.5330:0.01210303);	Y	((Vv08g1357:52.83333333,Tc05g0860:22.08333333)0.7480:14.50000000,(Gr06g1594:18.00000000,Gr07g3716:42.25000000)0.4150:7.66666667,Gr02g2443:16.66666667);	Y	((Vv08g1357:0.12387651,Tc05g0860:0.04559761)0.7980:0.01450820,Gr07g3716:0.09278850,(Gr06g1594:0.03721041,Gr02g2443:0.04198113)0.4300:0.00250338);	Y	(Vv08g1357:0.00000000,((Tc05g0860:0.05263641,(Gr06g1594:0.03959577,Gr02g2443:0.03959577)0.8980:0.01304064)0.9630:0.01678591,Gr07g3716:0.06942231)0.0000:0.12098145);	N
385	(Gr09g4139:0.06373325,Gr06g1618:0.07669136,(Tc05g0774:0.03558238,(Vv08g1433:0.24671089,Gr02g2464:0.12089068)0.9190:0.01316140)0.4990:0.00260086);	N	(Vv08g1433:0.25287441,Gr02g2464:0.12987454,(Tc05g0774:0.03236897,(Gr06g1618:0.07786818,Gr09g4139:0.06651290)0.5600:0.01021086)0.6550:0.01443119);	N	(((Vv08g1433:233.12500000,Gr02g2464:127.04166667)0.8400:46.60000000,Tc05g0774:36.97500000)0.4940:21.85833333,Gr06g1618:82.50000000,Gr09g4139:73.90000000);	N	(Vv08g1433:0.24671089,Gr02g2464:0.12089068,(Tc05g0774:0.03558238,(Gr06g1618:0.07597694,Gr09g4139:0.06444766)0.4780:0.00260086)0.9130:0.01316140);	N	(Vv08g1433:0.00000000,(((Tc05g0774:0.05238707,Gr09g4139:0.05238707)0.7380:0.01072332,Gr06g1618:0.06311039)1.0000:0.03411710,Gr02g2464:0.09722749)0.0000:0.23487929);	N
386	(Gr07g3730:0.13441651,Vv08g1437:0.18286010,(Tc05g0770:0.04071874,(Gr06g1624:0.05609214,Gr09g4141:0.05736888)0.4160:0.00413819)0.5210:0.00728073);	N	(Vv08g1437:0.19184576,Gr07g3730:0.13517674,(Tc05g0770:0.03523500,(Gr06g1624:0.05656818,Gr09g4141:0.06006489)0.5120:0.01217326)0.4960:0.02109531);	N	(((Vv08g1437:138.00000000,Gr09g4141:43.25000000)0.4720:20.83333333,Tc05g0770:28.33333333)0.4870:17.83333333,Gr06g1624:43.75000000,Gr07g3730:107.00000000);	N	(Vv08g1437:0.18286010,Gr07g3730:0.13441651,(Tc05g0770:0.04071874,(Gr06g1624:0.05544733,Gr09g4141:0.05801370)0.4090:0.00413819)0.5190:0.00728073);	N	(Vv08g1437:0.00000000,(((Tc05g0770:0.04918491,Gr06g1624:0.04918491)0.6710:0.00538162,Gr09g4141:0.05456652)1.0000:0.04335812,Gr07g3730:0.09792464)0.0000:0.16461417);	N
387	(Gr07g3731:0.07875906,Vv08g1442:0.14815510,((Tc05g0765:0.02640675,Gr06g1627:0.05611680)0.9500:0.00949876,Gr09g4145:0.05661919)0.5870:0.00369316);	N	(Vv08g1442:0.15843192,Gr07g3731:0.07597432,((Tc05g0765:0.02483044,Gr06g1627:0.05775475)0.5390:0.00887859,Gr09g4145:0.06217795)0.5370:0.01490219);	N	(Vv08g1442:148.29166667,((Tc05g0765:29.16666667,Gr06g1627:61.16666667)0.7690:20.62500000,Gr09g4145:57.95833333)0.6270:27.50000000,Gr07g3731:79.29166667);	N	(Vv08g1442:0.14825416,Gr07g3731:0.07866000,((Tc05g0765:0.02640675,Gr06g1627:0.05611680)0.9560:0.00949876,Gr09g4145:0.05661919)0.5920:0.00369316);	N	(Vv08g1442:0.00000000,(((Tc05g0765:0.04126178,Gr06g1627:0.04126178)0.8050:0.01242809,Gr09g4145:0.05368986)0.9940:0.01389296,Gr07g3731:0.06758282)0.0000:0.14256698);	N
388	(Gr11g0796:0.04880713,Tc06g0865:0.03885263,((Vv09g0557:0.16637052,Gr09g1291:0.06709417)0.4140:0.00278237,Gr10g2276:0.08210540)0.2350:0.00079109);	N	(Vv09g0557:0.17305735,Gr09g1291:0.06252458,((Gr10g2276:0.09078404,Tc06g0865:0.03509162)0.2670:0.00655801,Gr11g0796:0.05034181)0.5380:0.01171992);	N	(((Vv09g0557:256.81666667,Gr10g2276:138.08333333)0.4470:40.23333333,Gr09g1291:107.76666667)0.4770:24.60000000,Tc06g0865:66.16666667,Gr11g0796:86.33333333);	N	(Vv09g0557:0.16637052,Gr09g1291:0.06709417,((Tc06g0865:0.03910181,Gr11g0796:0.04855795)0.2460:0.00079109,Gr10g2276:0.08210540)0.4200:0.00278237);	N	(Vv09g0557:0.00000000,(((Tc06g0865:0.04382988,Gr11g0796:0.04382988)0.9870:0.01273422,Gr09g1291:0.05656409)0.9300:0.01146479,Gr10g2276:0.06802889)0.0000:0.16003878);	N
389	(Gr11g0292:0.12599716,(Vv10g0011:0.31532213,Gr10g1552:0.95374726)0.8940:0.12060477,(Tc06g1822:0.07471685,Gr09g1684:0.07456568)1.0000:0.11987589);	N	((Vv10g0011:0.28833525,Gr10g1552:1.01143040)0.9390:0.22545585,Gr11g0292:0.22228156,(Tc06g1822:0.06185650,Gr09g1684:0.08723523)0.5180:0.04768553);	N	((Vv10g0011:203.89047619,Gr10g1552:354.87976190)0.9780:150.59523810,(Tc06g1822:62.05714286,Gr09g1684:72.68214286)0.9720:95.17023810,Gr11g0292:112.72500000);	N	((Vv10g0011:0.31532213,Gr10g1552:0.95374726)0.8980:0.12060477,Gr11g0292:0.12599716,(Tc06g1822:0.06985846,Gr09g1684:0.07942406)1.0000:0.11987589);	N	((Vv10g0011:0.30380203,((Tc06g1822:0.07464126,Gr09g1684:0.07464126)1.0000:0.08561589,Gr11g0292:0.16025715)1.0000:0.14354488)0.0000:0.00000000,Gr10g1552:0.94798721);	N
390	(Gr10g2566:0.12354867,Gr06g0880:0.12698708,(((Vv10g0023:0.24173496,Tc06g1812:0.78352810)0.9430:0.08907134,Gr11g0298:0.14596954)0.8290:0.02617939,Gr10g1559:0.11406053)1.0000:0.05498260);	Y	((Vv10g0023:0.19859742,Tc06g1812:0.85916120)0.9220:0.17843975,Gr11g0298:0.15860234,((Gr06g0880:0.12617595,Gr10g2566:0.13698884)0.9950:0.06395446,Gr10g1559:0.13158540)0.5640:0.03220912);	Y	((Vv10g0023:112.25477855,Tc06g1812:205.41614219)0.9940:91.28376068,((Gr06g0880:78.24166667,Gr10g2566:79.46717172)0.9830:52.63789821,Gr10g1559:73.78762626)0.5720:50.20153458,Gr11g0298:78.70942113);	Y	((Vv10g0023:0.24173496,Tc06g1812:0.78352810)0.9300:0.08677638,Gr11g0298:0.14826450,((Gr06g0880:0.12502444,Gr10g2566:0.12551130)0.9990:0.05268764,Gr10g1559:0.11635549)0.8410:0.02694438);	Y	((Vv10g0023:0.25278680,(((Gr06g0880:0.12526787,Gr10g2566:0.12526787)0.9450:0.02188763,Gr10g1559:0.14715550)0.5760:0.01801254,Gr11g0298:0.16516804)1.0000:0.08761875)0.0000:0.00000000,Tc06g1812:0.79015920);	N
391	(Gr11g0337:0.11118503,Gr06g0887:0.17118729,((Tc06g1726:0.06133695,Gr10g1583:0.08034232)0.9930:0.02112871,Vv10g0117:0.16043297)0.4690:0.00557593);	N	(Vv10g0117:0.20940591,Tc06g1726:0.04306905,((Gr06g0887:0.18914711,Gr11g0337:0.10539687)0.7300:0.04004801,Gr10g1583:0.08283877)0.3430:0.01809801);	Y	((Vv10g0117:143.91666667,Tc06g1726:74.35384615)0.5000:58.00384615,(Gr06g0887:272.04615385,Gr11g0337:174.04615385)0.8360:92.40128205,Gr10g1583:128.23205128);	Y	(Vv10g0117:0.16043297,(Tc06g1726:0.06133695,Gr10g1583:0.08034232)0.9940:0.02112871,(Gr06g0887:0.16938010,Gr11g0337:0.11299222)0.4840:0.00557593);	N	((Vv10g0117:0.13153756,((Tc06g1726:0.07083964,Gr10g1583:0.07083964)1.0000:0.03171782,Gr11g0337:0.10255746)0.9950:0.02898009)0.0000:0.00000000,Gr06g0887:0.15772035);	N
392	(Gr10g2422:0.18361342,Vv10g0119:0.27585973,((Tc06g1724:0.06262603,Gr11g0338:0.08946971)0.7710:0.01291489,Gr06g0888:0.12904909)0.9060:0.02573892);	N	(Vv10g0119:0.28154551,Gr10g2422:0.19107239,(Tc06g1724:0.05777815,(Gr06g0888:0.14434029,Gr11g0338:0.08307606)0.3690:0.01822741)0.9120:0.06054425);	N	((Vv10g0119:229.54871795,Gr10g2422:161.04871795)0.9090:75.86153846,(Tc06g1724:68.91666667,Gr11g0338:83.80128205)0.5040:41.11794872,Gr06g0888:108.70512821);	N	(Vv10g0119:0.27585973,Gr10g2422:0.18361342,((Tc06g1724:0.06461948,Gr11g0338:0.08747625)0.7440:0.01291489,Gr06g0888:0.12904909)0.9060:0.02573892);	N	(Vv10g0119:0.00000000,(((Tc06g1724:0.07604787,Gr11g0338:0.07604787)1.0000:0.03295806,Gr06g0888:0.10900593)1.0000:0.04683268,Gr10g2422:0.15583861)0.0000:0.26197232);	N
393	(Gr11g0402:0.12667431,Gr10g1593:0.12094319,(Tc06g1700:0.05974846,(Vv10g0137:0.24126588,Gr09g1625:0.12675312)0.5410:0.01064768)0.6160:0.01198735);	N	((Vv10g0137:0.26267019,Gr09g1625:0.13348534)0.4330:0.03130756,Gr11g0402:0.14632385,(Tc06g1700:0.05695103,Gr10g1593:0.13318879)0.2410:0.01405078);	N	(((Vv10g0137:88.45238095,Gr09g1625:55.25000000)0.4090:26.95238095,Tc06g1700:22.16666667)0.3190:24.11904762,Gr10g1593:51.23809524,Gr11g0402:57.82142857);	N	(Vv10g0137:0.23890296,Gr09g1625:0.12911604,(Tc06g1700:0.05974846,(Gr10g1593:0.12094319,Gr11g0402:0.12667431)0.6230:0.01198735)0.5340:0.01064768);	N	(Vv10g0137:0.00000000,(((Tc06g1700:0.09368360,Gr10g1593:0.09368360)0.6430:0.01915126,Gr11g0402:0.11283486)0.5920:0.01108898,Gr09g1625:0.12392384)0.0000:0.23985124);	N
394	(Gr11g0395:0.09559737,(Tc06g1694:0.05232935,Gr10g1594:0.06563010)0.9650:0.02498887,(Vv10g0142:0.21857411,Gr09g1621:0.20353808)0.8770:0.02159597);	N	(Vv10g0142:0.23269055,Gr09g1621:0.21936484,((Tc06g1694:0.04152225,Gr10g1594:0.07735066)0.9140:0.04056924,Gr11g0395:0.10543509)0.7010:0.02723852);	N	((Vv10g0142:88.10833333,Gr09g1621:83.49166667)0.7670:31.19166667,(Tc06g1694:27.55833333,Gr10g1594:36.39166667)0.8830:25.04166667,Gr11g0395:42.21666667);	N	(Vv10g0142:0.21870996,((Tc06g1694:0.05232935,Gr10g1594:0.06563010)0.9630:0.02498887,Gr11g0395:0.09559737)0.8520:0.02159597,Gr09g1621:0.20340223);	N	(Vv10g0142:0.00000000,(((Tc06g1694:0.05897972,Gr10g1594:0.05897972)0.9970:0.03080326,Gr11g0395:0.08978298)1.0000:0.06670647,Gr09g1621:0.15648945)0.0000:0.19504979);	N
395	(Gr10g2415:0.25110935,Vv10g0167:0.31027271,((Tc06g1671:0.07496622,Gr06g0896:0.18978311)0.5120:0.02259180,Gr11g0383:0.14063142)0.9930:0.11003225);	N	((Vv10g0167:0.36514167,Gr10g2415:0.32264819)0.8150:0.11498026,Gr11g0383:0.16793507,(Tc06g1671:0.09374232,Gr06g0896:0.19790703)0.5230:0.00818966);	N	((Vv10g0167:152.44871795,Gr10g2415:165.19038462)0.6130:120.86987179,Tc06g1671:79.67179487,(Gr06g0896:100.00000000,Gr11g0383:108.00961538)0.2310:59.80961538);	N	((Vv10g0167:0.31027271,Gr10g2415:0.25110935)0.9970:0.11003225,Gr11g0383:0.14063142,(Tc06g1671:0.08246972,Gr06g0896:0.18227961)0.4970:0.02259180);	N	(Vv10g0167:0.00000000,(((Tc06g1671:0.13237467,Gr06g0896:0.13237467)0.5450:0.01542427,Gr11g0383:0.14779894)1.0000:0.10786592,Gr10g2415:0.25566486)0.0000:0.31255046);	N
396	(Gr10g2414:0.06202797,Vv10g0169:0.14835416,((((Tc06g1670:0.03060089,Gr10g1601:0.04266094)0.3840:0.00298152,Gr09g1613:0.03492590)0.2870:0.00095007,Gr11g0382:0.04006408)0.6650:0.01150326,Gr06g0897:0.04674248)0.4620:0.00395099);	N	((Vv10g0169:0.15638278,Gr10g2414:0.06164409)0.3950:0.02035551,Gr06g0897:0.04456739,(Tc06g1670:0.02318859,(Gr09g1613:0.03705671,(Gr11g0382:0.03993121,Gr10g1601:0.04151166)0.3390:0.00848597)0.2270:0.00913765)0.5490:0.01824321);	N	(((Vv10g0169:65.20000000,Gr06g0897:19.26666667)0.5020:12.93333333,Tc06g1670:12.43333333)0.2790:5.33333333,(Gr10g1601:22.00000000,Gr11g0382:20.00000000)0.4600:5.43333333,(Gr09g1613:14.53333333,Gr10g2414:39.76666667)0.2580:7.10000000);	N	((Vv10g0169:0.14835416,Gr10g2414:0.06202797)0.4580:0.00395099,Gr06g0897:0.04674248,(((Tc06g1670:0.03116674,Gr10g1601:0.04209508)0.3770:0.00245812,Gr09g1613:0.03544930)0.2920:0.00136113,Gr11g0382:0.03958741)0.7040:0.01162504);	N	(Vv10g0169:0.00000000,(((((Tc06g1670:0.03380105,Gr09g1613:0.03380105)0.4780:0.00488305,Gr10g1601:0.03868410)0.3750:0.00084810,Gr11g0382:0.03953220)0.7950:0.00922380,Gr06g0897:0.04875600)0.8890:0.00921554,Gr10g2414:0.05797154)0.0000:0.14564987);	N
397	(Gr11g0376:0.16263577,Vv10g0176:0.32268454,(Tc06g1661:0.05907159,(Gr10g1609:0.08019560,Gr09g1609:0.14707002)0.6400:0.01798952)0.7110:0.01869080);	N	(Vv10g0176:0.32936165,Gr11g0376:0.17407504,(Tc06g1661:0.05060302,(Gr10g1609:0.09372563,Gr09g1609:0.13875970)0.6250:0.03365478)0.5040:0.03718753);	N	((Vv10g0176:103.25000000,Gr11g0376:64.48333333)0.9110:28.60833333,(Tc06g1661:31.37500000,Gr09g1609:59.45833333)0.5460:16.51666667,Gr10g1609:34.30833333);	N	(Vv10g0176:0.32268454,Gr11g0376:0.16263577,(Tc06g1661:0.05907159,(Gr10g1609:0.08391996,Gr09g1609:0.14334565)0.6410:0.01798952)0.6890:0.01869080);	N	(Vv10g0176:0.00000000,(((Tc06g1661:0.08607709,Gr10g1609:0.08607709)0.9380:0.02304774,Gr09g1609:0.10912482)0.9600:0.03525784,Gr11g0376:0.14438266)0.0000:0.31355799);	N
398	(Gr11g0375:0.09785609,Vv10g0178:0.41194255,((Tc06g1660:0.06430981,Gr10g1610:0.10430909)0.4980:0.00341935,Gr09g1608:0.07552067)0.9270:0.02509892);	N	(Vv10g0178:0.45497484,Gr11g0375:0.11236264,((Gr10g1610:0.11352179,Tc06g1660:0.06006226)0.3180:0.01374325,Gr09g1608:0.07600970)0.3750:0.02584452);	N	((Vv10g0178:245.58333333,Gr10g1610:68.40000000)0.4200:33.56666667,Tc06g1660:42.68333333,(Gr09g1608:56.50000000,Gr11g0375:90.50000000)0.3570:21.76666667);	N	(((Vv10g0178:0.41194255,Gr11g0375:0.09785609)0.9400:0.02509892,Gr09g1608:0.07552067)0.5020:0.00341935,Gr10g1610:0.10496939,Tc06g1660:0.06364950);	N	(Vv10g0178:0.00000000,(((Tc06g1660:0.07030430,Gr09g1608:0.07030430)0.9540:0.01832301,Gr10g1610:0.08862731)0.8690:0.01467991,Gr11g0375:0.10330721)0.0000:0.41466811);	N
399	(Gr10g2412:0.11655235,(Gr09g1604:0.05984004,Gr11g0370:0.06300338)0.9840:0.02122499,(Vv10g0183:0.09130767,Tc06g1611:0.92980875)0.9980:0.04994532);	Y	(Vv10g0183:0.06530038,Tc06g1611:1.00476555,((Gr09g1604:0.06085748,Gr11g0370:0.06658044)0.7700:0.02638701,Gr10g2412:0.12942746)0.9780:0.08620947);	Y	((Vv10g0183:239.65128205,Tc06g1611:1096.78333333)0.9360:180.47628205,(Gr09g1604:151.69038462,Gr11g0370:150.85705128)0.7500:110.04487179,Gr10g2412:241.49679487);	Y	(Vv10g0183:0.09130767,Tc06g1611:0.92980875,((Gr09g1604:0.06124385,Gr11g0370:0.06159958)0.9890:0.02122499,Gr10g2412:0.11655235)0.9930:0.04994532);	Y	((Vv10g0183:0.11760079,((Gr09g1604:0.06142171,Gr11g0370:0.06142171)1.0000:0.03817781,Gr10g2412:0.09959953)0.9710:0.01800126)0.0000:0.00000000,Tc06g1611:0.94295531);	N
400	(Gr11g0452:0.07501240,(Vv10g0258:0.24600080,Gr10g1669:0.09559796)0.8070:0.01185778,(Tc06g1504:0.06920407,Gr09g1546:0.10693174)0.7370:0.00733281);	N	(Vv10g0258:0.27638100,Gr11g0452:0.06499469,((Tc06g1504:0.06445367,Gr09g1546:0.11513255)0.9230:0.02788136,Gr10g1669:0.10079734)0.7170:0.03268679);	N	((Vv10g0258:257.58333333,Gr11g0452:88.33333333)0.5700:52.50000000,(Tc06g1504:116.63333333,Gr09g1546:174.21666667)0.9730:83.45000000,Gr10g1669:123.28333333);	N	((Vv10g0258:0.24600080,Gr10g1669:0.09559796)0.8190:0.01185778,Gr11g0452:0.07501240,(Tc06g1504:0.06939446,Gr09g1546:0.10674135)0.7500:0.00733281);	N	(Vv10g0258:0.00000000,(((Tc06g1504:0.07615542,Gr11g0452:0.07615542)0.9310:0.01485638,Gr10g1669:0.09101180)0.4850:0.00711904,Gr09g1546:0.09813084)0.0000:0.24711624);	N
401	(Gr10g2381:0.10307534,Gr11g0459:0.08281405,(Vv10g0277:0.26455272,((Tc06g1488:0.04502925,Gr09g1540:0.06866744)0.9570:0.01152554,Gr10g1674:0.08615749)0.5560:0.00537457)0.6180:0.00785783);	N	((Tc06g1488:0.04422030,Gr09g1540:0.07205146)0.8780:0.02054406,(Vv10g0277:0.29413188,Gr10g1674:0.07708283)0.2630:0.01356986,(Gr11g0459:0.08212734,Gr10g2381:0.11975955)0.5110:0.02379873);	N	((Vv10g0277:233.33730159,((Tc06g1488:52.16785714,Gr09g1540:74.32341270)0.8890:33.66587302,Gr10g1674:81.00674603)0.6860:38.09166667)0.4490:38.06031746,Gr11g0459:84.09523810,Gr10g2381:109.25158730);	N	(Vv10g0277:0.26429383,(Gr11g0459:0.08289741,Gr10g2381:0.10299199)0.6250:0.00811671,((Tc06g1488:0.04502925,Gr09g1540:0.06866744)0.9630:0.01178442,Gr10g1674:0.08589860)0.5850:0.00528827);	N	(Vv10g0277:0.00000000,((((Tc06g1488:0.05684835,Gr09g1540:0.05684835)0.9820:0.02041734,Gr10g1674:0.07726568)0.7530:0.00673652,Gr11g0459:0.08400221)0.9240:0.01159144,Gr10g2381:0.09559365)0.0000:0.25708587);	N
402	(Gr10g2345:2.60262778,Gr10g1684:0.00000000,((Tc06g1458:0.03390424,Vv10g0307:0.31556595)0.4140:0.03540519,Gr09g1525:0.06392117)0.5010:0.09004620);	Y	(Vv10g0307:0.30428937,Gr10g2345:2.83808483,((Tc06g1458:0.06356724,Gr09g1525:0.09205187)0.5980:0.01847969,Gr10g1684:0.07557300)0.7680:0.00000020);	N	((Vv10g0307:124.35833333,Gr10g2345:661.20064103)1.0000:278.51730769,(Tc06g1458:130.99935897,Gr09g1525:177.66602564)0.8750:84.25576923,Gr10g1684:118.00256410);	N	(Vv10g0307:0.31060719,Tc06g1458:0.03886300,((Gr10g1684:0.00000000,Gr10g2345:2.60262778)0.5020:0.09004620,Gr09g1525:0.06392117)0.4120:0.03540519);	Y	((Vv10g0307:0.18760675,((Tc06g1458:0.07627044,Gr10g1684:0.07627044)0.5340:0.00712321,Gr09g1525:0.08339364)1.0000:0.10421311)0.0000:0.00000000,Gr10g2345:2.60025798);	N
403	(Gr10g1428:0.27074109,Tc06g0313:0.27426167,((Vv10g0493:0.20704753,Gr11g0070:0.26495842)0.9400:0.02840707,Gr09g1172:0.30228533)0.9520:0.03950941);	N	(Vv10g0493:0.20223139,((Tc06g0313:0.27728349,Gr10g1428:0.26736719)0.9840:0.07842200,Gr09g1172:0.31275359)0.9720:0.07091624,Gr11g0070:0.28631965);	N	(((Vv10g0493:259.74514652,Gr11g0070:312.33809524)0.6270:148.43186813,Gr09g1172:310.95192308)0.8030:156.30686813,Tc06g0313:319.29276557,Gr10g1428:308.93333333);	N	(Vv10g0493:0.20621755,((Tc06g0313:0.27426167,Gr10g1428:0.27074109)0.9480:0.03950941,Gr09g1172:0.30228533)0.9270:0.02840707,Gr11g0070:0.26578840);	N	(((Vv10g0493:0.23600297,Gr11g0070:0.23600297)0.9810:0.04734472,Gr09g1172:0.28334769)0.8680:0.00000000,(Tc06g0313:0.27250138,Gr10g1428:0.27250138)0.8680:0.03319686);	N
404	(Gr10g0924:0.06437239,(Tc09g0640:0.04604500,Gr01g0178:0.08319395)0.8950:0.00710290,(Vv11g0030:0.19382169,Gr13g2221:0.08827747)0.5180:0.00300315);	N	(Vv11g0030:0.20847450,Gr10g0924:0.06069841,((Tc09g0640:0.04150240,Gr01g0178:0.09123908)0.6390:0.00844345,Gr13g2221:0.09609517)0.4730:0.01168243);	N	((Vv11g0030:398.52371795,Gr13g2221:186.87371795)0.5560:69.97820513,(Tc09g0640:103.50000000,Gr01g0178:197.88461538)0.6450:49.14294872,Gr10g0924:138.09679487);	N	(Vv11g0030:0.19308122,((Tc09g0640:0.04604500,Gr01g0178:0.08319395)0.8730:0.00710290,Gr10g0924:0.06437239)0.5270:0.00300315,Gr13g2221:0.08901795);	N	(Vv11g0030:0.00000000,(((Tc09g0640:0.05759979,Gr10g0924:0.05759979)0.9560:0.01395743,Gr01g0178:0.07155722)0.7480:0.00871928,Gr13g2221:0.08027650)0.0000:0.18982121);	N
405	(Gr10g0923:0.07343035,Gr01g0177:0.13348807,((Gr13g2224:0.08217948,(Vv11g0036:0.19813752,Tc09g0643:0.04358135)0.4600:0.00242867)0.3580:0.00273264,Gr09g0380:0.07433237)0.4760:0.00283362);	Y	(Vv11g0036:0.20938930,Gr01g0177:0.13873513,(Tc09g0643:0.03468924,(Gr13g2224:0.08849317,(Gr09g0380:0.07496695,Gr10g0923:0.08113355)0.3920:0.01600406)0.3780:0.01502113)0.2730:0.02050674);	N	((Vv11g0036:413.08333333,Tc09g0643:80.75000000)0.5130:51.33333333,(Gr13g2224:183.04761905,Gr09g0380:167.88095238)0.4210:50.44047619,(Gr01g0177:279.33333333,Gr10g0923:157.52380952)0.4060:59.60714286);	Y	(Vv11g0036:0.19912021,Tc09g0643:0.04259865,(Gr13g2224:0.08176312,((Gr01g0177:0.13348807,Gr10g0923:0.07343035)0.4840:0.00324999,Gr09g0380:0.07391600)0.3830:0.00259385)0.4280:0.00284503);	Y	(Vv11g0036:0.00000000,((((Tc09g0643:0.05981229,Gr09g0380:0.05981229)0.6570:0.00962220,Gr10g0923:0.06943449)0.5830:0.00491258,Gr13g2224:0.07434707)1.0000:0.02911715,Gr01g0177:0.10346421)0.0000:0.18079159);	N
406	(Gr10g0922:0.12173601,((Vv11g0040:0.37945106,Gr01g0176:0.15589986)0.5590:0.02266855,Tc09g0645:0.06570633)0.2410:0.00611161,(Gr13g2225:0.11284252,Gr09g0378:0.12469629)0.3340:0.00578883);	N	(((Vv11g0040:0.41076674,Gr01g0176:0.14065240)0.6150:0.05295777,Gr10g0922:0.11232126)0.4430:0.02775741,Gr09g0378:0.12774551,(Tc09g0645:0.05771398,Gr13g2225:0.12340013)0.3350:0.02415144);	N	(((Vv11g0040:100.34307359,Gr01g0176:43.81746032)0.6050:24.48773449,Gr10g0922:33.06385281)0.5380:16.38131313,(Tc09g0645:21.95418470,Gr13g2225:37.48412698)0.3800:11.54329004,Gr09g0378:37.92496392);	N	((((Vv11g0040:0.37945106,Gr01g0176:0.15589986)0.5330:0.02266855,Tc09g0645:0.06570633)0.2730:0.00684350,Gr10g0922:0.12393167)0.3110:0.00359317,Gr09g0378:0.12515035,Gr13g2225:0.11238846);	N	(Vv11g0040:0.00000000,((((Tc09g0645:0.09071426,Gr13g2225:0.09071426)0.6380:0.01857385,Gr09g0378:0.10928811)0.5000:0.00702065,Gr10g0922:0.11630877)0.9720:0.02983714,Gr01g0176:0.14614591)0.0000:0.37359869);	N
407	(Gr10g0917:0.13612144,Gr01g0175:0.14147278,(((Vv11g0042:0.29503689,Gr04g2856:0.05925996)0.8430:0.03618983,Gr09g0377:0.26260465)0.8910:0.03281494,Tc09g0648:0.09891878)0.8800:0.02395926);	N	((Vv11g0042:0.31170772,Gr04g2856:0.17287282)0.5590:0.06881558,Gr09g0377:0.29003622,(Tc09g0648:0.07527083,(Gr01g0175:0.13836746,Gr10g0917:0.14935475)0.6010:0.06138639)0.3680:0.04369669);	N	(((Vv11g0042:112.69787157,Gr09g0377:94.68834776)0.6370:41.52243867,Tc09g0648:32.73906926)0.6580:30.75176768,Gr01g0175:50.64891775,(Gr04g2856:46.78939394,Gr10g0917:42.87806638)0.7070:31.28412698);	N	(((Vv11g0042:0.29503689,Gr04g2856:0.05925996)0.8360:0.03618983,Gr09g0377:0.26260465)0.9110:0.03231079,Tc09g0648:0.09740634,(Gr01g0175:0.14037612,Gr10g0917:0.13721810)0.8830:0.02547170);	N	(Vv11g0042:0.00000000,((((Tc09g0648:0.12789311,Gr04g2856:0.12789311)0.3900:0.00849297,Gr10g0917:0.13638608)0.2370:0.00175652,Gr01g0175:0.13814260)0.9710:0.06794851,Gr09g0377:0.20609111)0.0000:0.28684584);	N
408	(Gr10g0913:0.08342454,(Tc09g0660:0.04491149,Gr09g0371:0.07471179)0.7970:0.00515984,(Vv11g0054:0.16503904,Gr01g0170:0.08861653)0.5050:0.00223732);	N	(Vv11g0054:0.19134314,Tc09g0660:0.03032324,((Gr10g0913:0.08772359,Gr01g0170:0.09265436)0.3080:0.00924633,Gr09g0371:0.08006167)0.7070:0.01353953);	Y	((Vv11g0054:478.82142857,Tc09g0660:107.95595238)0.5730:69.17023810,(Gr01g0170:274.20238095,Gr10g0913:256.94642857)0.5210:66.43690476,Gr09g0371:216.46666667);	Y	(Vv11g0054:0.16447014,((Tc09g0660:0.04491149,Gr09g0371:0.07471179)0.8020:0.00515984,Gr10g0913:0.08342454)0.4990:0.00223732,Gr01g0170:0.08918542);	N	(Vv11g0054:0.00000000,(((Tc09g0660:0.05981164,Gr09g0371:0.05981164)0.9310:0.01438637,Gr10g0913:0.07419801)0.8150:0.00679016,Gr01g0170:0.08098818)0.0000:0.16122486);	N
409	(Gr09g0370:0.08013391,Gr04g2822:1.40680878,(Tc09g0663:0.13236818,(Vv11g0057:0.40292213,(Gr13g2227:0.20871273,Gr01g0168:0.09535592)0.9780:0.22162008)0.8840:0.18685113)0.5750:0.04546466);	N	(Vv11g0057:0.34641150,(Gr13g2227:0.18162711,Gr01g0168:0.12241679)0.9080:0.30961107,(Tc09g0663:0.12318136,(Gr04g2822:1.63590795,Gr09g0370:0.00001722)0.1590:0.11285008)0.4990:0.24306697);	N	(Vv11g0057:149.71853147,(Tc09g0663:47.51080586,Gr09g0370:43.88412698)0.9990:70.64334554,((Gr13g2227:94.01708014,Gr01g0168:69.05200078)1.0000:125.18687979,Gr04g2822:316.13952436)0.9380:107.84770507);	N	(Vv11g0057:0.40292213,(Gr13g2227:0.20871273,Gr01g0168:0.09535592)0.9740:0.22162008,(Tc09g0663:0.12254574,(Gr04g2822:1.42756742,Gr09g0370:0.05937527)0.5900:0.05528709)0.8910:0.18357699);	N	(((Vv11g0057:0.33406455,(Tc09g0663:0.11381550,Gr09g0370:0.11381550)1.0000:0.22024905)0.7970:0.03616041,(Gr13g2227:0.15203433,Gr01g0168:0.15203433)1.0000:0.21819063)0.0000:0.00000000,Gr04g2822:1.45761283);	N
410	(Gr10g0904:0.08601968,(Vv11g0062:0.20055680,(Tc09g0676:0.04525738,Gr09g0367:0.06203725)0.9770:0.01273999)0.6360:0.00576903,Gr01g0165:0.10401082);	N	(Vv11g0062:0.22469606,(Gr01g0165:0.10611732,Gr10g0904:0.08621927)0.8010:0.02194292,(Tc09g0676:0.04098206,Gr09g0367:0.06762445)0.2980:0.00747336);	N	((Vv11g0062:242.04166667,Gr01g0165:131.33333333)0.5680:53.83333333,Tc09g0676:53.45833333,(Gr09g0367:87.00000000,Gr10g0904:127.45833333)0.3480:22.87500000);	N	((Vv11g0062:0.20055680,(Tc09g0676:0.04525738,Gr09g0367:0.06203725)0.9760:0.01273999)0.6370:0.00576903,Gr10g0904:0.08670103,Gr01g0165:0.10332947);	N	(Vv11g0062:0.00000000,(((Tc09g0676:0.05364731,Gr09g0367:0.05364731)1.0000:0.02475935,Gr10g0904:0.07840666)0.9490:0.01244171,Gr01g0165:0.09084836)0.0000:0.19329423);	N
411	(Gr10g0901:0.16837564,Vv11g0069:0.13868173,(Tc09g0682:0.02956811,(Gr01g0161:0.05078830,Gr09g0364:0.13182806)0.8290:0.01194303)0.7090:0.01095965);	N	(Vv11g0069:0.15188175,Gr10g0901:0.16729204,(Tc09g0682:0.02859215,(Gr01g0161:0.05521598,Gr09g0364:0.12823116)0.6980:0.01117729)0.4540:0.01333890);	N	((Vv11g0069:47.41666667,Gr10g0901:51.91666667)0.6330:12.33333333,Tc09g0682:9.91666667,(Gr01g0161:19.41666667,Gr09g0364:43.16666667)0.8670:6.83333333);	N	(Vv11g0069:0.13811554,Gr10g0901:0.16894182,(Tc09g0682:0.02956811,(Gr01g0161:0.05078830,Gr09g0364:0.13182806)0.8270:0.01194303)0.6990:0.01095965);	N	((Vv11g0069:0.11416577,((Tc09g0682:0.04827080,Gr01g0161:0.04827080)0.9970:0.03965754,Gr09g0364:0.08792834)0.7180:0.02623743)0.0000:0.00000000,Gr10g0901:0.15611766);	N
412	(Gr10g0898:0.13072541,Tc09g0685:0.06348360,((Vv11g0072:0.29455827,Gr01g0160:0.13956848)0.8500:0.01190977,Gr13g2229:0.12161053)0.4900:0.00319085);	N	(Vv11g0072:0.30997846,Gr01g0160:0.13972187,((Tc09g0685:0.05865056,Gr10g0898:0.13891032)0.5050:0.01507011,Gr13g2229:0.12361825)0.7450:0.02167123);	N	(((Vv11g0072:503.12500000,Gr01g0160:255.79166667)0.8800:108.06666667,Gr13g2229:213.04166667)0.3710:65.69166667,Tc09g0685:134.85000000,Gr10g0898:257.43333333);	N	((Vv11g0072:0.29455827,Gr01g0160:0.13956848)0.8470:0.01190977,Gr13g2229:0.12161053,(Tc09g0685:0.06268760,Gr10g0898:0.13152141)0.4860:0.00319085);	N	(Vv11g0072:0.00000000,(((Tc09g0685:0.09255050,Gr13g2229:0.09255050)0.7620:0.02067945,Gr10g0898:0.11322995)0.9280:0.01620939,Gr01g0160:0.12943934)0.0000:0.28949370);	N
413	(Gr10g0889:0.21972303,(Vv11g0087:0.23327499,Tc09g0695:0.33827673)1.0000:0.15557396,(Gr13g2238:0.14357979,Gr01g0157:0.14523646)0.9970:0.08076364);	Y	(((Vv11g0087:0.32076475,Tc09g0695:0.32807394)1.0000:0.21699397,Gr10g0889:0.20179782)0.9940:0.12467492,Gr13g2238:0.12107410,Gr01g0157:0.17929484);	Y	((Vv11g0087:109.70833333,Tc09g0695:121.86346154)1.0000:94.83846154,(Gr13g2238:80.72820513,Gr01g0157:91.24487179)0.9440:76.30448718,Gr10g0889:99.31217949);	Y	((Vv11g0087:0.23327499,Tc09g0695:0.33827673)1.0000:0.15557396,Gr10g0889:0.21972303,(Gr13g2238:0.13918480,Gr01g0157:0.14963145)0.9980:0.08076364);	Y	((Vv11g0087:0.28577586,Tc09g0695:0.28577586)1.0000:0.00000000,((Gr13g2238:0.14440813,Gr01g0157:0.14440813)1.0000:0.07803927,Gr10g0889:0.22244740)1.0000:0.15648209);	Y
414	(Gr10g0870:0.16024394,Gr01g0148:0.11385950,(Gr13g2256:0.11470620,((Tc09g0736:0.04014364,Vv11g0132:0.12039642)0.7240:0.01064909,Gr09g0348:0.06290867)0.7960:0.01869079)0.8340:0.04948476);	Y	(Vv11g0132:0.13016603,(Gr13g2256:0.11079379,(Gr01g0148:0.11609057,Gr10g0870:0.17911110)0.7290:0.07428971)0.6480:0.03740718,(Tc09g0736:0.03426309,Gr09g0348:0.07496753)0.2730:0.00255357);	N	(((Vv11g0132:38.43333333,Tc09g0736:11.86666667)0.3560:7.60000000,Gr09g0348:18.51666667)0.4620:14.43333333,Gr13g2256:32.36666667,(Gr01g0148:31.86666667,Gr10g0870:51.75000000)0.6130:24.16666667);	Y	(Vv11g0132:0.12250234,Tc09g0736:0.03803772,((Gr13g2256:0.11470620,(Gr01g0148:0.11385950,Gr10g0870:0.16024394)0.8340:0.04948476)0.8090:0.01909815,Gr09g0348:0.06413076)0.6860:0.00942700);	Y	((((Vv11g0132:0.08970865,(Tc09g0736:0.05468051,Gr09g0348:0.05468051)0.9750:0.03502814)0.6640:0.01778099,Gr13g2256:0.10748964)0.7550:0.02612317,Gr01g0148:0.13361282)0.0000:0.00000000,Gr10g0870:0.17209592);	N
415	(Gr10g0865:0.04902573,Tc09g0745:0.04275071,((Vv11g0142:0.26065983,Gr09g0345:0.15454315)0.4120:0.00213915,Gr13g2261:0.07192037)0.2820:0.00142316);	N	(Vv11g0142:0.28465746,Gr09g0345:0.14620306,((Gr13g2261:0.07575427,Tc09g0745:0.04066723)0.3990:0.00429539,Gr10g0865:0.04744492)0.8870:0.03535205);	N	((Vv11g0142:239.91666667,Gr09g0345:153.91666667)0.9700:61.16666667,(Tc09g0745:43.41666667,Gr13g2261:76.66666667)0.6290:14.66666667,Gr10g0865:43.25000000);	N	((Vv11g0142:0.26040275,Gr10g0865:0.04853000)0.3790:0.00291478,Gr09g0345:0.15525767,(Tc09g0745:0.04290039,Gr13g2261:0.07182219)0.2400:0.00063873);	N	(Vv11g0142:0.00000000,(((Tc09g0745:0.04588822,Gr10g0865:0.04588822)0.9880:0.01372766,Gr13g2261:0.05961588)1.0000:0.04648246,Gr09g0345:0.10609834)0.0000:0.23643742);	N
416	(Gr10g0861:0.29441001,Gr13g2264:0.05645747,((Vv11g0146:0.06633195,Gr09g0417:0.18721872)1.0000:0.06150343,Tc09g0749:0.01830156)0.6850:0.01512803);	N	((Vv11g0146:0.06697177,Gr09g0417:0.20938147)1.0000:0.07770440,Gr10g0861:0.30996002,(Tc09g0749:0.02153264,Gr13g2264:0.08296190)0.6400:0.00000000);	N	(((Vv11g0146:52.79166667,Gr09g0417:125.45833333)0.9980:56.91666667,Tc09g0749:17.79166667)0.7550:27.54166667,Gr13g2264:47.83333333,Gr10g0861:168.66666667);	N	((Vv11g0146:0.06633195,Gr09g0417:0.18721872)1.0000:0.06150343,Tc09g0749:0.01830156,(Gr13g2264:0.05991268,Gr10g0861:0.29095480)0.7070:0.01512803);	N	(((Vv11g0146:0.09047856,(Tc09g0749:0.05185395,Gr13g2264:0.05185395)0.9990:0.03862461)1.0000:0.04463890,Gr09g0417:0.13511746)0.0000:0.00000000,Gr10g0861:0.28346771);	N
417	(Gr10g0858:0.12332468,(Vv11g0154:0.43325305,Gr13g2265:0.09521222)0.6250:0.01147828,(Tc09g0751:0.05448590,Gr09g0344:0.09271689)0.6980:0.01021037);	N	(Vv11g0154:0.48748551,Gr10g0858:0.11378859,((Tc09g0751:0.05995243,Gr09g0344:0.09408472)0.7500:0.01409462,Gr13g2265:0.11006823)0.4550:0.01903514);	N	(Vv11g0154:179.78205128,((Tc09g0751:188.89102564,Gr09g0344:277.52564103)0.7480:94.58205128,Gr13g2265:306.02435897)0.8060:187.35384615,Gr10g0858:207.84102564);	N	((Vv11g0154:0.43325305,Gr13g2265:0.09521222)0.6290:0.01147828,Gr10g0858:0.12332468,(Tc09g0751:0.05584173,Gr09g0344:0.09136106)0.6990:0.01021037);	N	(Vv11g0154:0.00000000,(((Tc09g0751:0.07360139,Gr09g0344:0.07360139)1.0000:0.02076119,Gr13g2265:0.09436259)0.9920:0.01361112,Gr10g0858:0.10797371)0.0000:0.43042816);	N
418	(Gr09g0343:0.04164055,Tc09g0753:0.03389489,(Vv11g0163:0.14060768,(Gr13g2267:0.04785854,Gr01g0141:0.04737384)0.4010:0.00117160)0.5270:0.00158886);	N	(Vv11g0163:0.14569569,Gr01g0141:0.04396718,((Tc09g0753:0.03421597,Gr09g0343:0.04187320)0.4940:0.00601593,Gr13g2267:0.04893755)0.4550:0.00776382);	N	(((Vv11g0163:541.25000000,Gr01g0141:190.71666667)0.7390:65.96666667,Gr13g2267:188.11666667)0.6290:48.03333333,Tc09g0753:151.25000000,Gr09g0343:177.66666667);	N	(Vv11g0163:0.14060768,(Tc09g0753:0.03389489,Gr09g0343:0.04164055)0.5500:0.00158886,(Gr13g2267:0.04815722,Gr01g0141:0.04707516)0.4040:0.00117160);	N	(Vv11g0163:0.00000000,(((Tc09g0753:0.03776772,Gr09g0343:0.03776772)0.9700:0.00612696,Gr13g2267:0.04389468)0.5420:0.00147718,Gr01g0141:0.04537186)0.0000:0.13930801);	N
419	(Gr10g0849:0.06660087,Gr09g0337:0.08531097,(Tc09g0763:0.03902379,(Vv11g0174:0.28630697,Gr01g0134:0.06593901)0.4990:0.00193178)0.6050:0.00343635);	N	(Vv11g0174:0.29615213,Gr10g0849:0.06179011,(Tc09g0763:0.03746295,(Gr09g0337:0.08828284,Gr01g0134:0.06690539)0.3210:0.00639058)0.4040:0.01098447);	N	((Vv11g0174:804.33333333,Gr01g0134:199.24166667)0.4820:87.65833333,Tc09g0763:122.96666667,(Gr09g0337:292.50000000,Gr10g0849:233.87500000)0.4560:61.42500000);	N	(Vv11g0174:0.28656454,(Tc09g0763:0.03902379,(Gr09g0337:0.08531097,Gr10g0849:0.06660087)0.6080:0.00343635)0.4860:0.00193178,Gr01g0134:0.06568144);	N	(Vv11g0174:0.00000000,(((Tc09g0763:0.05293216,Gr01g0134:0.05293216)0.6790:0.00976152,Gr10g0849:0.06269368)0.9800:0.00956059,Gr09g0337:0.07225427)0.0000:0.28143837);	N
420	(Gr10g0846:0.03828625,Tc09g0775:0.04406162,((Vv11g0186:0.18003059,Gr13g2270:0.07133456)0.5610:0.00488592,Gr09g0328:0.06219168)0.6880:0.00598067);	N	(Vv11g0186:0.19022732,((Gr09g0328:0.06728941,Tc09g0775:0.04098412)0.3830:0.00781532,Gr10g0846:0.03957536)0.5930:0.01786528,Gr13g2270:0.06913844);	N	((Vv11g0186:198.50000000,Gr13g2270:83.25000000)0.6800:34.16666667,(Tc09g0775:51.58333333,Gr09g0328:79.58333333)0.3310:18.50000000,Gr10g0846:42.41666667);	N	(Vv11g0186:0.17890634,Gr13g2270:0.07245881,((Tc09g0775:0.04406162,Gr10g0846:0.03828625)0.6760:0.00598067,Gr09g0328:0.06219168)0.5650:0.00488592);	N	(Vv11g0186:0.00000000,(((Tc09g0775:0.04117394,Gr10g0846:0.04117394)1.0000:0.01349921,Gr09g0328:0.05467314)0.8730:0.00952058,Gr13g2270:0.06419372)0.0000:0.17646017);	N
421	(Gr10g0843:0.09741881,Tc09g0782:0.08000843,((Vv11g0192:0.35160483,Gr09g0439:0.25208261)1.0000:0.14714022,Gr13g2272:0.09359548)0.9260:0.01751065);	N	(Vv11g0192:0.36811490,Gr09g0439:0.25850946,((Tc09g0782:0.07210755,Gr10g0843:0.10920420)0.6440:0.02907263,Gr13g2272:0.10021467)1.0000:0.19476940);	N	(((Vv11g0192:378.19514652,Gr09g0439:291.91895604)1.0000:235.86391941,Gr13g2272:119.51346154)0.6700:91.06199634,Tc09g0782:117.78223443,Gr10g0843:147.66428571);	N	(Vv11g0192:0.35160483,Gr09g0439:0.25208261,((Tc09g0782:0.07887960,Gr10g0843:0.09854763)0.9280:0.01751065,Gr13g2272:0.09359548)1.0000:0.14714022);	N	(Vv11g0192:0.00000000,(((Tc09g0782:0.08871362,Gr10g0843:0.08871362)0.7300:0.01119625,Gr13g2272:0.09990987)1.0000:0.15070888,Gr09g0439:0.25061875)0.0000:0.35087290);	N
422	(Gr09g0323:0.14443328,Tc09g0785:0.10784479,((Vv11g0195:0.45066940,Gr01g0127:0.22864951)0.8920:0.03351461,Gr04g2842:0.21492788)0.9840:0.03593537);	N	(Vv11g0195:0.49075595,Gr01g0127:0.25820572,((Tc09g0785:0.10424808,Gr09g0323:0.15311864)0.9610:0.05771060,Gr04g2842:0.25471515)0.3500:0.03001248);	N	(((Vv11g0195:321.33589744,Gr04g2842:169.94285714)0.5550:108.03946886,Gr01g0127:186.76858974)0.9850:103.56831502,Tc09g0785:130.92243590,Gr09g0323:157.42243590);	N	(Vv11g0195:0.44990641,((Tc09g0785:0.10784479,Gr09g0323:0.14443328)0.9870:0.03593537,Gr04g2842:0.21492788)0.8830:0.03351461,Gr01g0127:0.22941249);	N	(Vv11g0195:0.00000000,(((Tc09g0785:0.12613904,Gr09g0323:0.12613904)1.0000:0.06236211,Gr04g2842:0.18850115)0.9590:0.03242703,Gr01g0127:0.22092818)0.0000:0.44680873);	N
423	(Gr10g0841:0.08004510,Vv11g0201:0.17840229,(Tc09g0789:0.05061431,(Gr01g0125:0.18766760,Gr09g0320:0.06645693)0.5260:0.00713079)0.5500:0.00631398);	N	((Gr10g0841:0.06906268,Vv11g0201:0.19603302)0.6270:0.02053209,Gr01g0125:0.21725817,(Tc09g0789:0.04599696,Gr09g0320:0.07230913)0.4400:0.00880402);	N	((Vv11g0201:149.65833333,Gr01g0125:168.09166667)0.6620:57.83333333,(Tc09g0789:49.50000000,Gr09g0320:70.58333333)0.5560:27.62500000,Gr10g0841:72.70833333);	N	(Vv11g0201:0.17895548,Gr10g0841:0.07949191,(Tc09g0789:0.05061431,(Gr01g0125:0.18766760,Gr09g0320:0.06645693)0.5000:0.00713079)0.5400:0.00631398);	N	((Vv11g0201:0.12689508,((Tc09g0789:0.05826275,Gr09g0320:0.05826275)0.9210:0.01556429,Gr10g0841:0.07382704)1.0000:0.05306804)0.0000:0.00000000,Gr01g0125:0.16315725);	N
424	(Gr10g0839:0.20594307,Tc09g0791:0.10378924,((Vv11g0203:0.31804482,Gr09g0319:0.17470948)0.8500:0.03249227,Gr01g0124:0.17780355)0.6530:0.01909872);	N	(Vv11g0203:0.38863507,(Gr01g0124:0.20439634,Gr09g0319:0.20949889)0.2610:0.02537032,(Tc09g0791:0.10319284,Gr10g0839:0.21916402)0.5570:0.00382732);	N	((Vv11g0203:155.25000000,Gr10g0839:154.62564103)0.7610:92.65897436,Tc09g0791:134.21923077,(Gr01g0124:240.16602564,Gr09g0319:246.24935897)0.7290:87.83076923);	N	(Vv11g0203:0.31804482,Gr09g0319:0.17470948,((Tc09g0791:0.10835688,Gr10g0839:0.20137543)0.6600:0.01909872,Gr01g0124:0.17780355)0.8550:0.03249227);	N	(Vv11g0203:0.00000000,(((Tc09g0791:0.15486616,Gr10g0839:0.15486616)0.5570:0.02101806,Gr01g0124:0.17588421)0.6400:0.01533888,Gr09g0319:0.19122309)0.0000:0.32630162);	N
425	(Gr10g0834:0.12137216,Tc09g0795:0.07336889,((Vv11g0208:0.31287267,Gr13g2274:0.13600471)0.4890:0.00714289,Gr01g0123:0.10199800)0.3860:0.00321052);	N	(Vv11g0208:0.32914278,Gr13g2274:0.13059154,((Tc09g0795:0.06581535,Gr10g0834:0.13205819)0.2970:0.01704817,Gr01g0123:0.10349791)0.4280:0.02455044);	N	(Vv11g0208:369.16666667,(Tc09g0795:89.08333333,(Gr13g2274:191.08333333,Gr01g0123:135.41666667)0.4570:50.25000000)0.4610:66.75000000,Gr10g0834:151.25000000);	N	((Vv11g0208:0.31287267,Gr13g2274:0.13600471)0.5080:0.00714289,(Tc09g0795:0.07266470,Gr10g0834:0.12207635)0.4100:0.00321052,Gr01g0123:0.10199800);	N	(Vv11g0208:0.00000000,(((Tc09g0795:0.08788033,Gr01g0123:0.08788033)0.9190:0.01815429,Gr10g0834:0.10603462)0.9040:0.01606586,Gr13g2274:0.12210048)0.0000:0.30592055);	N
426	(Gr09g0311:0.06126870,Tc09g0820:0.05327928,((Vv11g0237:0.34141399,Gr04g2840:0.08375142)0.9890:0.03743873,Gr13g2280:0.09959369)0.7630:0.01250293);	N	((Vv11g0237:0.37472926,Gr04g2840:0.07962688)0.9760:0.05446367,Gr13g2280:0.10821736,(Tc09g0820:0.04557534,Gr09g0311:0.06982218)0.6930:0.01702822);	N	(((Vv11g0237:186.77500000,Gr04g2840:69.42500000)0.9610:61.03333333,Gr13g2280:79.67500000)0.7280:26.17500000,Tc09g0820:41.00000000,Gr09g0311:56.91666667);	N	(Vv11g0237:0.34141399,Gr04g2840:0.08375142,((Tc09g0820:0.05114646,Gr09g0311:0.06340152)0.7520:0.01250293,Gr13g2280:0.09959369)0.9830:0.03743873);	N	(Vv11g0237:0.00000000,(((Tc09g0820:0.05727399,Gr09g0311:0.05727399)0.9980:0.02741132,Gr13g2280:0.08468531)0.9150:0.01576769,Gr04g2840:0.10045300)0.0000:0.34976478);	N
427	(Gr10g0820:0.06494005,Tc09g0822:0.04278214,((Vv11g0239:0.23937493,Gr01g0112:0.13433487)0.9730:0.03052426,Gr09g0310:0.08286481)0.6470:0.01157677);	N	(Vv11g0239:0.25110674,Gr01g0112:0.13692838,((Tc09g0822:0.04576021,Gr10g0820:0.06660900)0.5770:0.01508995,Gr09g0310:0.09055320)0.7500:0.03244806);	N	((Vv11g0239:148.29166667,Gr01g0112:88.37500000)0.9300:41.93333333,(Tc09g0822:33.23333333,Gr10g0820:40.41666667)0.4760:21.35833333,Gr09g0310:59.39166667);	N	(Vv11g0239:0.23937493,Gr01g0112:0.13433487,((Tc09g0822:0.04551303,Gr10g0820:0.06220917)0.6510:0.01157677,Gr09g0310:0.08286481)0.9820:0.03052426);	N	(Vv11g0239:0.00000000,(((Tc09g0822:0.05386110,Gr10g0820:0.05386110)0.9940:0.02029024,Gr09g0310:0.07415134)1.0000:0.04390165,Gr01g0112:0.11805299)0.0000:0.23123399);	N
428	(Gr10g0815:0.05721781,Tc09g0843:0.03797516,(Vv11g0251:0.10185770,(Gr01g0232:0.06582453,Gr09g0458:0.04577604)1.0000:0.12427273)1.0000:0.08221338);	N	(Vv11g0251:0.10093998,(Tc09g0843:0.03557721,Gr10g0815:0.06083000)1.0000:0.09480199,(Gr01g0232:0.06993440,Gr09g0458:0.04278762)1.0000:0.14231400);	N	(Vv11g0251:95.37500000,(Tc09g0843:39.45833333,Gr10g0815:56.79166667)1.0000:86.58333333,(Gr01g0232:64.25000000,Gr09g0458:48.66666667)1.0000:114.87500000);	N	(Vv11g0251:0.10185770,(Tc09g0843:0.03780295,Gr10g0815:0.05739002)1.0000:0.08221338,(Gr01g0232:0.06582453,Gr09g0458:0.04577604)1.0000:0.12427273);	N	((Vv11g0251:0.11583378,(Tc09g0843:0.04759648,Gr10g0815:0.04759648)1.0000:0.06823729)1.0000:0.00000000,(Gr01g0232:0.05580029,Gr09g0458:0.05580029)1.0000:0.12893142);	N
429	(Gr10g0811:0.13570711,(Tc09g0853:0.07605126,Gr09g0302:0.10905001)0.5320:0.00295061,(Vv11g0261:0.65340460,Gr01g0105:0.14098600)0.9850:0.02678618);	N	(Vv11g0261:0.69088330,Gr01g0105:0.14847831,((Tc09g0853:0.07164044,Gr09g0302:0.11648170)0.6590:0.00507578,Gr10g0811:0.14005146)0.7340:0.02941482);	N	((Vv11g0261:1162.17399267,Gr01g0105:347.25238095)0.8230:274.95970696,(Tc09g0853:220.51172161,Gr09g0302:325.79505495)0.4820:111.48021978,Gr10g0811:327.82692308);	N	(Vv11g0261:0.65340460,Gr01g0105:0.14098600,((Tc09g0853:0.07544066,Gr09g0302:0.10966061)0.5280:0.00295061,Gr10g0811:0.13570711)0.9820:0.02678618);	N	(Vv11g0261:0.00000000,(((Tc09g0853:0.09255063,Gr09g0302:0.09255063)0.9950:0.02305355,Gr10g0811:0.11560418)0.9970:0.02273351,Gr01g0105:0.13833769)0.0000:0.65208044);	N
430	(Gr10g0805:0.04140285,(Gr13g2287:0.07090449,Gr04g2833:0.06394630)0.8340:0.01126725,((Vv11g0269:0.10373207,Tc09g0864:0.03193572)0.8820:0.01480175,Gr09g0299:0.03384343)0.6640:0.00867259);	Y	(Vv11g0269:0.11375150,Tc09g0864:0.02173102,(((Gr13g2287:0.07931375,Gr04g2833:0.05968461)0.8170:0.01687765,Gr10g0805:0.04208946)0.6910:0.01164489,Gr09g0299:0.03700698)0.8440:0.02204165);	Y	((Vv11g0269:34.75000000,Tc09g0864:9.91666667)0.6710:8.33333333,((Gr13g2287:25.50000000,Gr04g2833:20.16666667)0.6890:8.00000000,Gr10g0805:13.25000000)0.5530:6.00000000,Gr09g0299:11.08333333);	Y	((Vv11g0269:0.10373207,Tc09g0864:0.03193572)0.8920:0.01591573,Gr09g0299:0.03272945,((Gr13g2287:0.07041236,Gr04g2833:0.06443844)0.8300:0.01238123,Gr10g0805:0.04028886)0.6840:0.00830127);	Y	(Vv11g0269:0.00000000,(((Tc09g0864:0.04423384,(Gr09g0299:0.03898882,Gr10g0805:0.03898882)0.5090:0.00524502)0.8990:0.01642902,Gr04g2833:0.06066286)0.5800:0.00534803,Gr13g2287:0.06601089)0.0000:0.10767959);	N
431	(Gr10g0802:0.01931976,Gr01g0103:0.04799523,(((Vv11g0276:0.11858449,Gr09g0294:0.05226219)0.6310:0.00582258,Gr13g2289:0.04807017)0.6520:0.00619467,(Tc09g0870:0.03669241,Gr04g2831:0.07402260)0.5310:0.00350250)0.7880:0.00806843);	N	((Vv11g0276:0.12415442,Gr09g0294:0.04797949)0.6090:0.01358462,Gr13g2289:0.04832312,((Tc09g0870:0.03537021,Gr04g2831:0.07866672)0.4590:0.00556231,(Gr01g0103:0.05161177,Gr10g0802:0.01648018)0.7990:0.01532136)0.5480:0.00761308);	N	((((Vv11g0276:68.61111111,Gr09g0294:30.88888889)0.5220:11.00000000,Gr13g2289:26.61111111)0.4800:8.05555556,(Tc09g0870:21.75000000,Gr04g2831:46.25000000)0.3930:5.91666667)0.6650:10.36111111,Gr01g0103:31.08333333,Gr10g0802:11.47222222);	N	(((Vv11g0276:0.11849552,Gr09g0294:0.05235116)0.6410:0.00638616,Gr13g2289:0.04750659)0.6700:0.00619467,(Gr01g0103:0.04799523,Gr10g0802:0.01931976)0.7900:0.00863201,(Tc09g0870:0.03714492,Gr04g2831:0.07357009)0.5300:0.00293892);	N	(Vv11g0276:0.00000000,(((((Tc09g0870:0.03349758,Gr10g0802:0.03349758)0.4740:0.00740983,Gr01g0103:0.04090741)0.6350:0.00790052,Gr13g2289:0.04880792)0.5580:0.00411549,Gr09g0294:0.05292341)0.8010:0.00869557,Gr04g2831:0.06161899)0.0000:0.11619814);	N
432	(Gr09g0476:0.09151502,Gr01g0244:0.16179988,(Vv11g0281:0.39289463,((Tc09g0875:0.11215697,Gr13g2290:0.10619637)0.5320:0.00796459,Gr04g2830:0.15332771)1.0000:0.16504272)1.0000:0.22232625);	N	((Vv11g0281:0.42205040,(Gr01g0244:0.15856810,Gr09g0476:0.09760484)1.0000:0.24764833)1.0000:0.22388296,Gr04g2830:0.15495366,(Tc09g0875:0.10342375,Gr13g2290:0.12423403)0.3260:0.01996922);	N	(Vv11g0281:142.56014264,((Tc09g0875:103.42094017,Gr13g2290:104.78497336)0.5500:72.37497780,Gr04g2830:113.93878621)1.0000:159.27330725,(Gr01g0244:131.09644522,Gr09g0476:115.00589688)1.0000:158.54453047);	N	((Vv11g0281:0.39289463,(Gr01g0244:0.16179988,Gr09g0476:0.09151502)1.0000:0.22232625)1.0000:0.16494472,Gr04g2830:0.15303370,(Tc09g0875:0.10434993,Gr13g2290:0.11400341)0.5790:0.00825860);	N	(Vv11g0281:0.00000000,(((Tc09g0875:0.10917667,Gr13g2290:0.10917667)0.9930:0.02605782,Gr04g2830:0.13523449)1.0000:0.18638043,(Gr01g0244:0.12665745,Gr09g0476:0.12665745)1.0000:0.19495747)0.0000:0.38742087);	N
433	(Gr10g0791:0.08122387,Tc09g0883:0.02950030,(((Vv11g0291:0.07648220,Gr01g0250:0.20485196)1.0000:0.06928300,Gr13g2292:0.08233884)0.9870:0.02106677,Gr09g0291:0.10450028)0.6880:0.00634858);	N	((Vv11g0291:0.08696681,Gr01g0250:0.23944569)1.0000:0.10163813,Gr13g2292:0.11116872,(Tc09g0883:0.04067632,(Gr09g0291:0.11649656,Gr10g0791:0.08975222)0.7820:0.01777730)0.8180:0.02455675);	N	(((Vv11g0291:132.12282980,Gr01g0250:249.78711552)1.0000:132.92593459,Gr13g2292:128.01883117)0.7050:78.10407312,Tc09g0883:57.07284295,(Gr09g0291:158.53447780,Gr10g0791:140.01170496)0.5800:63.42219009);	N	(((Vv11g0291:0.07648220,Gr01g0250:0.20485196)1.0000:0.06928300,Gr13g2292:0.08233884)0.9940:0.02051813,Gr09g0291:0.10285436,(Tc09g0883:0.02958334,Gr10g0791:0.08114083)0.6850:0.00799449);	N	((Vv11g0291:0.11956520,(((Tc09g0883:0.05536208,Gr10g0791:0.05536208)0.9830:0.02774338,Gr09g0291:0.08310547)0.5870:0.00658427,Gr13g2292:0.08968974)1.0000:0.02987546)0.0000:0.00000000,Gr01g0250:0.23070175);	N
434	(Gr10g0787:0.07685840,Gr09g0287:0.17207182,((Vv11g0296:0.24252670,Gr13g2294:0.14762527)0.4460:0.00793568,Tc09g0890:0.06151054)0.4920:0.00641484);	N	(Vv11g0296:0.25313641,Gr13g2294:0.15369349,(Tc09g0890:0.05834983,(Gr09g0287:0.18040249,Gr10g0787:0.07401512)0.2820:0.01419028)0.4430:0.02109577);	N	((Vv11g0296:176.83333333,Gr13g2294:135.87628205)0.5310:61.68461538,Tc09g0890:62.23012821,(Gr09g0287:152.61538462,Gr10g0787:78.64038462)0.3400:39.11987179);	N	((Vv11g0296:0.24252670,Gr13g2294:0.14762527)0.4410:0.00793568,(Gr09g0287:0.17303726,Gr10g0787:0.07589296)0.5020:0.00641484,Tc09g0890:0.06151054);	N	(Vv11g0296:0.00000000,(((Tc09g0890:0.07046102,Gr10g0787:0.07046102)1.0000:0.04385438,Gr13g2294:0.11431540)0.8340:0.02326475,Gr09g0287:0.13758014)0.0000:0.22862224);	N
435	(Gr10g0785:0.07294676,Gr09g0285:0.07361221,(Tc09g0894:0.04497765,(Vv11g0300:0.10536935,(Gr13g2295:0.11947714,Gr01g0253:0.18380265)1.0000:0.08294146)0.9880:0.04532469)0.9680:0.02468189);	N	(Vv11g0300:0.09586594,(Gr13g2295:0.11772990,Gr01g0253:0.19896507)0.9990:0.11680742,(Tc09g0894:0.02210340,(Gr09g0285:0.07272151,Gr10g0785:0.07732032)0.9810:0.05107234)0.9920:0.06865311);	N	((Vv11g0300:31.40573593,(Gr13g2295:44.10530303,Gr01g0253:60.56266234)0.9940:39.99069264)0.9830:27.07954545,Tc09g0894:11.79588745,(Gr09g0285:27.42034632,Gr10g0785:27.46082251)0.9740:18.17900433);	N	(Vv11g0300:0.10536935,(Gr13g2295:0.11947714,Gr01g0253:0.18380265)1.0000:0.08294146,(Tc09g0894:0.04270057,(Gr09g0285:0.07337511,Gr10g0785:0.07318386)0.9870:0.02695897)0.9890:0.04456567);	N	((Vv11g0300:0.11549709,((Tc09g0894:0.07052986,Gr09g0285:0.07052986)0.4340:0.00231447,Gr10g0785:0.07284433)0.9580:0.04265276)1.0000:0.00000000,(Gr13g2295:0.15163989,Gr01g0253:0.15163989)1.0000:0.08800533);	N
436	(Gr10g0784:0.04779214,Gr09g0284:0.03584141,(Tc09g0895:0.02733930,(Vv11g0301:0.14753718,Gr04g2824:0.09369127)0.8310:0.01772270)0.6170:0.00598404);	N	(Vv11g0301:0.15155568,Gr04g2824:0.08873593,(Tc09g0895:0.02313769,(Gr09g0284:0.03845584,Gr10g0784:0.04754661)0.5480:0.01232585)0.8380:0.03292555);	N	((Vv11g0301:49.41666667,Gr04g2824:32.16666667)0.8710:13.33333333,(Tc09g0895:10.75000000,Gr10g0784:18.25000000)0.5270:4.16666667,Gr09g0284:12.91666667);	N	(Vv11g0301:0.14753718,Gr04g2824:0.09369127,(Tc09g0895:0.02733930,(Gr09g0284:0.03672129,Gr10g0784:0.04691227)0.6210:0.00598404)0.8290:0.01772270);	N	(Vv11g0301:0.00000000,(((Tc09g0895:0.03634213,Gr09g0284:0.03634213)0.5480:0.00396526,Gr10g0784:0.04030738)1.0000:0.03588976,Gr04g2824:0.07619714)0.0000:0.13879012);	N
437	(Gr10g0783:0.07649547,Tc09g0896:0.04334101,((Vv11g0302:0.20302452,Gr04g2823:0.10498135)0.5050:0.00581545,Gr09g0283:0.27215444)0.7900:0.00918592);	N	((Gr04g2823:0.10498987,Vv11g0302:0.21464757)0.4070:0.01901487,Gr09g0283:0.29798003,(Tc09g0896:0.03814865,Gr10g0783:0.08516328)0.4220:0.00579777);	N	((Vv11g0302:210.78205128,Gr04g2823:125.90705128)0.4910:61.35320513,Tc09g0896:50.72179487,(Gr09g0283:294.58333333,Gr10g0783:94.74294872)0.4100:41.90961538);	N	(Vv11g0302:0.20176642,((Tc09g0896:0.04334101,Gr10g0783:0.07649547)0.7730:0.00918592,Gr09g0283:0.27215444)0.5210:0.00581545,Gr04g2823:0.10623945);	N	((Vv11g0302:0.14482109,((Tc09g0896:0.05991824,Gr10g0783:0.05991824)0.9980:0.02877414,Gr04g2823:0.08869239)1.0000:0.05612870)0.0000:0.00000000,Gr09g0283:0.24179463);	N
438	(Gr09g0279:0.11266637,(Gr01g0093:0.11681721,Gr04g2820:0.23962825)0.6690:0.01287951,(Tc09g0906:0.07097152,Vv11g0311:0.21433517)0.5120:0.00536938);	Y	((Vv11g0311:0.22055737,Gr04g2820:0.24389507)0.4760:0.02013337,Gr01g0093:0.12969900,(Tc09g0906:0.06536581,Gr09g0279:0.12757218)0.2050:0.01709389);	N	(((Vv11g0311:197.80961538,Gr04g2820:193.95833333)0.7620:73.55961538,Tc09g0906:75.15512821)0.5710:48.36987179,Gr01g0093:128.28205128,Gr09g0279:118.86538462);	N	(Vv11g0311:0.21487872,Tc09g0906:0.07042797,((Gr01g0093:0.11681721,Gr04g2820:0.23962825)0.6540:0.01287951,Gr09g0279:0.11266637)0.5030:0.00536938);	Y	((Vv11g0311:0.16282213,((Tc09g0906:0.09341654,Gr09g0279:0.09341654)0.8790:0.01676372,Gr01g0093:0.11018026)1.0000:0.05264187)0.0000:0.00000000,Gr04g2820:0.21784802);	N
439	(Gr10g0756:0.06919132,Tc09g0941:0.05210347,(((Vv11g0340:0.13647591,Gr13g2192:0.33223515)1.0000:0.08614182,Gr01g0082:0.19921202)0.9820:0.01724289,Gr09g0272:0.08632316)0.6780:0.00339536);	N	((Vv11g0340:0.12925464,Gr13g2192:0.34515999)1.0000:0.11691614,Gr01g0082:0.21490022,(Tc09g0941:0.05040564,(Gr09g0272:0.09399850,Gr10g0756:0.06743836)0.2480:0.00766380)0.4640:0.01981361);	N	(((Vv11g0340:354.65992063,Gr13g2192:615.54902597)1.0000:280.52979798,Gr01g0082:441.52564935)0.9370:139.86565657,(Tc09g0941:148.83885281,Gr10g0756:183.42694805)0.5690:62.36731602,Gr09g0272:210.23683261);	N	((Vv11g0340:0.13647591,Gr13g2192:0.33223515)1.0000:0.08614182,Gr01g0082:0.19921202,((Tc09g0941:0.05377802,Gr10g0756:0.06751677)0.5400:0.00172510,Gr09g0272:0.08799342)0.9760:0.01779964);	N	((Vv11g0340:0.16947754,(((Tc09g0941:0.06064740,Gr10g0756:0.06064740)1.0000:0.01453556,Gr09g0272:0.07518296)1.0000:0.06877928,Gr01g0082:0.14396223)0.9440:0.02551530)0.0000:0.00000000,Gr13g2192:0.35203613);	N
440	(Gr09g0593:0.63444018,Gr01g0079:0.37834885,(Gr13g2160:1.80247720,(Tc09g0946:0.19960557,Vv11g0345:0.19137525)0.5880:0.05369901)0.6750:0.10674907);	Y	(Vv11g0345:0.17829968,Tc09g0946:0.21945643,(Gr13g2160:1.82558947,(Gr01g0079:0.35264139,Gr09g0593:0.71040893)0.1140:0.09451278)0.9170:0.11437347);	Y	((Vv11g0345:298.55512821,Tc09g0946:311.38846154)1.0000:301.97884615,(Gr13g2160:656.20192308,Gr09g0593:402.54294872)1.0000:329.66153846,Gr01g0079:427.67115385);	Y	(Vv11g0345:0.19472559,Tc09g0946:0.19625524,(Gr13g2160:1.80247720,(Gr01g0079:0.37834885,Gr09g0593:0.63444018)0.6350:0.10674907)0.5770:0.05369901);	Y	((((Vv11g0345:0.19549041,Tc09g0946:0.19549041)1.0000:0.16568442,Gr01g0079:0.36117484)1.0000:0.14172879,Gr09g0593:0.50290362)0.0000:0.00000000,Gr13g2160:1.73074008);	Y
441	(Gr10g0745:0.06209649,(Vv11g0352:0.08278508,Gr04g2814:0.06569670)0.5170:0.00449218,(Tc09g0953:0.04259172,Gr09g0269:0.09647259)0.3040:0.00105466);	N	(Vv11g0352:0.10918904,Gr04g2814:0.06421642,(Tc09g0953:0.03653247,(Gr09g0269:0.09985195,Gr10g0745:0.06412200)0.2110:0.00660593)0.3610:0.01238623);	N	((Vv11g0352:74.25000000,Gr04g2814:51.81666667)0.4530:29.73333333,Tc09g0953:35.68333333,(Gr09g0269:94.75000000,Gr10g0745:63.83333333)0.2300:15.93333333);	N	((Vv11g0352:0.08278508,Gr04g2814:0.06569670)0.5050:0.00449218,Gr10g0745:0.06209649,(Tc09g0953:0.04227204,Gr09g0269:0.09679226)0.2770:0.00105466);	N	((Vv11g0352:0.07220327,((Tc09g0953:0.05223209,Gr10g0745:0.05223209)0.7470:0.00850763,Gr04g2814:0.06073972)0.9200:0.01146356)0.0000:0.00000000,Gr09g0269:0.09059890);	N
442	(Gr10g0744:0.00000000,Tc09g0956:0.11211411,(Vv11g0355:0.08390433,(Gr01g0263:0.02476953,Gr09g0488:0.08968386)1.0000:1.03716475)0.9980:0.11238735);	N	(Vv11g0355:0.09668943,(Tc09g0956:0.06205109,Gr10g0744:0.04783800)1.0000:0.10737649,(Gr01g0263:0.00178047,Gr09g0488:0.11282540)1.0000:1.26048910);	N	(Vv11g0355:145.50833333,(Tc09g0956:152.72023810,Gr10g0744:62.89166667)1.0000:198.77857143,(Gr01g0263:99.87380952,Gr09g0488:116.37380952)1.0000:684.85357143);	N	(Vv11g0355:0.08390433,(Gr01g0263:0.02476953,Gr09g0488:0.08968386)1.0000:1.03716475,(Tc09g0956:0.09867424,Gr10g0744:0.00926758)1.0000:0.11238735);	N	((Vv11g0355:0.12513129,(Tc09g0956:0.05397091,Gr10g0744:0.05397091)1.0000:0.07116038)1.0000:0.00000000,(Gr01g0263:0.05722670,Gr09g0488:0.05722670)1.0000:1.05090707);	N
443	(Gr10g0739:0.09922455,Gr09g0268:0.17261297,(Vv11g0359:0.19240692,(Tc09g0962:0.08919531,Gr01g0073:0.11801405)0.4360:0.00737587)0.5750:0.00989539);	N	(Vv11g0359:0.18945350,(Gr09g0268:0.16959494,Gr10g0739:0.10699092)0.6320:0.02399034,(Tc09g0962:0.07825040,Gr01g0073:0.12706898)0.5430:0.01525293);	N	((Vv11g0359:84.99679487,(Tc09g0962:37.16666667,Gr01g0073:56.20128205)0.5890:20.82628205)0.6110:24.54487179,Gr09g0268:78.84038462,Gr10g0739:49.42371795);	N	((Vv11g0359:0.19240692,(Gr09g0268:0.17261297,Gr10g0739:0.09922455)0.5480:0.00989539)0.4320:0.00737587,Gr01g0073:0.11999122,Tc09g0962:0.08721813);	N	(Vv11g0359:0.00000000,(((Tc09g0962:0.10360468,Gr01g0073:0.10360468)0.5180:0.00632832,Gr10g0739:0.10993300)0.9690:0.03328105,Gr09g0268:0.14321405)0.0000:0.17759022);	N
444	(Gr10g0736:0.07877350,(Vv11g0366:0.17348389,Gr01g0070:0.19911678)0.9990:0.04862948,(Tc09g0968:0.04170017,Gr09g0266:0.12386717)0.8940:0.01140818);	N	(Vv11g0366:0.19501789,Gr01g0070:0.22470825,(Tc09g0968:0.04467073,(Gr09g0266:0.12199978,Gr10g0736:0.09009655)0.3950:0.00760948)0.9730:0.06718487);	N	((Vv11g0366:156.24166667,Gr01g0070:160.53818681)0.9850:82.46318681,(Tc09g0968:52.30586081,Gr09g0266:100.55586081)0.6530:38.69844322,Gr10g0736:72.19679487);	N	(((Vv11g0366:0.17348389,Gr01g0070:0.19911678)1.0000:0.04862948,Gr10g0736:0.07877350)0.9010:0.01140818,Gr09g0266:0.12306222,Tc09g0968:0.04250511);	N	((Vv11g0366:0.15558288,((Tc09g0968:0.06755082,Gr10g0736:0.06755082)0.9640:0.02654829,Gr09g0266:0.09409910)1.0000:0.06148378)0.0000:0.00000000,Gr01g0070:0.19016628);	N
445	(Gr10g0732:0.07332858,(Vv11g0376:0.20614022,Gr09g0259:0.14628303)0.4030:0.00202562,(Tc09g0979:0.03972112,Gr01g0065:0.08907898)0.2480:0.00120309);	N	(Vv11g0376:0.22155109,Gr10g0732:0.06189522,((Gr09g0259:0.15663368,Tc09g0979:0.03407014)0.2410:0.00244573,Gr01g0065:0.09425659)0.7040:0.01845694);	N	(Vv11g0376:273.66666667,(Tc09g0979:55.29166667,(Gr01g0065:133.95833333,Gr09g0259:204.87500000)0.2640:40.83333333)0.5860:51.29166667,Gr10g0732:100.08333333);	N	((Vv11g0376:0.20614022,Gr09g0259:0.14628303)0.4040:0.00202562,Gr10g0732:0.07332858,(Tc09g0979:0.03951648,Gr01g0065:0.08928361)0.2520:0.00120309);	N	(Vv11g0376:0.00000000,(((Tc09g0979:0.05671713,Gr10g0732:0.05671713)0.9400:0.01659019,Gr01g0065:0.07330732)1.0000:0.03493615,Gr09g0259:0.10824347)0.0000:0.18712044);	N
446	(Gr10g0731:0.10758542,Tc09g0981:0.04874296,(Vv11g0377:0.13845656,(Gr01g0064:0.12347560,Gr04g2805:0.08042438)1.0000:0.03146298)1.0000:0.07122652);	N	(Vv11g0377:0.14056633,(Tc09g0981:0.04265843,Gr10g0731:0.11504533)1.0000:0.08292874,(Gr01g0064:0.13109678,Gr04g2805:0.07891659)1.0000:0.04239373);	N	(Vv11g0377:245.62500000,(Tc09g0981:105.58333333,Gr10g0731:206.58333333)1.0000:157.20833333,(Gr01g0064:234.87500000,Gr04g2805:158.87500000)1.0000:108.25000000);	N	(Vv11g0377:0.13845656,(Tc09g0981:0.04874296,Gr10g0731:0.10758542)1.0000:0.07122652,(Gr01g0064:0.12449269,Gr04g2805:0.07940729)1.0000:0.03146298);	N	((Vv11g0377:0.13593477,(Gr01g0064:0.10194999,Gr04g2805:0.10194999)1.0000:0.03398478)1.0000:0.00000000,(Tc09g0981:0.07816419,Gr10g0731:0.07816419)1.0000:0.07038592);	N
447	(Gr10g0729:0.04231664,Tc09g0984:0.04423089,(Vv11g0381:0.10029831,(Gr01g0280:0.24182295,Gr09g0605:0.52287072)0.9620:0.03653423)1.0000:0.05676106);	N	(Vv11g0381:0.08966733,(Tc09g0984:0.04305790,Gr10g0729:0.04462630)1.0000:0.08109643,(Gr01g0280:0.22743355,Gr09g0605:0.54675506)0.9720:0.07743774);	N	(Vv11g0381:107.49166667,(Tc09g0984:52.70833333,Gr10g0729:50.20833333)1.0000:83.75000000,(Gr01g0280:218.13333333,Gr09g0605:389.88333333)1.0000:117.82500000);	N	(Vv11g0381:0.10029831,(Tc09g0984:0.04423089,Gr10g0729:0.04231664)1.0000:0.05676106,(Gr01g0280:0.24126299,Gr09g0605:0.52343068)0.9660:0.03653423);	N	(((Vv11g0381:0.10016657,(Tc09g0984:0.04327377,Gr10g0729:0.04327377)1.0000:0.05689280)1.0000:0.08907335,Gr01g0280:0.18923992)0.0000:0.00000000,Gr09g0605:0.49657920);	N
448	(Gr10g0728:0.14021712,Vv11g0382:0.37195716,(Tc09g0985:0.10471206,(Gr01g0060:0.15334185,Gr04g2804:0.19706235)0.8180:0.01256314)0.9480:0.02505262);	N	(Vv11g0382:0.40207249,Gr10g0728:0.16200189,(Tc09g0985:0.09024941,(Gr01g0060:0.14944367,Gr04g2804:0.21550201)0.6690:0.04357608)0.6000:0.04745063);	N	((Vv11g0382:371.50732601,Gr10g0728:180.27976190)0.4580:137.04661172,Tc09g0985:120.81858974,(Gr01g0060:191.85815018,Gr04g2804:242.73076923)0.5930:94.75879121);	N	(Vv11g0382:0.37195716,Gr10g0728:0.14021712,(Tc09g0985:0.10471206,(Gr01g0060:0.15295028,Gr04g2804:0.19745392)0.7980:0.01256314)0.9590:0.02505262);	N	(Vv11g0382:0.00000000,(((Tc09g0985:0.13452537,Gr01g0060:0.13452537)0.6070:0.01633983,Gr10g0728:0.15086520)0.9750:0.02228463,Gr04g2804:0.17314983)0.0000:0.37271171);	N
449	(Gr10g0723:0.04329858,Tc09g0988:0.02905473,(((Vv11g0387:0.14620377,Gr09g0257:0.09527937)0.8370:0.01274036,Gr01g0058:0.10025589)1.0000:0.04786311,Gr13g2308:0.07698224)0.9370:0.00945837);	N	((Vv11g0387:0.15025709,Gr09g0257:0.09535804)0.9250:0.03408921,Gr01g0058:0.10108438,((Tc09g0988:0.02719513,Gr10g0723:0.04504237)0.6570:0.00514516,Gr13g2308:0.08481763)1.0000:0.06346639);	N	((((Vv11g0387:99.79945887,Gr09g0257:67.74945887)0.8950:32.67283550,Gr01g0058:66.96515152)1.0000:45.86071429,Gr13g2308:56.30681818)0.8950:11.37283550,Tc09g0988:21.30303030,Gr10g0723:33.96969697);	N	((Vv11g0387:0.14620377,Gr09g0257:0.09527937)0.8100:0.01274036,Gr01g0058:0.10025589,((Tc09g0988:0.02864775,Gr10g0723:0.04370556)0.9310:0.00930910,Gr13g2308:0.07713150)1.0000:0.04791287);	N	(Vv11g0387:0.00000000,(((Tc09g0988:0.03617666,Gr10g0723:0.03617666)1.0000:0.02513197,Gr13g2308:0.06130863)1.0000:0.04313114,(Gr01g0058:0.10175426,Gr09g0257:0.10175426)0.4350:0.00268551)0.0000:0.15343167);	N
450	(Gr10g0720:0.10188724,(Tc09g0998:0.06058297,Gr09g0251:0.09249703)0.8550:0.00960068,((Vv11g0397:0.09342364,Gr04g2802:0.28359651)0.9950:0.02853127,Gr01g0057:0.15760510)0.7910:0.00799179);	N	(Vv11g0397:0.17361552,(Gr10g0720:0.10619848,(Gr01g0057:0.15212276,Gr04g2802:0.33088977)0.7170:0.03517135)0.3390:0.01352389,(Tc09g0998:0.05576746,Gr09g0251:0.10309810)0.5530:0.00728557);	N	(((Vv11g0397:156.72063492,Gr09g0251:125.17420635)0.3390:70.45277778,Tc09g0998:97.67301587)0.3820:70.56111111,(Gr01g0057:263.59960317,Gr04g2802:477.14404762)0.8450:111.76230159,Gr10g0720:159.91230159);	N	((Vv11g0397:0.09342364,Gr04g2802:0.28359651)0.9980:0.02787486,((Tc09g0998:0.06061090,Gr09g0251:0.09246911)0.8070:0.00894427,Gr10g0720:0.10254365)0.7920:0.00821059,Gr01g0057:0.15826151);	N	(((Vv11g0397:0.11115892,((Tc09g0998:0.07654000,Gr09g0251:0.07654000)0.9100:0.01747396,Gr10g0720:0.09401396)0.9760:0.01714496)1.0000:0.01978788,Gr01g0057:0.13094681)0.0000:0.00000000,Gr04g2802:0.28530926);	N
451	(Gr10g0713:0.11363476,Gr09g0249:0.14463431,((Vv11g0402:0.31871459,Gr01g0054:0.22036836)0.8600:0.03290123,Tc09g1004:0.10172860)0.9140:0.02043474);	N	(((Vv11g0402:0.35365112,Gr01g0054:0.21609322)0.6370:0.06183484,Tc09g1004:0.08449596)0.9100:0.04666190,Gr10g0713:0.11489753,Gr09g0249:0.14436435);	N	((Vv11g0402:209.65595238,Gr01g0054:149.10833333)0.9230:82.57619048,Tc09g1004:69.47500000,(Gr09g0249:108.01190476,Gr10g0713:89.90476190)0.9560:48.26785714);	N	((Vv11g0402:0.31871459,Gr01g0054:0.22036836)0.8530:0.03290123,Tc09g1004:0.10172860,(Gr09g0249:0.14360509,Gr10g0713:0.11466397)0.9170:0.02043474);	N	(Vv11g0402:0.00000000,(((Tc09g1004:0.11995748,Gr10g0713:0.11995748)0.7470:0.01027998,Gr09g0249:0.13023746)1.0000:0.06320853,Gr01g0054:0.19344599)0.0000:0.30525340);	N
452	(Gr10g0711:0.07445138,Gr09g0248:0.09506627,((Vv11g0403:0.16296763,Gr01g0289:0.26168153)1.0000:0.09992877,Tc09g1008:0.07515957)0.4110:0.00114881);	N	(Vv11g0403:0.16332516,Gr01g0289:0.27733138,(Tc09g1008:0.06305342,(Gr09g0248:0.09491604,Gr10g0711:0.08488371)0.6710:0.02250337)1.0000:0.12800623);	N	((Vv11g0403:180.45833333,Gr01g0289:252.87500000)1.0000:140.30833333,Tc09g1008:77.60000000,(Gr09g0248:101.69166667,Gr10g0711:94.62500000)0.6850:42.44166667);	N	((Vv11g0403:0.16296763,Gr01g0289:0.26168153)1.0000:0.09992877,Tc09g1008:0.07515957,(Gr09g0248:0.09515398,Gr10g0711:0.07436366)0.4030:0.00114881);	N	((Vv11g0403:0.17261067,((Tc09g1008:0.07520445,Gr10g0711:0.07520445)0.9080:0.01010633,Gr09g0248:0.08531079)1.0000:0.08729989)0.0000:0.00000000,Gr01g0289:0.26650305);	N
453	(Gr10g0709:0.03765726,Tc09g1011:0.18441120,((Vv11g0404:0.47837336,Gr04g2801:0.21537498)0.9980:0.07275372,Gr09g0247:0.10302056)0.9970:0.04666988);	N	(Vv11g0404:0.49020779,Gr04g2801:0.23709870,((Tc09g1011:0.15121912,Gr10g0709:0.06742713)0.9400:0.02900983,Gr09g0247:0.13348914)0.8820:0.06419337);	N	((Vv11g0404:288.83333333,Gr04g2801:168.75961538)0.9870:98.50128205,(Tc09g1011:104.11538462,Gr10g0709:70.12371795)0.8380:49.67820513,Gr09g0247:103.98846154);	N	((Vv11g0404:0.47837336,Gr04g2801:0.21537498)0.9990:0.07275372,Gr09g0247:0.10302056,(Tc09g1011:0.17737461,Gr10g0709:0.04469386)0.9950:0.04666988);	N	(Vv11g0404:0.00000000,((Tc09g1011:0.13200593,(Gr09g0247:0.10774703,Gr10g0709:0.10774703)0.6380:0.02425890)1.0000:0.08179655,Gr04g2801:0.21380248)0.0000:0.47758711);	N
454	(Gr10g0707:0.11198301,(Tc09g1015:0.06577932,Gr04g2799:0.18088449)0.6120:0.01875443,(Vv11g0409:0.35208836,Gr09g0244:0.05489038)0.5320:0.01270195);	N	(Vv11g0409:0.38786569,(Tc09g1015:0.07380572,Gr10g0707:0.11548531)0.3440:0.01899954,(Gr04g2799:0.18043706,Gr09g0244:0.06447436)0.4670:0.01299324);	N	((Vv11g0409:109.90833333,Gr10g0707:37.40833333)0.2790:19.38333333,Tc09g1015:23.67500000,(Gr04g2799:54.08333333,Gr09g0244:25.33333333)0.4030:14.20833333);	N	(Vv11g0409:0.34964195,Gr09g0244:0.05733679,((Tc09g1015:0.06577932,Gr04g2799:0.18088449)0.6050:0.01875443,Gr10g0707:0.11198301)0.5250:0.01270195);	N	(Vv11g0409:0.00000000,(((Tc09g1015:0.08163916,Gr09g0244:0.08163916)0.7170:0.01128422,Gr10g0707:0.09292338)0.9870:0.04353717,Gr04g2799:0.13646055)0.0000:0.33791579);	N
455	(Gr10g0702:0.09092966,Gr01g0050:0.09481057,((Vv11g0413:0.12667460,Tc09g1020:0.04017815)0.7050:0.00844776,Gr09g0243:0.08662643)0.6250:0.00650795);	Y	(Vv11g0413:0.13342923,Tc09g1020:0.03397073,((Gr01g0050:0.09769451,Gr10g0702:0.09158709)0.5810:0.01504723,Gr09g0243:0.09102950)0.7070:0.01596623);	Y	((Vv11g0413:66.58333333,Tc09g1020:23.58333333)0.4260:14.16666667,(Gr01g0050:51.83333333,Gr10g0702:48.08333333)0.4350:14.66666667,Gr09g0243:43.08333333);	Y	(Vv11g0413:0.12667460,Tc09g1020:0.04017815,((Gr01g0050:0.09464761,Gr10g0702:0.09109262)0.6300:0.00650795,Gr09g0243:0.08662643)0.7010:0.00844776);	Y	(Vv11g0413:0.00000000,(((Tc09g1020:0.06937086,Gr09g0243:0.06937086)0.4950:0.01276732,Gr10g0702:0.08213818)0.4110:0.00481434,Gr01g0050:0.08695252)0.0000:0.12744808);	N
456	(Gr10g0691:0.08248003,(Vv11g0432:0.14409441,Gr09g0121:0.58686307)1.0000:0.14922369,(Tc09g1041:0.12272501,Gr04g2795:0.10251501)0.4950:0.00563441);	N	(Vv11g0432:0.14884594,Gr09g0121:0.59683239,((Gr04g2795:0.11001518,Tc09g1041:0.12041249)0.4260:0.01590849,Gr10g0691:0.07803324)1.0000:0.16113753);	N	(((Vv11g0432:295.11666667,Gr09g0121:596.98333333)1.0000:270.55576923,Tc09g1041:185.84038462)0.7790:89.10769231,Gr04g2795:216.30705128,Gr10g0691:173.08910256);	N	((Vv11g0432:0.14409441,Gr09g0121:0.58686307)1.0000:0.14922369,Gr10g0691:0.08248003,(Tc09g1041:0.12113193,Gr04g2795:0.10410808)0.5050:0.00563441);	N	((Vv11g0432:0.19982386,(Tc09g1041:0.10742679,(Gr04g2795:0.09850087,Gr10g0691:0.09850087)0.7390:0.00892592)1.0000:0.09239707)0.0000:0.00000000,Gr09g0121:0.61472780);	N
457	(Gr10g0685:0.06816352,Gr01g0033:0.05928980,((Gr13g2312:0.08968043,(Tc09g1065:0.05498516,Vv11g0465:0.22940597)0.3440:0.00282514)0.3940:0.00424325,Gr04g2793:0.08639453)0.7880:0.00721311);	Y	(Vv11g0465:0.24318655,Tc09g1065:0.04307123,(Gr13g2312:0.09923524,(Gr01g0033:0.06129090,(Gr04g2793:0.09508410,Gr10g0685:0.06962527)0.2710:0.00887862)0.5400:0.00916108)0.4360:0.01803990);	Y	(((Vv11g0465:227.32088745,Gr13g2312:96.10660173)0.5300:38.34307359,Tc09g1065:56.91287879)0.5060:28.84145022,Gr01g0033:66.79653680,(Gr04g2793:104.14393939,Gr10g0685:77.24891775)0.3390:21.28571429);	N	(Vv11g0465:0.22708120,Tc09g1065:0.05730994,(Gr13g2312:0.08986190,((Gr01g0033:0.05928980,Gr10g0685:0.06816352)0.7560:0.00721311,Gr04g2793:0.08639453)0.4180:0.00430374)0.3460:0.00264368);	Y	(Vv11g0465:0.00000000,((((Tc09g1065:0.06209034,Gr01g0033:0.06209034)0.5540:0.00260285,Gr10g0685:0.06469319)0.9580:0.01360505,Gr04g2793:0.07829824)0.6180:0.00437048,Gr13g2312:0.08266872)0.0000:0.22613126);	N
458	(Gr10g0684:0.09359583,(Tc09g1067:0.04324618,Gr13g2313:0.09574017)0.7870:0.00680861,(Vv11g0467:0.19487551,Gr09g0226:0.08885386)0.7550:0.00742538);	N	((Gr09g0226:0.08609436,Vv11g0467:0.20187829)0.5640:0.02567407,Gr13g2313:0.10046240,(Tc09g1067:0.03539281,Gr10g0684:0.10775994)0.2920:0.00698630);	N	(((Vv11g0467:238.50000000,Gr09g0226:116.41666667)0.6920:53.33333333,Tc09g1067:47.58333333)0.5290:29.33333333,Gr13g2313:127.83333333,Gr10g0684:133.00000000);	N	(Vv11g0467:0.19487551,Gr09g0226:0.08885386,((Tc09g1067:0.04280400,Gr13g2313:0.09618235)0.7920:0.00680861,Gr10g0684:0.09359583)0.7540:0.00742538);	N	(Vv11g0467:0.00000000,(((Tc09g1067:0.06949317,Gr13g2313:0.06949317)0.4930:0.01545563,Gr10g0684:0.08494881)0.4080:0.00422405,Gr09g0226:0.08917286)0.0000:0.19503500);	N
459	(Gr10g0674:0.09834874,Tc09g1075:0.06210895,((((Vv11g0475:0.22547676,Gr13g2316:0.18752714)1.0000:0.05253306,Gr01g0032:0.13034190)0.6530:0.00904906,Gr04g2789:0.13912046)0.6980:0.00908774,Gr09g0223:0.09706024)0.5230:0.00329844);	N	((Gr04g2789:0.12810218,(Vv11g0475:0.25451808,Gr13g2316:0.25444549)0.7020:0.04579393)0.4350:0.03490343,(Tc09g1075:0.06036728,(Gr10g0674:0.09427430,Gr01g0032:0.14977906)0.1730:0.01771305)0.0850:0.01313166,Gr09g0223:0.09909003);	N	(((Vv11g0475:238.85688070,Gr13g2316:94.62619048)0.5850:198.56719816,Gr04g2789:199.78170114)0.3580:90.13565413,((Tc09g1075:109.60906863,Gr10g0674:173.15469188)0.4140:52.89260037,Gr09g0223:151.17935341)0.3880:67.83543956,Gr01g0032:201.36122154);	N	((((Vv11g0475:0.22547676,Gr13g2316:0.18752714)1.0000:0.05253306,Gr01g0032:0.13034190)0.6550:0.00987904,Gr04g2789:0.14078041)0.6740:0.00759554,Gr09g0223:0.09756353,(Tc09g1075:0.06215168,Gr10g0674:0.09830601)0.4790:0.00279516);	N	(Vv11g0475:0.00000000,(((((Tc09g1075:0.08022704,Gr09g0223:0.08022704)0.4980:0.01006762,Gr10g0674:0.09029467)1.0000:0.02630387,Gr01g0032:0.11659853)0.5920:0.00805279,Gr04g2789:0.12465132)1.0000:0.05508245,Gr13g2316:0.17973376)0.0000:0.22028118);	N
460	(Gr10g0673:0.16540946,(Vv11g0478:0.39371160,Gr01g0028:0.26748318)0.9030:0.03947317,(Tc09g1087:0.08758432,Gr09g0221:0.13196749)0.6150:0.00778267);	N	((Vv11g0478:0.40173406,Gr01g0028:0.27230452)0.9440:0.07558889,Gr10g0673:0.18630136,(Tc09g1087:0.08187238,Gr09g0221:0.14023083)0.7470:0.01931756);	N	((Vv11g0478:299.15833333,Gr01g0028:235.12747253)0.9980:122.27747253,(Tc09g1087:117.39276557,Gr09g0221:155.60109890)0.8680:70.07106227,Gr10g0673:137.37179487);	N	((Vv11g0478:0.39371160,Gr01g0028:0.26748318)0.8910:0.03947317,Gr10g0673:0.16540946,(Tc09g1087:0.08775135,Gr09g0221:0.13180046)0.6090:0.00778267);	N	(Vv11g0478:0.00000000,(((Tc09g1087:0.10977591,Gr09g0221:0.10977591)0.9910:0.03170811,Gr10g0673:0.14148402)1.0000:0.07874859,Gr01g0028:0.22023261)0.0000:0.37008632);	N
461	(Gr09g0216:0.07450099,Gr13g2324:0.07710130,(Tc09g1092:0.06226667,(Vv11g0484:0.18288303,Gr04g2788:0.26133542)0.5600:0.00680329)0.8520:0.01749171);	N	(Vv11g0484:0.18191012,Gr04g2788:0.28228780,(Tc09g1092:0.06014562,(Gr13g2324:0.08381102,Gr09g0216:0.08746086)0.6570:0.02724440)0.6550:0.03888913);	N	(((Vv11g0484:145.71309524,Gr04g2788:207.92142857)0.8960:64.01904762,Tc09g1092:56.25000000)0.3970:41.93571429,Gr13g2324:78.24404762,Gr09g0216:78.91666667);	N	(Vv11g0484:0.18397678,Gr04g2788:0.26024168,(Tc09g1092:0.06226667,(Gr13g2324:0.07710130,Gr09g0216:0.07450099)0.8520:0.01749171)0.5460:0.00680329);	N	((Vv11g0484:0.13631856,((Tc09g1092:0.07298622,Gr13g2324:0.07298622)0.6410:0.00620101,Gr09g0216:0.07918723)1.0000:0.05713133)0.0000:0.00000000,Gr04g2788:0.23805318);	N
462	(Gr10g0668:0.05672234,Gr09g0210:0.05927888,(Tc09g1096:0.05677485,(Vv11g0488:0.15008364,Gr04g2787:0.11100274)0.4650:0.00730598)0.6440:0.00887712);	N	(Vv11g0488:0.15893193,Gr04g2787:0.11418002,(Tc09g1096:0.05715762,(Gr09g0210:0.06347569,Gr10g0668:0.05578086)0.3730:0.01679381)0.3320:0.02348560);	N	((Vv11g0488:200.83333333,Gr04g2787:140.08333333)0.6250:55.33333333,(Tc09g1096:87.25000000,Gr10g0668:80.50000000)0.3080:34.00000000,Gr09g0210:75.00000000);	N	(Vv11g0488:0.14770035,Gr04g2787:0.11338603,(Tc09g1096:0.05677485,(Gr09g0210:0.05927888,Gr10g0668:0.05672234)0.6460:0.00887712)0.4530:0.00730598);	N	(Vv11g0488:0.00000000,((Tc09g1096:0.06182629,(Gr09g0210:0.05800061,Gr10g0668:0.05800061)0.5480:0.00382568)1.0000:0.02908313,Gr04g2787:0.09090941)0.0000:0.14003697);	N
463	(Gr10g0667:0.06222137,Tc09g1098:0.03557123,((Vv11g0489:0.15836622,Gr04g2786:0.07503953)0.8440:0.01344144,Gr09g0209:0.05141233)0.4280:0.00213039);	N	((Vv11g0489:0.17662940,Gr09g0209:0.04303946)0.5230:0.01778070,(Gr04g2786:0.09614883,Gr10g0667:0.05840125)0.5540:0.01803899,Tc09g1098:0.02762831);	N	((Vv11g0489:150.90833333,Gr09g0209:46.24166667)0.5250:22.50000000,Tc09g1098:26.37500000,(Gr04g2786:77.16666667,Gr10g0667:52.21666667)0.5400:25.59166667);	N	((Vv11g0489:0.15836622,Gr04g2786:0.07503953)0.8400:0.01344144,Gr09g0209:0.05141233,(Tc09g1098:0.03489851,Gr10g0667:0.06289409)0.4150:0.00213039);	N	(Vv11g0489:0.00000000,(((Tc09g1098:0.04321154,Gr09g0209:0.04321154)0.8490:0.01085035,Gr10g0667:0.05406189)0.9890:0.01575621,Gr04g2786:0.06981810)0.0000:0.15575551);	N
464	(Gr10g0664:0.07446674,Tc09g1106:0.06510895,(((Vv11g0494:0.14403931,Gr13g2182:0.59623547)1.0000:0.05202707,Gr01g0027:0.12787626)0.5290:0.00606256,Gr04g2785:0.13262182)0.9830:0.01213036);	N	(Vv11g0494:0.11385307,Gr13g2182:0.66125379,((Tc09g1106:0.05894718,(Gr04g2785:0.14684995,Gr10g0664:0.07176810)0.3210:0.01759864)0.6260:0.02586786,Gr01g0027:0.14008075)1.0000:0.09443331);	N	(((Vv11g0494:274.55034410,Gr13g2182:704.81255411)1.0000:226.79356199,Gr01g0027:276.18110223)0.8760:112.69068709,Tc09g1106:132.90874681,(Gr04g2785:321.57092352,Gr10g0664:179.13383838)0.7200:67.35824176);	N	(Vv11g0494:0.14403931,Gr13g2182:0.59623547,(((Tc09g1106:0.06512936,Gr10g0664:0.07444633)0.9870:0.01326097,Gr04g2785:0.13149121)0.5760:0.00568569,Gr01g0027:0.12674565)1.0000:0.05315768);	N	((Vv11g0494:0.15334846,(((Tc09g1106:0.06978784,Gr10g0664:0.06978784)1.0000:0.03748216,Gr04g2785:0.10727001)0.6790:0.00910910,Gr01g0027:0.11637911)1.0000:0.03696934)0.0000:0.00000000,Gr13g2182:0.60182096);	N
465	(Gr10g0663:0.15033057,Gr13g2329:0.13972347,((Vv11g0495:0.32941044,Tc09g1107:0.08385326)0.3170:0.00840761,Gr04g2784:0.18660899)0.5350:0.02068712);	Y	((Vv11g0495:0.36455807,Tc09g1107:0.05490200)0.3630:0.03626613,(Gr13g2329:0.12471364,Gr10g0663:0.16806208)0.5430:0.01965785,Gr04g2784:0.20230229);	Y	(((Vv11g0495:85.75000000,Gr04g2784:52.33333333)0.6930:22.66666667,Tc09g1107:23.56666667)0.6950:17.73333333,Gr13g2329:42.51666667,Gr10g0663:51.43333333);	N	(Vv11g0495:0.32709860,((Gr13g2329:0.13972347,Gr10g0663:0.15033057)0.5170:0.02068712,Gr04g2784:0.18660899)0.3160:0.00840761,Tc09g1107:0.08616510);	N	(Vv11g0495:0.00000000,(((Tc09g1107:0.11820634,Gr13g2329:0.11820634)0.8090:0.02187967,Gr10g0663:0.14008601)0.7910:0.02537457,Gr04g2784:0.16546058)0.0000:0.32072820);	N
466	(Gr10g0658:0.07911906,Gr01g0026:0.14840535,(Tc09g1110:0.08866418,(Vv11g0498:0.19395783,Gr04g2782:0.15503853)0.6390:0.00898161)0.4640:0.00530064);	N	((Vv11g0498:0.20142275,Gr04g2782:0.16718350)0.4170:0.02872752,(Gr01g0026:0.15608683,Gr10g0658:0.07537693)0.4690:0.02418034,Tc09g1110:0.08282398);	N	(((Vv11g0498:236.50833333,Gr04g2782:203.54166667)0.7210:78.75833333,Tc09g1110:105.20000000)0.5830:54.74166667,Gr01g0026:196.04166667,Gr10g0658:113.20833333);	N	(Vv11g0498:0.19395783,Gr04g2782:0.15503853,(Tc09g1110:0.08866418,(Gr01g0026:0.14974790,Gr10g0658:0.07777651)0.4700:0.00530064)0.6390:0.00898161);	N	(Vv11g0498:0.00000000,(((Tc09g1110:0.08385684,Gr10g0658:0.08385684)1.0000:0.03495936,Gr01g0026:0.11881619)0.8960:0.01765885,Gr04g2782:0.13647505)0.0000:0.18467608);	N
467	(Gr10g0655:0.15882104,Vv11g0506:0.18040632,((Tc09g1115:0.03419200,Gr13g2330:0.06659350)0.4550:0.00205752,Gr09g0201:0.05403029)0.9930:0.03251644);	N	((Vv11g0506:0.19480384,Gr10g0655:0.18652884)0.7640:0.02640065,Gr09g0201:0.05468409,(Tc09g1115:0.03682605,Gr13g2330:0.06603459)0.3230:0.00502056);	N	(Vv11g0506:92.49166667,((Tc09g1115:28.25000000,Gr13g2330:45.75000000)0.4510:12.42500000,Gr09g0201:34.84166667)0.9330:53.03333333,Gr10g0655:64.20833333);	N	((Vv11g0506:0.18040632,Gr10g0655:0.15882104)0.9870:0.03251644,Gr09g0201:0.05403029,(Tc09g1115:0.03466403,Gr13g2330:0.06612147)0.4540:0.00205752);	N	(Vv11g0506:0.00000000,(((Tc09g1115:0.04608397,Gr09g0201:0.04608397)0.7390:0.00931070,Gr13g2330:0.05539467)1.0000:0.06676254,Gr10g0655:0.12215721)0.0000:0.16207441);	N
468	(Gr09g0200:0.44498498,Gr13g2331:0.15556855,(Tc09g1116:0.06049568,(Vv11g0507:0.24619634,Gr01g0024:0.07071561)0.3980:0.00296028)0.8010:0.02410525);	N	(Vv11g0507:0.26417914,Tc09g1116:0.05069258,((Gr13g2331:0.15863689,Gr09g0200:0.47482873)0.7880:0.03858191,Gr01g0024:0.07413231)0.2430:0.01488806);	Y	(Vv11g0507:118.35000000,(Tc09g1116:38.47619048,Gr01g0024:45.22619048)0.4030:25.73809524,(Gr13g2331:82.51666667,Gr09g0200:196.15476190)0.8750:48.53809524);	N	(Vv11g0507:0.24571167,(Tc09g1116:0.06049568,(Gr13g2331:0.15556855,Gr09g0200:0.44498498)0.8150:0.02410525)0.3890:0.00296028,Gr01g0024:0.07120028);	N	((Vv11g0507:0.17423340,((Tc09g1116:0.06805513,Gr01g0024:0.06805513)1.0000:0.05733856,Gr13g2331:0.12539369)0.9820:0.04883971)0.0000:0.00000000,Gr09g0200:0.42355470);	N
469	(Gr09g0199:0.07080779,(Vv11g0508:0.17487409,Gr01g0014:0.89154331)0.9960:0.08568096,(Tc09g1120:0.05903930,Gr04g2780:0.11270092)0.8480:0.01987977);	N	((Vv11g0508:0.15610572,Gr01g0014:0.92788596)0.9770:0.11401038,Gr09g0199:0.07190144,(Tc09g1120:0.04660027,Gr04g2780:0.12615487)0.8920:0.02744525);	N	((Vv11g0508:140.32976190,Gr01g0014:386.29642857)1.0000:112.46904762,(Tc09g1120:49.83333333,Gr04g2780:110.53571429)0.6840:37.27738095,Gr09g0199:62.25833333);	N	((Vv11g0508:0.17487409,Gr01g0014:0.89154331)0.9910:0.08568096,Gr09g0199:0.07080779,(Tc09g1120:0.05711979,Gr04g2780:0.11462043)0.8470:0.01987977);	N	((Vv11g0508:0.17732878,((Tc09g1120:0.07102442,Gr09g0199:0.07102442)0.9830:0.02467726,Gr04g2780:0.09570168)1.0000:0.08162711)0.0000:0.00000000,Gr01g0014:0.89277066);	N
470	(Gr10g0646:0.13275495,Vv11g0528:0.21089693,(Tc09g1142:0.04189929,(Gr01g0414:0.08680392,Gr04g2776:0.08163540)0.6140:0.00618570)0.7480:0.01217536);	N	(Vv11g0528:0.22549219,Gr10g0646:0.14319751,(Tc09g1142:0.03750073,(Gr01g0414:0.09706879,Gr04g2776:0.08399858)0.4740:0.01710441)0.6200:0.03000662);	N	(Vv11g0528:196.77380952,(Tc09g1142:39.72500000,(Gr01g0414:93.22023810,Gr04g2776:86.04166667)0.4400:34.77857143)0.7260:56.53690476,Gr10g0646:128.92380952);	N	(Vv11g0528:0.21089693,Gr10g0646:0.13275495,(Tc09g1142:0.04189929,(Gr01g0414:0.08782091,Gr04g2776:0.08061841)0.6140:0.00618570)0.7610:0.01217536);	N	(Vv11g0528:0.00000000,(((Tc09g1142:0.06282621,Gr04g2776:0.06282621)0.8600:0.01402284,Gr01g0414:0.07684905)1.0000:0.03273443,Gr10g0646:0.10958349)0.0000:0.19931120);	N
471	(Gr10g0645:0.04016098,(Vv11g0531:0.09679294,Gr09g0101:0.24683111)1.0000:0.07433295,(Tc09g1146:0.03617182,Gr13g2338:0.08010152)0.5110:0.00483145);	N	(((Vv11g0531:0.10476143,Gr09g0101:0.25382944)0.9980:0.09044736,Gr10g0645:0.03323513)0.5000:0.01808341,Tc09g1146:0.03030641,Gr13g2338:0.09246670);	N	(((Vv11g0531:34.78333333,Gr09g0101:72.83333333)0.9970:32.36666667,Gr13g2338:26.63333333)0.4080:10.80000000,Tc09g1146:13.66666667,Gr10g0645:15.91666667);	N	((Vv11g0531:0.09679294,Gr09g0101:0.24683111)1.0000:0.07433295,Gr10g0645:0.04016098,(Tc09g1146:0.03532319,Gr13g2338:0.08095015)0.5050:0.00483145);	N	((Vv11g0531:0.11324581,((Tc09g1146:0.03888486,Gr10g0645:0.03888486)0.9880:0.02230559,Gr13g2338:0.06119045)1.0000:0.05205536)0.0000:0.00000000,Gr09g0101:0.25505755);	N
472	(Gr10g0638:0.07640153,Vv11g0555:0.16603606,((Tc09g1168:0.03782079,Gr13g2341:0.11170275)0.4960:0.00567832,Gr09g0178:0.17760783)0.6260:0.00971083);	N	(Vv11g0555:0.19761174,Tc09g1168:0.03602207,((Gr09g0178:0.18067122,Gr10g0638:0.08702632)0.3260:0.00964720,Gr13g2341:0.12407284)0.3320:0.01463991);	Y	(Vv11g0555:105.66666667,(Tc09g1168:29.25000000,(Gr13g2341:88.98809524,Gr09g0178:122.73809524)0.2600:25.11904762)0.4820:26.11904762,Gr10g0638:48.11904762);	N	((Vv11g0555:0.16603606,Gr10g0638:0.07640153)0.6170:0.00971083,Gr09g0178:0.17760783,(Tc09g1168:0.03710369,Gr13g2341:0.11241985)0.4860:0.00567832);	N	((Vv11g0555:0.12570798,((Tc09g1168:0.06144798,Gr10g0638:0.06144798)0.9550:0.02862606,Gr13g2341:0.09007404)0.9990:0.03563394)0.0000:0.00000000,Gr09g0178:0.15758471);	N
473	(Gr09g0580:0.08106317,Gr01g0334:0.11103325,(Gr13g2150:0.06980030,(Vv11g0571:0.12431350,(Tc09g1180:0.05782363,Gr04g2768:0.08034122)1.0000:0.10645648)1.0000:0.17948590)0.5110:0.00408526);	N	(Vv11g0571:0.11955230,(Tc09g1180:0.04652979,Gr04g2768:0.09378433)1.0000:0.13028016,(Gr13g2150:0.06327529,(Gr01g0334:0.12028740,Gr09g0580:0.07261250)0.7150:0.02204787)1.0000:0.21294200);	N	(Vv11g0571:176.07142857,(Tc09g1180:103.99400585,Gr04g2768:149.58527569)1.0000:203.97126149,(Gr13g2150:117.49379699,(Gr01g0334:185.62301587,Gr09g0580:132.86581036)0.6980:66.20985798)1.0000:263.18554720);	N	(Vv11g0571:0.12431350,(Tc09g1180:0.05782363,Gr04g2768:0.08034122)1.0000:0.10645648,(Gr13g2150:0.06925762,(Gr01g0334:0.11393587,Gr09g0580:0.07816055)0.5890:0.00462794)1.0000:0.17930501);	N	((Vv11g0571:0.14992620,(Tc09g1180:0.06908243,Gr04g2768:0.06908243)1.0000:0.08084378)1.0000:0.00000000,((Gr13g2150:0.07551968,Gr09g0580:0.07551968)1.0000:0.01971147,Gr01g0334:0.09523115)1.0000:0.18281474);	N
474	(Gr10g0632:0.11728616,(Tc09g1189:0.07574404,Gr13g2342:0.09272291)0.8860:0.02153508,((Vv11g0573:0.29677517,Gr01g0335:0.47544025)1.0000:0.11815279,Gr09g0169:0.11640554)0.9860:0.03656144);	N	(Vv11g0573:0.28866272,Gr01g0335:0.52825738,(((Tc09g1189:0.06298012,Gr13g2342:0.10940420)0.9620:0.02323750,Gr10g0632:0.11955069)0.8830:0.04259584,Gr09g0169:0.12699824)0.9950:0.17629937);	N	((Vv11g0573:161.78928571,Gr01g0335:203.79166667)1.0000:120.79761905,((Tc09g1189:52.86190476,Gr13g2342:78.62142857)0.9130:33.09523810,Gr10g0632:81.27619048)0.9030:58.90833333,Gr09g0169:78.85833333);	N	((Vv11g0573:0.29677517,Gr01g0335:0.47544025)1.0000:0.11815279,Gr09g0169:0.11640554,((Tc09g1189:0.06979388,Gr13g2342:0.09867306)0.9420:0.02151924,Gr10g0632:0.11730201)0.9880:0.03656672);	N	((Vv11g0573:0.27682812,(((Tc09g1189:0.08423347,Gr13g2342:0.08423347)0.9630:0.02729389,Gr10g0632:0.11152736)0.9620:0.01976001,Gr09g0169:0.13128737)1.0000:0.14554075)0.0000:0.00000000,Gr01g0335:0.46347202);	N
475	(Gr10g0626:0.24133466,Gr09g0163:0.22970958,(Tc09g1209:0.44048656,(Vv11g0586:0.36291288,Gr13g2345:0.35053439)0.9910:0.17285958)1.0000:0.24083305);	N	(Vv11g0586:0.36074773,(Tc09g1209:0.45457056,(Gr09g0163:0.18781133,Gr10g0626:0.28847348)0.9930:0.25557227)0.9960:0.26267285,Gr13g2345:0.35332643);	N	((Vv11g0586:214.76181319,Gr13g2345:210.34514652)0.9960:92.08891941,Tc09g1209:122.63846154,(Gr09g0163:86.31199634,Gr10g0626:98.87500000)1.0000:89.97866300);	N	(Vv11g0586:0.35000639,(Tc09g1209:0.44048656,(Gr09g0163:0.22970958,Gr10g0626:0.24133466)1.0000:0.24083305)0.9970:0.17285958,Gr13g2345:0.36344089);	N	((Vv11g0586:0.35672364,Gr13g2345:0.35672364)0.9990:0.00000000,(Tc09g1209:0.45842086,(Gr09g0163:0.23552212,Gr10g0626:0.23552212)1.0000:0.22289875)0.9990:0.17883769);	N
476	(Gr09g0155:0.11720836,Tc09g1240:0.08798125,(Vv11g0620:0.20764302,(Gr04g1077:0.10792830,Gr04g2756:0.18805923)0.8000:0.04052366)0.8620:0.02890909);	N	(Vv11g0620:0.23661142,(Tc09g1240:0.07687094,Gr09g0155:0.12551505)0.8770:0.04315040,(Gr04g1077:0.13590605,Gr04g2756:0.20169460)0.7960:0.05222244);	N	(Vv11g0620:106.93846154,(Tc09g1240:46.07371795,Gr09g0155:62.61538462)0.9860:38.65320513,(Gr04g1077:60.08333333,Gr04g2756:93.35961538)0.8010:50.27628205);	N	(Vv11g0620:0.20764302,(Tc09g1240:0.08404714,Gr09g0155:0.12114247)0.8520:0.02890909,(Gr04g1077:0.10792830,Gr04g2756:0.18805923)0.8050:0.04052366);	N	(Vv11g0620:0.00000000,((Tc09g1240:0.10259480,Gr09g0155:0.10259480)0.9940:0.05741585,(Gr04g1077:0.14799376,Gr04g2756:0.14799376)0.5090:0.01201689)0.0000:0.20764302);	N
477	(Gr10g0612:0.18055736,Tc09g1241:0.06745836,(Vv11g0621:0.11220037,(Gr01g0348:0.09305094,Gr09g0589:0.17877481)1.0000:0.21891642)1.0000:0.19077028);	N	(Vv11g0621:0.21986727,(Gr01g0348:0.11954403,Gr09g0589:0.17255683)1.0000:0.31816576,(Tc09g1241:0.07186354,Gr10g0612:0.18813164)0.9980:0.18223300);	N	(Vv11g0621:58.37500000,(Tc09g1241:55.23095238,Gr10g0612:85.39761905)0.9960:91.03214286,(Gr01g0348:64.22500000,Gr09g0589:89.49880952)1.0000:104.24047619);	N	(Vv11g0621:0.11220037,(Tc09g1241:0.07240316,Gr10g0612:0.17561255)1.0000:0.19077028,(Gr01g0348:0.09305094,Gr09g0589:0.17877481)1.0000:0.21891642);	N	((Vv11g0621:0.21348926,(Tc09g1241:0.12400786,Gr10g0612:0.12400786)0.9990:0.08948140)1.0000:0.00000000,(Gr01g0348:0.13591287,Gr09g0589:0.13591287)1.0000:0.25267938);	N
478	(Gr10g0608:0.04906337,Tc09g1249:0.04863879,(Vv11g0626:0.08213950,(Gr04g2719:1.39588854,Gr09g0585:0.66743870)0.7080:0.14515956)0.8640:0.11035094);	N	(Vv11g0626:0.07759214,(Tc09g1249:0.04798846,Gr10g0608:0.05044978)0.9870:0.12027007,(Gr04g2719:1.48156242,Gr09g0585:0.68589114)0.8480:0.16259580);	N	(Vv11g0626:156.54038462,(Tc09g1249:76.09615385,Gr10g0608:80.47115385)1.0000:148.68461538,(Gr04g2719:193.70833333,Gr09g0585:397.43717949)1.0000:371.06217949);	N	(Vv11g0626:0.08213950,(Gr04g2719:1.39588854,Gr09g0585:0.66743870)0.7080:0.14515956,(Tc09g1249:0.04880479,Gr10g0608:0.04889737)0.8770:0.11035094);	N	(((Vv11g0626:0.12067076,(Tc09g1249:0.04885108,Gr10g0608:0.04885108)1.0000:0.07181968)1.0000:0.35238563,Gr09g0585:0.47305639)0.0000:0.00000000,Gr04g2719:1.29869739);	N
479	(Gr09g0098:0.07917544,Tc09g1535:0.05096089,(Vv11g0684:0.23161869,(Gr13g2413:0.10845495,Gr04g2739:0.08669748)0.4730:0.00287247)0.4880:0.00426692);	N	(Vv11g0684:0.24724512,Gr09g0098:0.07260931,(Tc09g1535:0.04606458,(Gr13g2413:0.11181898,Gr04g2739:0.09167758)0.5400:0.01282747)0.5360:0.01756870);	N	(((Vv11g0684:434.98589744,Gr04g2739:174.38461538)0.4840:79.98717949,Gr13g2413:214.76538462)0.2990:52.88461538,Tc09g1535:108.31282051,Gr09g0098:179.67948718);	N	(Vv11g0684:0.23161869,(Gr13g2413:0.10913673,Gr04g2739:0.08601569)0.4940:0.00287247,(Tc09g1535:0.05096089,Gr09g0098:0.07917544)0.4730:0.00426692);	N	(Vv11g0684:0.00000000,(((Tc09g1535:0.06506816,Gr09g0098:0.06506816)0.9360:0.01506613,Gr04g2739:0.08013430)0.9690:0.01215741,Gr13g2413:0.09229171)0.0000:0.22421886);	N
480	(Gr09g0080:0.10719924,Tc09g1601:0.06293849,((Vv11g0768:0.30310619,Gr04g2733:0.16499003)0.8840:0.02077447,Gr04g1043:0.08377382)0.5110:0.00664328);	N	(Vv11g0768:0.32073887,Gr04g2733:0.18002640,(Tc09g1601:0.04374248,(Gr04g1043:0.08929803,Gr09g0080:0.10321213)0.5870:0.03592385)0.6300:0.03898157);	N	(((Vv11g0768:174.66666667,Gr04g2733:113.50000000)0.8020:52.66666667,Tc09g1601:35.16666667)0.5840:31.50000000,Gr04g1043:64.33333333,Gr09g0080:75.16666667);	N	(Vv11g0768:0.30310619,Gr04g2733:0.16499003,((Tc09g1601:0.06468133,Gr09g0080:0.10545639)0.5370:0.00664328,Gr04g1043:0.08377382)0.9020:0.02077447);	N	(Vv11g0768:0.00000000,(((Tc09g1601:0.08016349,Gr04g1043:0.08016349)0.7290:0.01003218,Gr09g0080:0.09019567)1.0000:0.04721960,Gr04g2733:0.13741527)0.0000:0.28931881);	N
481	(Gr03g0128:0.08355307,Vv12g0040:0.76507500,((Tc01g0259:0.04755759,Gr08g0654:0.07601528)0.4420:0.00293721,Gr07g0500:0.04610694)0.7980:0.02663235);	N	((Vv12g0040:0.81618529,Gr03g0128:0.07502357)0.7830:0.04223708,Gr08g0654:0.07901159,(Tc01g0259:0.04413148,Gr07g0500:0.05212252)0.4130:0.00746209);	N	(Vv12g0040:453.25000000,(Tc01g0259:40.00000000,(Gr07g0500:51.83333333,Gr08g0654:82.58333333)0.4650:20.91666667)0.9470:59.75000000,Gr03g0128:74.66666667);	N	(Vv12g0040:0.76507500,Gr03g0128:0.08355307,((Tc01g0259:0.04689421,Gr08g0654:0.07667867)0.4150:0.00293721,Gr07g0500:0.04610694)0.8040:0.02663235);	N	(Vv12g0040:0.00000000,(((Tc01g0259:0.04697410,Gr07g0500:0.04697410)0.9970:0.01584736,Gr08g0654:0.06282146)0.9960:0.02153029,Gr03g0128:0.08435175)0.0000:0.76547434);	N
482	(Gr11g0983:0.05999811,Vv12g0231:0.88572349,((Tc01g0167:0.05970408,Gr03g0095:0.09544117)0.6390:0.01855762,Gr07g1945:0.04880134)0.5570:0.02706302);	N	((Vv12g0231:0.99229223,Gr11g0983:0.00000017)0.6120:0.09413330,Gr03g0095:0.11205088,(Tc01g0167:0.04886357,Gr07g1945:0.07039327)0.3020:0.01191152);	N	((Vv12g0231:107.08333333,Gr07g1945:56.21217949)0.6380:55.96217949,(Tc01g0167:76.72115385,Gr03g0095:157.67948718)0.3960:34.32628205,Gr11g0983:129.01538462);	N	(Vv12g0231:0.88572349,Gr11g0983:0.05999811,((Tc01g0167:0.05680818,Gr03g0095:0.09833706)0.6420:0.01855762,Gr07g1945:0.04880134)0.5680:0.02706302);	N	(Vv12g0231:0.00000000,(((Tc01g0167:0.05773973,Gr07g1945:0.05773973)0.9980:0.01833822,Gr11g0983:0.07607794)0.8960:0.01183246,Gr03g0095:0.08791040)0.0000:0.89337534);	N
483	(Gr01g0970:0.08148140,(Tc01g1958:0.04520085,Gr07g1693:0.07855425)0.6660:0.01136897,(Vv12g0548:0.19198019,Gr01g2183:0.09559980)0.4000:0.00247969);	N	(Vv12g0548:0.20465835,((Tc01g1958:0.04256156,Gr07g1693:0.08517053)0.4940:0.01356729,Gr01g0970:0.08590949)0.4100:0.01907337,Gr01g2183:0.08864216);	N	((Vv12g0548:127.66666667,Gr01g2183:62.80128205)0.3800:25.21794872,(Tc01g1958:33.03205128,Gr07g1693:60.94871795)0.5770:21.46153846,Gr01g0970:52.87179487);	N	(Vv12g0548:0.19212439,((Tc01g1958:0.04520085,Gr07g1693:0.07855425)0.6710:0.01136897,Gr01g0970:0.08148140)0.3890:0.00247969,Gr01g2183:0.09545561);	N	(Vv12g0548:0.00000000,(((Tc01g1958:0.06187755,Gr07g1693:0.06187755)0.6640:0.01548641,Gr01g0970:0.07736396)0.7500:0.00967153,Gr01g2183:0.08703549)0.0000:0.18769803);	N
484	(Gr01g0965:0.12692716,Gr01g1959:0.12468230,(Tc01g1922:0.08085378,(Vv12g0574:0.24028948,Gr01g2175:0.15548759)0.4620:0.00597337)0.8410:0.03355248);	N	(Vv12g0574:0.25762536,Tc01g1922:0.08150840,(Gr01g2175:0.17400336,(Gr01g1959:0.10378166,Gr01g0965:0.14780812)0.8500:0.04347374)0.4680:0.03330886);	Y	(((Vv12g0574:113.30000000,Gr01g2175:78.62142857)0.6710:33.14642857,Tc01g1922:47.29166667)0.8010:37.43809524,Gr01g1959:48.68452381,Gr01g0965:73.51785714);	N	(Vv12g0574:0.23982632,(Tc01g1922:0.08085378,(Gr01g1959:0.12468230,Gr01g0965:0.12692716)0.8520:0.03355248)0.4750:0.00597337,Gr01g2175:0.15595074);	N	(Vv12g0574:0.00000000,(((Tc01g1922:0.10978281,Gr01g1959:0.10978281)0.7760:0.01833364,Gr01g0965:0.12811646)0.7320:0.01920872,Gr01g2175:0.14732518)0.0000:0.23620827);	N
[truncated: 179 more rows]

## Sheet: MUSCLE
序号	ME		ML		MP		NJ		UPGMA
[truncated: 662 more rows]
